# Supplementary material for: Exploration of the mechanism by which Huangqi Guizhi Wuwu decoction inhibits Lps-induced inflammation by regulating macrophage polarization based on network pharmacology
Source: BMC Complement Med Ther. 2023 Jan 9;23:8. doi: 10.1186/s12906-022-03826-4 (PMC9830836; doi:10.1186/s12906-022-03826-4)
Supplement: Supplementary file 1 — Additional file 1. Supplementary Fig. 1: Raw data of western blot results in Fig. 11 [file 12906_2022_3826_MOESM1_ESM.zip › supplementary file 1.xlsx]

## Sheet: Sheet1
Mol Id	Mol Name	Target
MOL001919	(3S,5R,8R,9R,10S,14S)-3,17-dihydroxy-4,4,8,10,14-pentamethyl-2,3,5,6,7,9-hexahydro-1H-cyclopenta[a]phenanthrene-15,16-dione	PGR
MOL001919	(3S,5R,8R,9R,10S,14S)-3,17-dihydroxy-4,4,8,10,14-pentamethyl-2,3,5,6,7,9-hexahydro-1H-cyclopenta[a]phenanthrene-15,16-dione	NR3C2
MOL001924	paeoniflorin	TNFAIP6
MOL001924	paeoniflorin	IL6ST
MOL001924	paeoniflorin	CD14
MOL001924	paeoniflorin	LBP
MOL000211	Mairin	PGR
MOL000358	beta-sitosterol	PGR
MOL000358	beta-sitosterol	NCOA2
MOL000358	beta-sitosterol	PTGS1
MOL000358	beta-sitosterol	PTGS2
MOL000358	beta-sitosterol	HSP90AA1
MOL000358	beta-sitosterol	KCNH2
MOL000358	beta-sitosterol	PRKACA
MOL000358	beta-sitosterol	DRD1
MOL000358	beta-sitosterol	CHRM3
MOL000358	beta-sitosterol	CHRM1
MOL000358	beta-sitosterol	SCN5A
MOL000358	beta-sitosterol	CHRM4
MOL000358	beta-sitosterol	PDE3A
MOL000358	beta-sitosterol	ADRA1A
MOL000358	beta-sitosterol	CHRM2
MOL000358	beta-sitosterol	ADRA1B
MOL000358	beta-sitosterol	ADRB2
MOL000358	beta-sitosterol	CHRNA2
MOL000358	beta-sitosterol	SLC6A4
MOL000358	beta-sitosterol	OPRM1
MOL000358	beta-sitosterol	CHRNA7
MOL000358	beta-sitosterol	BCL2
MOL000358	beta-sitosterol	BAX
MOL000358	beta-sitosterol	CASP9
MOL000358	beta-sitosterol	JUN
MOL000358	beta-sitosterol	CASP3
MOL000358	beta-sitosterol	CASP8
MOL000358	beta-sitosterol	PRKCA
MOL000358	beta-sitosterol	PON1
MOL000358	beta-sitosterol	MAP2
MOL000359	sitosterol	PGR
MOL000359	sitosterol	NCOA2
MOL000359	sitosterol	NR3C2
MOL000422	kaempferol	NOS2
MOL000422	kaempferol	PTGS1
MOL000422	kaempferol	AR
MOL000422	kaempferol	PPARG
MOL000422	kaempferol	PTGS2
MOL000422	kaempferol	HSP90AA1
MOL000422	kaempferol	PRKACA
MOL000422	kaempferol	NCOA2
MOL000422	kaempferol	DPP4
MOL000422	kaempferol	PRSS1
MOL000422	kaempferol	PGR
MOL000422	kaempferol	F2
MOL000422	kaempferol	CHRM1
MOL000422	kaempferol	ACHE
MOL000422	kaempferol	SLC6A2
MOL000422	kaempferol	CHRM2
MOL000422	kaempferol	ADRA1B
MOL000422	kaempferol	TOP2A
MOL000422	kaempferol	F7
MOL000422	kaempferol	PCP4
MOL000422	kaempferol	RELA
MOL000422	kaempferol	IKBKB
MOL000422	kaempferol	AKT1
MOL000422	kaempferol	BCL2
MOL000422	kaempferol	BAX
MOL000422	kaempferol	TNFAIP6
MOL000422	kaempferol	JUN
MOL000422	kaempferol	AHSA1
MOL000422	kaempferol	CASP3
MOL000422	kaempferol	MAPK8
MOL000422	kaempferol	MMP1
MOL000422	kaempferol	STAT1
MOL000422	kaempferol	CDK1
MOL000422	kaempferol	HMOX1
MOL000422	kaempferol	CYP3A4
MOL000422	kaempferol	SERTAD1
MOL000422	kaempferol	CYP1A1
MOL000422	kaempferol	ICAM1
MOL000422	kaempferol	SELE
MOL000422	kaempferol	VCAM1
MOL000422	kaempferol	NR1I2
MOL000422	kaempferol	CYP1B1
MOL000422	kaempferol	ALOX5
MOL000422	kaempferol	HAS2
MOL000422	kaempferol	AHR
MOL000422	kaempferol	PSMD3
MOL000422	kaempferol	SLC2A4
MOL000422	kaempferol	NR1I3
MOL000422	kaempferol	INSR
MOL000422	kaempferol	DIO1
MOL000422	kaempferol	PPP3CA
MOL000422	kaempferol	GSTM1
MOL000422	kaempferol	GSTM2
MOL000422	kaempferol	AKR1C3
MOL000422	kaempferol	SLPI
MOL000492	(+)-catechin	PTGS1
MOL000492	(+)-catechin	ESR1
MOL000492	(+)-catechin	PTGS2
MOL000492	(+)-catechin	HSP90AA1
MOL000492	(+)-catechin	DPEP1
MOL000492	(+)-catechin	PRKACA
MOL000492	(+)-catechin	NCOA2
MOL000492	(+)-catechin	PCP4
MOL000492	(+)-catechin	RXRA
MOL000492	(+)-catechin	SERTAD1
MOL000492	(+)-catechin	HAS2
MOL000211	Mairin	SAE1
MOL000211	Mairin	POLB
MOL000211	Mairin	AKR1B10
MOL000211	Mairin	HSD11B1
MOL000211	Mairin	PTPN1
MOL000211	Mairin	PTGES
MOL000211	Mairin	NR1H4
MOL000211	Mairin	CDC25C
MOL000211	Mairin	PTPN2
MOL000211	Mairin	GPBAR1
MOL000211	Mairin	TOP2A
MOL000211	Mairin	CDC25A
MOL000211	Mairin	RORC
MOL000211	Mairin	PTPRF
MOL000211	Mairin	ACP1
MOL000211	Mairin	PDE4D
MOL000211	Mairin	PLA2G1B
MOL000211	Mairin	CDC25B
MOL000211	Mairin	CES2
MOL000211	Mairin	AR
MOL000211	Mairin	TERT
MOL000211	Mairin	FAAH
MOL000211	Mairin	FABP3
MOL000211	Mairin	FABP5
MOL000211	Mairin	PPARD
MOL000211	Mairin	FABP1
MOL000211	Mairin	PTPN11
MOL000211	Mairin	UGT2B7
MOL000211	Mairin	SCD
MOL000211	Mairin	SERPINA6
MOL000211	Mairin	SHBG
MOL000211	Mairin	G6PD
MOL000211	Mairin	CYP51A1
MOL000211	Mairin	CYP19A1
MOL000211	Mairin	HSD17B3
MOL000211	Mairin	GABBR1
MOL000211	Mairin	TOP1
MOL000211	Mairin	NPC1L1
MOL000211	Mairin	SIGMAR1
MOL000211	Mairin	CYP17A1
MOL000211	Mairin	VDR
MOL000211	Mairin	GABRA2
MOL000211	Mairin	PPARG
MOL000211	Mairin	PTPN6
MOL000211	Mairin	SLC6A3
MOL000211	Mairin	ADORA3
MOL000211	Mairin	MAPK3
MOL000211	Mairin	FFAR1
MOL000211	Mairin	FABP2
MOL000211	Mairin	PTGS2
MOL000211	Mairin	CD81
MOL000211	Mairin	PRKCH
MOL000211	Mairin	HSD11B2
MOL000211	Mairin	HSF1
MOL000358	beta-sitosterol	NPC1L1
MOL000358	beta-sitosterol	NR1H3
MOL000358	beta-sitosterol	RORC
MOL000358	beta-sitosterol	CYP17A1
MOL000358	beta-sitosterol	HMGCR
MOL000358	beta-sitosterol	SREBF2
MOL000358	beta-sitosterol	SHBG
MOL000358	beta-sitosterol	CYP51A1
MOL000358	beta-sitosterol	AR
MOL000358	beta-sitosterol	RORA
MOL000358	beta-sitosterol	ESR1
MOL000358	beta-sitosterol	ESR2
MOL000358	beta-sitosterol	CYP19A1
MOL000358	beta-sitosterol	PTPN1
MOL000358	beta-sitosterol	CYP2C19
MOL000358	beta-sitosterol	BCHE
MOL000358	beta-sitosterol	SLC6A2
MOL000358	beta-sitosterol	SERPINA6
MOL000358	beta-sitosterol	ACHE
MOL000358	beta-sitosterol	NR1I3
MOL000358	beta-sitosterol	NR1H2
MOL000358	beta-sitosterol	G6PD
MOL000358	beta-sitosterol	VDR
MOL000358	beta-sitosterol	HSD11B1
MOL000358	beta-sitosterol	PTGER1
MOL000358	beta-sitosterol	PTGER2
MOL000358	beta-sitosterol	PTGES
MOL000358	beta-sitosterol	DHCR7
MOL000358	beta-sitosterol	CES2
MOL000358	beta-sitosterol	PPARA
MOL000358	beta-sitosterol	PPARD
MOL000358	beta-sitosterol	GLRA1
MOL000358	beta-sitosterol	SQLE
MOL000358	beta-sitosterol	NOS2
MOL000358	beta-sitosterol	PTPN6
MOL000358	beta-sitosterol	HSD11B2
MOL000358	beta-sitosterol	PPARG
MOL000358	beta-sitosterol	UGT2B7
MOL000358	beta-sitosterol	POLB
MOL000359	sitosterol	NPC1L1
MOL000359	sitosterol	NR1H3
MOL000359	sitosterol	RORC
MOL000359	sitosterol	CYP17A1
MOL000359	sitosterol	HMGCR
MOL000359	sitosterol	SREBF2
MOL000359	sitosterol	SHBG
MOL000359	sitosterol	CYP51A1
MOL000359	sitosterol	AR
MOL000359	sitosterol	RORA
MOL000359	sitosterol	ESR1
MOL000359	sitosterol	ESR2
MOL000359	sitosterol	CYP19A1
MOL000359	sitosterol	PTPN1
MOL000359	sitosterol	CYP2C19
MOL000359	sitosterol	BCHE
MOL000359	sitosterol	SLC6A2
MOL000359	sitosterol	SERPINA6
MOL000359	sitosterol	ACHE
MOL000359	sitosterol	SLC6A4
MOL000359	sitosterol	CHRM2
MOL000359	sitosterol	NR1I3
MOL000359	sitosterol	NR1H2
MOL000359	sitosterol	G6PD
MOL000359	sitosterol	VDR
MOL000359	sitosterol	HSD11B1
MOL000359	sitosterol	PTGER1
MOL000359	sitosterol	PTGER2
MOL000359	sitosterol	PTGES
MOL000359	sitosterol	DHCR7
MOL000359	sitosterol	CES2
MOL000359	sitosterol	PPARA
MOL000359	sitosterol	PPARD
MOL000359	sitosterol	GLRA1
MOL000359	sitosterol	SQLE
MOL000359	sitosterol	NOS2
MOL000359	sitosterol	PTPN6
MOL000359	sitosterol	HSD11B2
MOL000359	sitosterol	PPARG
MOL000359	sitosterol	UGT2B7
MOL000359	sitosterol	POLB
MOL000422	kaempferol	NOX4
MOL000422	kaempferol	AKR1B1
MOL000422	kaempferol	XDH
MOL000422	kaempferol	TYR
MOL000422	kaempferol	FLT3
MOL000422	kaempferol	CA2
MOL000422	kaempferol	CA7
MOL000422	kaempferol	HSD17B2
MOL000422	kaempferol	ABCC1
MOL000422	kaempferol	HSD17B1
MOL000422	kaempferol	CA12
MOL000422	kaempferol	ESRRA
MOL000422	kaempferol	ABCB1
MOL000422	kaempferol	ABCG2
MOL000422	kaempferol	ADORA1
MOL000422	kaempferol	CA4
MOL000422	kaempferol	MAOA
MOL000422	kaempferol	GLO1
MOL000422	kaempferol	SYK
MOL000422	kaempferol	GSK3B
MOL000422	kaempferol	MMP9
MOL000422	kaempferol	MMP2
MOL000422	kaempferol	ALOX15
MOL000422	kaempferol	ALOX12
MOL000422	kaempferol	PTPRS
MOL000422	kaempferol	ADORA2A
MOL000422	kaempferol	CDK5R1
MOL000422	kaempferol	CCNB3
MOL000422	kaempferol	ARG1
MOL000422	kaempferol	GPR35
MOL000422	kaempferol	ESR2
MOL000422	kaempferol	DAPK1
MOL000422	kaempferol	MPG
MOL000422	kaempferol	SLC22A12
MOL000422	kaempferol	TTR
MOL000422	kaempferol	AKR1B10
MOL000422	kaempferol	TNKS2
MOL000422	kaempferol	TNKS
MOL000422	kaempferol	CDK6
MOL000422	kaempferol	CDK2
MOL000422	kaempferol	CYP19A1
MOL000422	kaempferol	CSNK2A1
MOL000422	kaempferol	EGFR
MOL000422	kaempferol	AVPR2
MOL000422	kaempferol	IGF1R
MOL000422	kaempferol	PIM1
MOL000422	kaempferol	AURKB
MOL000422	kaempferol	DRD4
MOL000422	kaempferol	MPO
MOL000422	kaempferol	PIK3R1
MOL000422	kaempferol	PYGL
MOL000422	kaempferol	CA1
MOL000422	kaempferol	SRC
MOL000422	kaempferol	PTK2
MOL000422	kaempferol	KDR
MOL000422	kaempferol	MMP13
MOL000422	kaempferol	MMP3
MOL000422	kaempferol	CA3
MOL000422	kaempferol	PLK1
MOL000422	kaempferol	CA6
MOL000422	kaempferol	PKN1
MOL000422	kaempferol	CA14
MOL000422	kaempferol	CA9
MOL000422	kaempferol	MET
MOL000422	kaempferol	NEK2
MOL000422	kaempferol	CXCR1
MOL000422	kaempferol	CAMK2B
MOL000422	kaempferol	ALK
MOL000422	kaempferol	NEK6
MOL000422	kaempferol	PLA2G1B
MOL000422	kaempferol	CA5A
MOL000422	kaempferol	BACE1
MOL000422	kaempferol	AXL
MOL000422	kaempferol	NUAK1
MOL000422	kaempferol	AKR1C2
MOL000422	kaempferol	AKR1C1
MOL000422	kaempferol	AKR1C4
MOL000422	kaempferol	CA13
MOL000422	kaempferol	AKR1A1
MOL000422	kaempferol	APP
MOL000422	kaempferol	PARP1
MOL000422	kaempferol	MMP12
MOL000422	kaempferol	CD38
MOL000422	kaempferol	TOP1
MOL000422	kaempferol	ESR1
MOL000422	kaempferol	CFTR
MOL000422	kaempferol	PFKFB3
MOL000422	kaempferol	AMY1A
MOL000422	kaempferol	GRK6
MOL000422	kaempferol	TERT
MOL000422	kaempferol	MAPT
MOL001910	11alpha,12alpha-epoxy-3beta-23-dihydroxy-30-norolean-20-en-28,12beta-olide	HMGCR
MOL001910	11alpha,12alpha-epoxy-3beta-23-dihydroxy-30-norolean-20-en-28,12beta-olide	HSD11B1
MOL001910	11alpha,12alpha-epoxy-3beta-23-dihydroxy-30-norolean-20-en-28,12beta-olide	CCR1
MOL001910	11alpha,12alpha-epoxy-3beta-23-dihydroxy-30-norolean-20-en-28,12beta-olide	F2
MOL001910	11alpha,12alpha-epoxy-3beta-23-dihydroxy-30-norolean-20-en-28,12beta-olide	PDE3A
MOL001910	11alpha,12alpha-epoxy-3beta-23-dihydroxy-30-norolean-20-en-28,12beta-olide	PDE3B
MOL001910	11alpha,12alpha-epoxy-3beta-23-dihydroxy-30-norolean-20-en-28,12beta-olide	PDE10A
MOL001910	11alpha,12alpha-epoxy-3beta-23-dihydroxy-30-norolean-20-en-28,12beta-olide	CDC7
MOL001910	11alpha,12alpha-epoxy-3beta-23-dihydroxy-30-norolean-20-en-28,12beta-olide	SMO
MOL001910	11alpha,12alpha-epoxy-3beta-23-dihydroxy-30-norolean-20-en-28,12beta-olide	PTGS1
MOL001910	11alpha,12alpha-epoxy-3beta-23-dihydroxy-30-norolean-20-en-28,12beta-olide	CDK8
MOL001910	11alpha,12alpha-epoxy-3beta-23-dihydroxy-30-norolean-20-en-28,12beta-olide	BCL2L1
MOL001910	11alpha,12alpha-epoxy-3beta-23-dihydroxy-30-norolean-20-en-28,12beta-olide	PYGL
MOL001910	11alpha,12alpha-epoxy-3beta-23-dihydroxy-30-norolean-20-en-28,12beta-olide	ALK
MOL001910	11alpha,12alpha-epoxy-3beta-23-dihydroxy-30-norolean-20-en-28,12beta-olide	PIK3CB
MOL001910	11alpha,12alpha-epoxy-3beta-23-dihydroxy-30-norolean-20-en-28,12beta-olide	ABL1
MOL001910	11alpha,12alpha-epoxy-3beta-23-dihydroxy-30-norolean-20-en-28,12beta-olide	NR1H4
MOL001910	11alpha,12alpha-epoxy-3beta-23-dihydroxy-30-norolean-20-en-28,12beta-olide	MAPK1
MOL001910	11alpha,12alpha-epoxy-3beta-23-dihydroxy-30-norolean-20-en-28,12beta-olide	APP
MOL001910	11alpha,12alpha-epoxy-3beta-23-dihydroxy-30-norolean-20-en-28,12beta-olide	CCND1
MOL001910	11alpha,12alpha-epoxy-3beta-23-dihydroxy-30-norolean-20-en-28,12beta-olide	MTNR1A
MOL001910	11alpha,12alpha-epoxy-3beta-23-dihydroxy-30-norolean-20-en-28,12beta-olide	MTNR1B
MOL001910	11alpha,12alpha-epoxy-3beta-23-dihydroxy-30-norolean-20-en-28,12beta-olide	BACE1
MOL001910	11alpha,12alpha-epoxy-3beta-23-dihydroxy-30-norolean-20-en-28,12beta-olide	GABRA5
MOL001910	11alpha,12alpha-epoxy-3beta-23-dihydroxy-30-norolean-20-en-28,12beta-olide	UGCG
MOL001910	11alpha,12alpha-epoxy-3beta-23-dihydroxy-30-norolean-20-en-28,12beta-olide	MAPK8
MOL001910	11alpha,12alpha-epoxy-3beta-23-dihydroxy-30-norolean-20-en-28,12beta-olide	MAPK10
MOL001910	11alpha,12alpha-epoxy-3beta-23-dihydroxy-30-norolean-20-en-28,12beta-olide	NTRK1
MOL001910	11alpha,12alpha-epoxy-3beta-23-dihydroxy-30-norolean-20-en-28,12beta-olide	JAK2
MOL001910	11alpha,12alpha-epoxy-3beta-23-dihydroxy-30-norolean-20-en-28,12beta-olide	NR1I2
MOL001910	11alpha,12alpha-epoxy-3beta-23-dihydroxy-30-norolean-20-en-28,12beta-olide	MAPK9
MOL001910	11alpha,12alpha-epoxy-3beta-23-dihydroxy-30-norolean-20-en-28,12beta-olide	ROCK2
MOL001910	11alpha,12alpha-epoxy-3beta-23-dihydroxy-30-norolean-20-en-28,12beta-olide	ROCK1
MOL001910	11alpha,12alpha-epoxy-3beta-23-dihydroxy-30-norolean-20-en-28,12beta-olide	MDM2
MOL001910	11alpha,12alpha-epoxy-3beta-23-dihydroxy-30-norolean-20-en-28,12beta-olide	IRAK4
MOL001910	11alpha,12alpha-epoxy-3beta-23-dihydroxy-30-norolean-20-en-28,12beta-olide	HCRTR2
MOL001910	11alpha,12alpha-epoxy-3beta-23-dihydroxy-30-norolean-20-en-28,12beta-olide	HCRTR1
MOL001910	11alpha,12alpha-epoxy-3beta-23-dihydroxy-30-norolean-20-en-28,12beta-olide	AVPR1A
MOL001910	11alpha,12alpha-epoxy-3beta-23-dihydroxy-30-norolean-20-en-28,12beta-olide	PFKFB3
MOL001910	11alpha,12alpha-epoxy-3beta-23-dihydroxy-30-norolean-20-en-28,12beta-olide	LIMK1
MOL001910	11alpha,12alpha-epoxy-3beta-23-dihydroxy-30-norolean-20-en-28,12beta-olide	ITGAL
MOL001910	11alpha,12alpha-epoxy-3beta-23-dihydroxy-30-norolean-20-en-28,12beta-olide	MTOR
MOL001910	11alpha,12alpha-epoxy-3beta-23-dihydroxy-30-norolean-20-en-28,12beta-olide	CYP2C9
MOL001910	11alpha,12alpha-epoxy-3beta-23-dihydroxy-30-norolean-20-en-28,12beta-olide	PIK3CA
MOL001910	11alpha,12alpha-epoxy-3beta-23-dihydroxy-30-norolean-20-en-28,12beta-olide	CASR
MOL001910	11alpha,12alpha-epoxy-3beta-23-dihydroxy-30-norolean-20-en-28,12beta-olide	PDE2A
MOL001910	11alpha,12alpha-epoxy-3beta-23-dihydroxy-30-norolean-20-en-28,12beta-olide	PDE4B
MOL001910	11alpha,12alpha-epoxy-3beta-23-dihydroxy-30-norolean-20-en-28,12beta-olide	MAP3K14
MOL001910	11alpha,12alpha-epoxy-3beta-23-dihydroxy-30-norolean-20-en-28,12beta-olide	CACNA1H
MOL001910	11alpha,12alpha-epoxy-3beta-23-dihydroxy-30-norolean-20-en-28,12beta-olide	MAPK14
MOL001910	11alpha,12alpha-epoxy-3beta-23-dihydroxy-30-norolean-20-en-28,12beta-olide	CDK1
MOL001910	11alpha,12alpha-epoxy-3beta-23-dihydroxy-30-norolean-20-en-28,12beta-olide	CDK9
MOL001910	11alpha,12alpha-epoxy-3beta-23-dihydroxy-30-norolean-20-en-28,12beta-olide	PIK3C3
MOL001910	11alpha,12alpha-epoxy-3beta-23-dihydroxy-30-norolean-20-en-28,12beta-olide	GRIN2A
MOL001910	11alpha,12alpha-epoxy-3beta-23-dihydroxy-30-norolean-20-en-28,12beta-olide	PIK3CD
MOL001910	11alpha,12alpha-epoxy-3beta-23-dihydroxy-30-norolean-20-en-28,12beta-olide	PIK3CG
MOL001910	11alpha,12alpha-epoxy-3beta-23-dihydroxy-30-norolean-20-en-28,12beta-olide	PI4KB
MOL001910	11alpha,12alpha-epoxy-3beta-23-dihydroxy-30-norolean-20-en-28,12beta-olide	GRIA2
MOL001910	11alpha,12alpha-epoxy-3beta-23-dihydroxy-30-norolean-20-en-28,12beta-olide	GPBAR1
MOL001910	11alpha,12alpha-epoxy-3beta-23-dihydroxy-30-norolean-20-en-28,12beta-olide	CNR1
MOL001910	11alpha,12alpha-epoxy-3beta-23-dihydroxy-30-norolean-20-en-28,12beta-olide	GABRB3
MOL001910	11alpha,12alpha-epoxy-3beta-23-dihydroxy-30-norolean-20-en-28,12beta-olide	GABRA2
MOL001910	11alpha,12alpha-epoxy-3beta-23-dihydroxy-30-norolean-20-en-28,12beta-olide	CYP3A4
MOL001910	11alpha,12alpha-epoxy-3beta-23-dihydroxy-30-norolean-20-en-28,12beta-olide	CDK5R1
MOL001910	11alpha,12alpha-epoxy-3beta-23-dihydroxy-30-norolean-20-en-28,12beta-olide	NMT1
MOL001910	11alpha,12alpha-epoxy-3beta-23-dihydroxy-30-norolean-20-en-28,12beta-olide	CCNC
MOL001910	11alpha,12alpha-epoxy-3beta-23-dihydroxy-30-norolean-20-en-28,12beta-olide	BRAF
MOL001910	11alpha,12alpha-epoxy-3beta-23-dihydroxy-30-norolean-20-en-28,12beta-olide	GRM5
MOL001910	11alpha,12alpha-epoxy-3beta-23-dihydroxy-30-norolean-20-en-28,12beta-olide	GRM1
MOL001910	11alpha,12alpha-epoxy-3beta-23-dihydroxy-30-norolean-20-en-28,12beta-olide	KIF11
MOL001910	11alpha,12alpha-epoxy-3beta-23-dihydroxy-30-norolean-20-en-28,12beta-olide	IGF1R
MOL001910	11alpha,12alpha-epoxy-3beta-23-dihydroxy-30-norolean-20-en-28,12beta-olide	PRCP
MOL001910	11alpha,12alpha-epoxy-3beta-23-dihydroxy-30-norolean-20-en-28,12beta-olide	HSD3B2
MOL001910	11alpha,12alpha-epoxy-3beta-23-dihydroxy-30-norolean-20-en-28,12beta-olide	CYP51A1
MOL001910	11alpha,12alpha-epoxy-3beta-23-dihydroxy-30-norolean-20-en-28,12beta-olide	CYP24A1
MOL001910	11alpha,12alpha-epoxy-3beta-23-dihydroxy-30-norolean-20-en-28,12beta-olide	PTPN1
MOL001910	11alpha,12alpha-epoxy-3beta-23-dihydroxy-30-norolean-20-en-28,12beta-olide	CFD
MOL001910	11alpha,12alpha-epoxy-3beta-23-dihydroxy-30-norolean-20-en-28,12beta-olide	ADORA1
MOL001910	11alpha,12alpha-epoxy-3beta-23-dihydroxy-30-norolean-20-en-28,12beta-olide	ADORA2A
MOL001910	11alpha,12alpha-epoxy-3beta-23-dihydroxy-30-norolean-20-en-28,12beta-olide	ADORA2B
MOL001910	11alpha,12alpha-epoxy-3beta-23-dihydroxy-30-norolean-20-en-28,12beta-olide	PLK1
MOL001910	11alpha,12alpha-epoxy-3beta-23-dihydroxy-30-norolean-20-en-28,12beta-olide	F10
MOL001910	11alpha,12alpha-epoxy-3beta-23-dihydroxy-30-norolean-20-en-28,12beta-olide	ALOX5AP
MOL001910	11alpha,12alpha-epoxy-3beta-23-dihydroxy-30-norolean-20-en-28,12beta-olide	S1PR2
MOL001910	11alpha,12alpha-epoxy-3beta-23-dihydroxy-30-norolean-20-en-28,12beta-olide	AR
MOL001910	11alpha,12alpha-epoxy-3beta-23-dihydroxy-30-norolean-20-en-28,12beta-olide	SMYD2
MOL001910	11alpha,12alpha-epoxy-3beta-23-dihydroxy-30-norolean-20-en-28,12beta-olide	HSP90AA1
MOL001910	11alpha,12alpha-epoxy-3beta-23-dihydroxy-30-norolean-20-en-28,12beta-olide	CRHR1
MOL001910	11alpha,12alpha-epoxy-3beta-23-dihydroxy-30-norolean-20-en-28,12beta-olide	CCNE1
MOL001910	11alpha,12alpha-epoxy-3beta-23-dihydroxy-30-norolean-20-en-28,12beta-olide	EGFR
MOL001910	11alpha,12alpha-epoxy-3beta-23-dihydroxy-30-norolean-20-en-28,12beta-olide	SLC10A2
MOL001910	11alpha,12alpha-epoxy-3beta-23-dihydroxy-30-norolean-20-en-28,12beta-olide	AKT1
MOL001910	11alpha,12alpha-epoxy-3beta-23-dihydroxy-30-norolean-20-en-28,12beta-olide	SLC6A1
MOL001910	11alpha,12alpha-epoxy-3beta-23-dihydroxy-30-norolean-20-en-28,12beta-olide	CNR2
MOL001910	11alpha,12alpha-epoxy-3beta-23-dihydroxy-30-norolean-20-en-28,12beta-olide	DRD4
MOL001910	11alpha,12alpha-epoxy-3beta-23-dihydroxy-30-norolean-20-en-28,12beta-olide	MET
MOL001910	11alpha,12alpha-epoxy-3beta-23-dihydroxy-30-norolean-20-en-28,12beta-olide	TACR3
MOL001910	11alpha,12alpha-epoxy-3beta-23-dihydroxy-30-norolean-20-en-28,12beta-olide	MDM4
MOL001919	(3S,5R,8R,9R,10S,14S)-3,17-dihydroxy-4,4,8,10,14-pentamethyl-2,3,5,6,7,9-hexahydro-1H-cyclopenta[a]phenanthrene-15,16-dione	AR
MOL001919	(3S,5R,8R,9R,10S,14S)-3,17-dihydroxy-4,4,8,10,14-pentamethyl-2,3,5,6,7,9-hexahydro-1H-cyclopenta[a]phenanthrene-15,16-dione	CYP19A1
MOL001919	(3S,5R,8R,9R,10S,14S)-3,17-dihydroxy-4,4,8,10,14-pentamethyl-2,3,5,6,7,9-hexahydro-1H-cyclopenta[a]phenanthrene-15,16-dione	SHBG
MOL001919	(3S,5R,8R,9R,10S,14S)-3,17-dihydroxy-4,4,8,10,14-pentamethyl-2,3,5,6,7,9-hexahydro-1H-cyclopenta[a]phenanthrene-15,16-dione	GABBR1
MOL001919	(3S,5R,8R,9R,10S,14S)-3,17-dihydroxy-4,4,8,10,14-pentamethyl-2,3,5,6,7,9-hexahydro-1H-cyclopenta[a]phenanthrene-15,16-dione	NR3C1
MOL001919	(3S,5R,8R,9R,10S,14S)-3,17-dihydroxy-4,4,8,10,14-pentamethyl-2,3,5,6,7,9-hexahydro-1H-cyclopenta[a]phenanthrene-15,16-dione	HAO1
MOL001919	(3S,5R,8R,9R,10S,14S)-3,17-dihydroxy-4,4,8,10,14-pentamethyl-2,3,5,6,7,9-hexahydro-1H-cyclopenta[a]phenanthrene-15,16-dione	ESR1
MOL001919	(3S,5R,8R,9R,10S,14S)-3,17-dihydroxy-4,4,8,10,14-pentamethyl-2,3,5,6,7,9-hexahydro-1H-cyclopenta[a]phenanthrene-15,16-dione	CHRM1
MOL001921	Lactiflorin	ABCB1
MOL001921	Lactiflorin	LGALS3
MOL001921	Lactiflorin	LGALS9
MOL001921	Lactiflorin	PTAFR
MOL001921	Lactiflorin	SELP
MOL001921	Lactiflorin	PPM1A
MOL001921	Lactiflorin	SLC6A2
MOL001921	Lactiflorin	FDFT1
MOL001921	Lactiflorin	HSP90AA1
MOL001921	Lactiflorin	SLC6A3
MOL001921	Lactiflorin	VEGFA
MOL001921	Lactiflorin	FGF1
MOL001921	Lactiflorin	FGF2
MOL001921	Lactiflorin	HPSE
MOL001921	Lactiflorin	SSTR5
MOL001921	Lactiflorin	SSTR2
MOL001921	Lactiflorin	SSTR4
MOL001921	Lactiflorin	SSTR1
MOL001921	Lactiflorin	SSTR3
MOL001924	paeoniflorin	LGALS3
MOL001924	paeoniflorin	LGALS9
MOL001924	paeoniflorin	HSP90AA1
MOL001924	paeoniflorin	SLC6A2
MOL001924	paeoniflorin	VEGFA
MOL001924	paeoniflorin	FGF1
MOL001924	paeoniflorin	FGF2
MOL001924	paeoniflorin	HPSE
MOL001924	paeoniflorin	ABCB1
MOL001924	paeoniflorin	SSTR5
MOL001924	paeoniflorin	SSTR2
MOL001924	paeoniflorin	SSTR4
MOL001924	paeoniflorin	SSTR1
MOL001924	paeoniflorin	SSTR3
MOL001924	paeoniflorin	PTAFR
MOL001924	paeoniflorin	F10
MOL001924	paeoniflorin	AMY1A
MOL001924	paeoniflorin	PTPN1
MOL001924	paeoniflorin	SERPINE1
MOL001924	paeoniflorin	PTPN2
MOL001924	paeoniflorin	BACE1
MOL001924	paeoniflorin	SQLE
MOL001924	paeoniflorin	SELP
MOL001924	paeoniflorin	AKR1B1
MOL001924	paeoniflorin	PSEN2
MOL001924	paeoniflorin	PDE4D
MOL000096	(-)-catechin	PTGS1
MOL000096	(-)-catechin	ESR1
MOL000096	(-)-catechin	PTGS2
MOL000096	(-)-catechin	HSP90AA2P
MOL000096	(-)-catechin	DPEP1
MOL000096	(-)-catechin	NCOA2
MOL000096	(-)-catechin	PCP4
MOL000096	(-)-catechin	FASN
MOL000096	(-)-catechin	PPARG
MOL000096	(-)-catechin	KLF7
MOL000098	quercetin	PTGS1
MOL000098	quercetin	AR
MOL000098	quercetin	PPARG
MOL000098	quercetin	PTGS2
MOL000098	quercetin	HSP90AA2P
MOL000098	quercetin	NCOA2
MOL000098	quercetin	DPP4
MOL000098	quercetin	AKR1B1
MOL000098	quercetin	PRSS1
MOL000098	quercetin	KCNH2
MOL000098	quercetin	SCN5A
MOL000098	quercetin	ADRB2
MOL000098	quercetin	MMP3
MOL000098	quercetin	F7
MOL000098	quercetin	RXRA
MOL000098	quercetin	ACHE
MOL000098	quercetin	GABRA1
MOL000098	quercetin	MAOB
MOL000098	quercetin	RELA
MOL000098	quercetin	EGFR
MOL000098	quercetin	AKT1
MOL000098	quercetin	VEGFA
MOL000098	quercetin	CCND1
MOL000098	quercetin	BCL2
MOL000098	quercetin	BCL2L1
MOL000098	quercetin	FOS
MOL000098	quercetin	CDKN1A
MOL000098	quercetin	EIF6
MOL000098	quercetin	BAX
MOL000098	quercetin	CASP9
MOL000098	quercetin	PLAU
MOL000098	quercetin	MMP2
MOL000098	quercetin	MMP9
MOL000098	quercetin	MAPK1
MOL000098	quercetin	IL10
MOL000098	quercetin	EGF
MOL000098	quercetin	RB1
MOL000098	quercetin	TNFAIP6
MOL000098	quercetin	JUN
MOL000098	quercetin	IL6ST
MOL000098	quercetin	AHSA1
MOL000098	quercetin	CASP3
MOL000098	quercetin	TP53
MOL000098	quercetin	CLDN4
MOL000098	quercetin	COL1A1
MOL000098	quercetin	COL3A1
MOL000098	quercetin	CYP1A1
MOL000098	quercetin	CYP1A2
MOL000098	quercetin	CYP1B1
MOL000098	quercetin	CYP3A4
MOL000098	quercetin	DCAF5
MOL000098	quercetin	TOP1
MOL000098	quercetin	TOP2A
MOL000098	quercetin	DUOX2
MOL000098	quercetin	SELE
MOL000098	quercetin	SULT1E1
MOL000098	quercetin	ELK1
MOL000098	quercetin	CCNB1
MOL000098	quercetin	GJA1
MOL000098	quercetin	GSTM1
MOL000098	quercetin	GSTM2
MOL000098	quercetin	GSTP1
MOL000098	quercetin	HSF1
MOL000098	quercetin	HSPB1
MOL000098	quercetin	HMOX1
MOL000098	quercetin	HK2
MOL000098	quercetin	HAS2
MOL000098	quercetin	HIF1A
MOL000098	quercetin	CHUK
MOL000098	quercetin	INSR
MOL000098	quercetin	IGF2
MOL000098	quercetin	IGFBP3
MOL000098	quercetin	ICAM1
MOL000098	quercetin	IFNG
MOL000098	quercetin	IRF1
MOL000098	quercetin	IL1A
MOL000098	quercetin	IL1B
MOL000098	quercetin	IL2
MOL000098	quercetin	CXCL8
MOL000098	quercetin	MMP1
MOL000098	quercetin	MYC
MOL000098	quercetin	MPO
MOL000098	quercetin	NQO1
MOL000098	quercetin	POR
MOL000098	quercetin	NCF1
MOL000098	quercetin	NFKBIA
MOL000098	quercetin	NOS3
MOL000098	quercetin	NFE2L2
MOL000098	quercetin	NR1I2
MOL000098	quercetin	NR1I3
MOL000098	quercetin	ODC1
MOL000098	quercetin	SPP1
MOL000098	quercetin	PPARA
MOL000098	quercetin	PPARD
MOL000098	quercetin	SERPINE1
MOL000098	quercetin	PARP1
MOL000098	quercetin	PCOLCE
MOL000098	quercetin	PTGER3
MOL000098	quercetin	ACP3
MOL000098	quercetin	RUNX1T1
MOL000098	quercetin	PRKCA
MOL000098	quercetin	PRKCB
MOL000098	quercetin	NPEPPS
MOL000098	quercetin	RAF1
MOL000098	quercetin	RASSF1
MOL000098	quercetin	RASA1
MOL000098	quercetin	ERBB2
MOL000098	quercetin	ERBB3
MOL000098	quercetin	RUNX2
MOL000098	quercetin	CHEK2
MOL000098	quercetin	PON1
MOL000098	quercetin	STAT1
MOL000098	quercetin	SLC2A4
MOL000098	quercetin	SOD1
MOL000098	quercetin	THBD
MOL000098	quercetin	F3
MOL000098	quercetin	PLAT
MOL000098	quercetin	E2F1
MOL000098	quercetin	E2F2
MOL000098	quercetin	DIO1
MOL000098	quercetin	VCAM1
MOL000211	Mairin	PGR
MOL000358	beta-sitosterol	PGR
MOL000358	beta-sitosterol	NCOA2
MOL000358	beta-sitosterol	PTGS1
MOL000358	beta-sitosterol	PTGS2
MOL000358	beta-sitosterol	HSP90AA2P
MOL000358	beta-sitosterol	KCNH2
MOL000358	beta-sitosterol	DRD1
MOL000358	beta-sitosterol	CHRM3
MOL000358	beta-sitosterol	CHRM1
MOL000358	beta-sitosterol	SCN5A
MOL000358	beta-sitosterol	CHRM4
MOL000358	beta-sitosterol	ADRA1A
MOL000358	beta-sitosterol	CHRM2
MOL000358	beta-sitosterol	ADRA1B
MOL000358	beta-sitosterol	ADRB2
MOL000358	beta-sitosterol	CHRNA2
MOL000358	beta-sitosterol	SLC6A4
MOL000358	beta-sitosterol	OPRM1
MOL000358	beta-sitosterol	GABRA1
MOL000358	beta-sitosterol	BCL2
MOL000358	beta-sitosterol	BAX
MOL000358	beta-sitosterol	CASP9
MOL000358	beta-sitosterol	JUN
MOL000358	beta-sitosterol	CASP3
MOL000358	beta-sitosterol	CASP8
MOL000358	beta-sitosterol	PRKCA
MOL000358	beta-sitosterol	PON1
MOL000358	beta-sitosterol	MAP2
MOL000449	Stigmasterol	PGR
MOL000449	Stigmasterol	NR3C2
MOL000449	Stigmasterol	NCOA2
MOL000449	Stigmasterol	ADH1C
MOL000449	Stigmasterol	IGHG1
MOL000449	Stigmasterol	RXRA
MOL000449	Stigmasterol	NCOA1
MOL000449	Stigmasterol	PTGS1
MOL000449	Stigmasterol	PTGS2
MOL000449	Stigmasterol	ADRA2A
MOL000449	Stigmasterol	SLC6A2
MOL000449	Stigmasterol	SLC6A3
MOL000449	Stigmasterol	ADRB2
MOL000449	Stigmasterol	AKR1B1
MOL000449	Stigmasterol	PLAU
MOL000449	Stigmasterol	LTA4H
MOL000449	Stigmasterol	MAOB
MOL000449	Stigmasterol	MAOA
MOL000449	Stigmasterol	CTRB1
MOL000449	Stigmasterol	CHRM3
MOL000449	Stigmasterol	CHRM1
MOL000449	Stigmasterol	ADRB1
MOL000449	Stigmasterol	SCN5A
MOL000449	Stigmasterol	ADRA1A
MOL000449	Stigmasterol	CHRM2
MOL000449	Stigmasterol	ADRA1B
MOL000449	Stigmasterol	GABRA1
MOL000492	(+)-catechin	PTGS1
MOL000492	(+)-catechin	ESR1
MOL000492	(+)-catechin	PTGS2
MOL000492	(+)-catechin	HSP90AA2P
MOL000492	(+)-catechin	DPEP1
MOL000492	(+)-catechin	NCOA2
MOL000492	(+)-catechin	PCP4
MOL000492	(+)-catechin	RXRA
MOL000492	(+)-catechin	CAT
MOL000492	(+)-catechin	HAS2
MOL000627	Stepholidine	PTGS1
MOL000627	Stepholidine	DRD1
MOL000627	Stepholidine	CHRM3
MOL000627	Stepholidine	KCNH2
MOL000627	Stepholidine	CHRM1
MOL000627	Stepholidine	DRD5
MOL000627	Stepholidine	SCN5A
MOL000627	Stepholidine	CHRM5
MOL000627	Stepholidine	PTGS2
MOL000627	Stepholidine	CA2
MOL000627	Stepholidine	ADRA2C
MOL000627	Stepholidine	DRD4
MOL000627	Stepholidine	CHRM4
MOL000627	Stepholidine	RXRA
MOL000627	Stepholidine	OPRD1
MOL000627	Stepholidine	CHRM2
MOL000627	Stepholidine	ADRA2B
MOL000627	Stepholidine	ADRA1B
MOL000627	Stepholidine	SLC6A3
MOL000627	Stepholidine	ADRB2
MOL000627	Stepholidine	ADRA1D
MOL000627	Stepholidine	SLC6A4
MOL000627	Stepholidine	OPRM1
MOL000627	Stepholidine	HSP90AA2P
MOL000627	Stepholidine	PCP4
MOL000787	Fumarine	PTGS1
MOL000787	Fumarine	CHRM3
MOL000787	Fumarine	KCNH2
MOL000787	Fumarine	CHRM1
MOL000787	Fumarine	SCN5A
MOL000787	Fumarine	CHRM5
MOL000787	Fumarine	PTGS2
MOL000787	Fumarine	HTR3A
MOL000787	Fumarine	F7
MOL000787	Fumarine	CHRM4
MOL000787	Fumarine	OPRD1
MOL000787	Fumarine	ADRA1B
MOL000787	Fumarine	ADRB2
MOL000787	Fumarine	ADRA1D
MOL000787	Fumarine	OPRM1
MOL000787	Fumarine	HSP90AA2P
MOL000787	Fumarine	PCP4
MOL000787	Fumarine	SLC6A4
MOL000787	Fumarine	CACNA1S
MOL000787	Fumarine	SLC6A3
MOL000787	Fumarine	DRD1
MOL000787	Fumarine	KDR
MOL001454	berberine	NOS2
MOL001454	berberine	PTGS1
MOL001454	berberine	KCNH2
MOL001454	berberine	ESR1
MOL001454	berberine	AR
MOL001454	berberine	SCN5A
MOL001454	berberine	PTGS2
MOL001454	berberine	RXRA
MOL001454	berberine	ADRB2
MOL001454	berberine	HSP90AA2P
MOL001454	berberine	PRSS1
MOL001454	berberine	NCOA2
MOL001454	berberine	PDE10A
MOL001454	berberine	PCP4
MOL001522	(S)-Coclaurine	PTGS1
MOL001522	(S)-Coclaurine	CHRM1
MOL001522	(S)-Coclaurine	SCN5A
MOL001522	(S)-Coclaurine	PTGS2
MOL001522	(S)-Coclaurine	RXRA
MOL001522	(S)-Coclaurine	ADRA1A
MOL001522	(S)-Coclaurine	ADRA1B
MOL001522	(S)-Coclaurine	SLC6A3
MOL001522	(S)-Coclaurine	ADRB2
MOL001522	(S)-Coclaurine	SLC6A4
MOL001522	(S)-Coclaurine	HSP90AA2P
MOL001522	(S)-Coclaurine	MAOB
MOL001522	(S)-Coclaurine	PCP4
MOL001522	(S)-Coclaurine	DRD1
MOL001522	(S)-Coclaurine	CHRM3
MOL001522	(S)-Coclaurine	ADRA2A
MOL001522	(S)-Coclaurine	CA2
MOL001522	(S)-Coclaurine	ADRA2C
MOL001522	(S)-Coclaurine	ADRA1D
MOL001522	(S)-Coclaurine	OPRM1
MOL001522	(S)-Coclaurine	NCOA2
MOL002773	beta-carotene	AKT1
MOL002773	beta-carotene	VEGFA
MOL002773	beta-carotene	BCL2
MOL002773	beta-carotene	CASP9
MOL002773	beta-carotene	MMP2
MOL002773	beta-carotene	JUN
MOL002773	beta-carotene	CASP3
MOL002773	beta-carotene	PTGS2
MOL002773	beta-carotene	CASP8
MOL002773	beta-carotene	MMP1
MOL002773	beta-carotene	HMOX1
MOL002773	beta-carotene	CYP3A4
MOL002773	beta-carotene	CYP1A2
MOL002773	beta-carotene	CAV1
MOL002773	beta-carotene	CTNNB1
MOL002773	beta-carotene	MYC
MOL002773	beta-carotene	CASP7
MOL002773	beta-carotene	F3
MOL002773	beta-carotene	GJA1
MOL002773	beta-carotene	MMP10
MOL004350	Ruvoside_qt	NR3C2
MOL004350	Ruvoside_qt	NCOA1
MOL007213	Nuciferin	PTGS1
MOL007213	Nuciferin	CHRM3
MOL007213	Nuciferin	CHRM1
MOL007213	Nuciferin	AR
MOL007213	Nuciferin	SCN5A
MOL007213	Nuciferin	CHRM5
MOL007213	Nuciferin	PTGS2
MOL007213	Nuciferin	HTR3A
MOL007213	Nuciferin	CHRM4
MOL007213	Nuciferin	RXRA
MOL007213	Nuciferin	OPRD1
MOL007213	Nuciferin	ACHE
MOL007213	Nuciferin	SLC6A2
MOL007213	Nuciferin	ADRA1A
MOL007213	Nuciferin	ADRA2B
MOL007213	Nuciferin	ADRA1B
MOL007213	Nuciferin	SLC6A3
MOL007213	Nuciferin	ADRB2
MOL007213	Nuciferin	ADRA1D
MOL007213	Nuciferin	CHRNA2
MOL007213	Nuciferin	SLC6A4
MOL007213	Nuciferin	DRD2
MOL007213	Nuciferin	OPRM1
MOL007213	Nuciferin	GABRA1
MOL012921	stepharine	PTGS1
MOL012921	stepharine	DRD1
MOL012921	stepharine	CHRM3
MOL012921	stepharine	CHRM1
MOL012921	stepharine	DRD5
MOL012921	stepharine	SCN5A
MOL012921	stepharine	CHRM5
MOL012921	stepharine	PTGS2
MOL012921	stepharine	HTR3A
MOL012921	stepharine	CHRM4
MOL012921	stepharine	RXRA
MOL012921	stepharine	OPRD1
MOL012921	stepharine	SLC6A2
MOL012921	stepharine	ADRA1A
MOL012921	stepharine	CHRM2
MOL012921	stepharine	ADRA2B
MOL012921	stepharine	ADRA1B
MOL012921	stepharine	SLC6A3
MOL012921	stepharine	ADRB2
MOL012921	stepharine	CHRNA2
MOL012921	stepharine	SLC6A4
MOL012921	stepharine	DRD2
MOL012921	stepharine	OPRM1
MOL012921	stepharine	GABRA1
MOL012946	zizyphus saponin I_qt	NR3C2
MOL012976	coumestrol	PPARG
MOL012976	coumestrol	PTGS2
MOL012976	coumestrol	HSP90AA2P
MOL012976	coumestrol	CYP3A4
MOL012976	coumestrol	NR1I2
MOL012976	coumestrol	CYP2B6
MOL012976	coumestrol	CDC37
MOL012986	Jujubasaponin V_qt	NR3C2
MOL012992	Mauritine D	SCN5A
MOL012992	Mauritine D	PTGS2
MOL012992	Mauritine D	HSP90AA2P
MOL000098	quercetin	NOX4
MOL000098	quercetin	AVPR2
MOL000098	quercetin	XDH
MOL000098	quercetin	MAOA
MOL000098	quercetin	IGF1R
MOL000098	quercetin	FLT3
MOL000098	quercetin	CYP19A1
MOL000098	quercetin	F2
MOL000098	quercetin	CA2
MOL000098	quercetin	PIM1
MOL000098	quercetin	ALOX5
MOL000098	quercetin	AURKB
MOL000098	quercetin	DRD4
MOL000098	quercetin	ADORA1
MOL000098	quercetin	CA7
MOL000098	quercetin	GLO1
MOL000098	quercetin	PIK3R1
MOL000098	quercetin	ADORA2A
MOL000098	quercetin	DAPK1
MOL000098	quercetin	PYGL
MOL000098	quercetin	CA1
MOL000098	quercetin	GSK3B
MOL000098	quercetin	SRC
MOL000098	quercetin	PTK2
MOL000098	quercetin	HSD17B2
MOL000098	quercetin	KDR
MOL000098	quercetin	MMP13
MOL000098	quercetin	CA3
MOL000098	quercetin	ALOX15
MOL000098	quercetin	ABCC1
MOL000098	quercetin	PLK1
MOL000098	quercetin	CA6
MOL000098	quercetin	CDK1
MOL000098	quercetin	CA12
MOL000098	quercetin	PKN1
MOL000098	quercetin	CA14
MOL000098	quercetin	CA9
MOL000098	quercetin	CSNK2A1
MOL000098	quercetin	ALOX12
MOL000098	quercetin	MET
MOL000098	quercetin	CA4
MOL000098	quercetin	NEK2
MOL000098	quercetin	CXCR1
MOL000098	quercetin	CAMK2B
MOL000098	quercetin	ALK
MOL000098	quercetin	ABCB1
MOL000098	quercetin	NEK6
MOL000098	quercetin	PLA2G1B
MOL000098	quercetin	CA5A
MOL000098	quercetin	BACE1
MOL000098	quercetin	AXL
MOL000098	quercetin	ABCG2
MOL000098	quercetin	NUAK1
MOL000098	quercetin	AKR1C2
MOL000098	quercetin	AKR1C1
MOL000098	quercetin	AKR1C3
MOL000098	quercetin	AKR1C4
MOL000098	quercetin	CA13
MOL000098	quercetin	AKR1A1
MOL000098	quercetin	GPR35
MOL000098	quercetin	MAPT
MOL000098	quercetin	KDM4E
MOL000098	quercetin	MYLK
MOL000098	quercetin	SYK
MOL000098	quercetin	PIK3CG
MOL000098	quercetin	APEX1
MOL000098	quercetin	PTPRS
MOL000098	quercetin	ESR2
MOL000098	quercetin	MPG
MOL000098	quercetin	SLC22A12
MOL000098	quercetin	CDK5R1
MOL000098	quercetin	CCNB3
MOL000098	quercetin	ARG1
MOL000098	quercetin	CDK6
MOL000098	quercetin	CDK2
MOL000098	quercetin	TYR
MOL000098	quercetin	HSD17B1
MOL000098	quercetin	AHR
MOL000098	quercetin	ESRRA
MOL000098	quercetin	APP
MOL000098	quercetin	TTR
MOL000098	quercetin	MMP12
MOL000098	quercetin	CD38
MOL000098	quercetin	AKR1B10
MOL000098	quercetin	TNKS2
MOL000098	quercetin	TNKS
MOL000098	quercetin	TERT
MOL000211	Mairin	SAE1
MOL000211	Mairin	POLB
MOL000211	Mairin	AKR1B10
MOL000211	Mairin	HSD11B1
MOL000211	Mairin	PTPN1
MOL000211	Mairin	PTGES
MOL000211	Mairin	NR1H4
MOL000211	Mairin	CDC25C
MOL000211	Mairin	PTPN2
MOL000211	Mairin	GPBAR1
MOL000211	Mairin	TOP2A
MOL000211	Mairin	CDC25A
MOL000211	Mairin	RORC
MOL000211	Mairin	PTPRF
MOL000211	Mairin	ACP1
MOL000211	Mairin	PDE4D
MOL000211	Mairin	PLA2G1B
MOL000211	Mairin	CDC25B
MOL000211	Mairin	CES2
MOL000211	Mairin	AR
MOL000211	Mairin	TERT
MOL000211	Mairin	FAAH
MOL000211	Mairin	FABP3
MOL000211	Mairin	FABP5
MOL000211	Mairin	PPARD
MOL000211	Mairin	FABP1
MOL000211	Mairin	PTPN11
MOL000211	Mairin	UGT2B7
MOL000211	Mairin	SCD
MOL000211	Mairin	SERPINA6
MOL000211	Mairin	SHBG
MOL000211	Mairin	G6PD
MOL000211	Mairin	CYP51A1
MOL000211	Mairin	CYP19A1
MOL000211	Mairin	HSD17B3
MOL000211	Mairin	GABBR1
MOL000211	Mairin	TOP1
MOL000211	Mairin	NPC1L1
MOL000211	Mairin	SIGMAR1
MOL000211	Mairin	CYP17A1
MOL000211	Mairin	VDR
MOL000211	Mairin	GABRA2
MOL000211	Mairin	PPARG
MOL000211	Mairin	PTPN6
MOL000211	Mairin	SLC6A3
MOL000211	Mairin	ADORA3
MOL000211	Mairin	MAPK3
MOL000211	Mairin	FFAR1
MOL000211	Mairin	FABP2
MOL000211	Mairin	PTGS2
MOL000211	Mairin	CD81
MOL000211	Mairin	PRKCH
MOL000211	Mairin	HSD11B2
MOL000211	Mairin	HSF1
MOL000358	beta-sitosterol	NPC1L1
MOL000358	beta-sitosterol	NR1H3
MOL000358	beta-sitosterol	RORC
MOL000358	beta-sitosterol	CYP17A1
MOL000358	beta-sitosterol	HMGCR
MOL000358	beta-sitosterol	SREBF2
MOL000358	beta-sitosterol	SHBG
MOL000358	beta-sitosterol	CYP51A1
MOL000358	beta-sitosterol	AR
MOL000358	beta-sitosterol	RORA
MOL000358	beta-sitosterol	ESR1
MOL000358	beta-sitosterol	ESR2
MOL000358	beta-sitosterol	CYP19A1
MOL000358	beta-sitosterol	PTPN1
MOL000358	beta-sitosterol	CYP2C19
MOL000358	beta-sitosterol	BCHE
MOL000358	beta-sitosterol	SLC6A2
MOL000358	beta-sitosterol	SERPINA6
MOL000358	beta-sitosterol	ACHE
MOL000358	beta-sitosterol	NR1I3
MOL000358	beta-sitosterol	NR1H2
MOL000358	beta-sitosterol	G6PD
MOL000358	beta-sitosterol	VDR
MOL000358	beta-sitosterol	HSD11B1
MOL000358	beta-sitosterol	PTGER1
MOL000358	beta-sitosterol	PTGER2
MOL000358	beta-sitosterol	PTGES
MOL000358	beta-sitosterol	DHCR7
MOL000358	beta-sitosterol	CES2
MOL000358	beta-sitosterol	PPARA
MOL000358	beta-sitosterol	PPARD
MOL000358	beta-sitosterol	GLRA1
MOL000358	beta-sitosterol	SQLE
MOL000358	beta-sitosterol	NOS2
MOL000358	beta-sitosterol	PTPN6
MOL000358	beta-sitosterol	HSD11B2
MOL000358	beta-sitosterol	PPARG
MOL000358	beta-sitosterol	UGT2B7
MOL000358	beta-sitosterol	POLB
MOL000449	Stigmasterol	NPC1L1
MOL000449	Stigmasterol	NR1H3
MOL000449	Stigmasterol	RORC
MOL000449	Stigmasterol	SHBG
MOL000449	Stigmasterol	HMGCR
MOL000449	Stigmasterol	SREBF2
MOL000449	Stigmasterol	CYP19A1
MOL000449	Stigmasterol	AR
MOL000449	Stigmasterol	CYP17A1
MOL000449	Stigmasterol	RORA
MOL000449	Stigmasterol	ESR1
MOL000449	Stigmasterol	ESR2
MOL000449	Stigmasterol	CYP51A1
MOL000449	Stigmasterol	CYP2C19
MOL000449	Stigmasterol	PTPN1
MOL000449	Stigmasterol	BCHE
MOL000449	Stigmasterol	SERPINA6
MOL000449	Stigmasterol	G6PD
MOL000449	Stigmasterol	SLC6A4
MOL000449	Stigmasterol	ACHE
MOL000449	Stigmasterol	NR1I3
MOL000449	Stigmasterol	PTGER1
MOL000449	Stigmasterol	PTGER2
MOL000449	Stigmasterol	TBXAS1
MOL000449	Stigmasterol	PTGES
MOL000449	Stigmasterol	NR1H2
MOL000449	Stigmasterol	PPARA
MOL000449	Stigmasterol	PPARD
MOL000449	Stigmasterol	SQLE
MOL000449	Stigmasterol	VDR
MOL000449	Stigmasterol	DHCR7
MOL000449	Stigmasterol	PTPN6
MOL000449	Stigmasterol	PTPN2
MOL000449	Stigmasterol	FDFT1
MOL000449	Stigmasterol	HSD11B1
MOL000449	Stigmasterol	NOS2
MOL000449	Stigmasterol	PPARG
MOL000449	Stigmasterol	GLRA1
MOL000449	Stigmasterol	UGT2B7
MOL000449	Stigmasterol	POLB
MOL000627	Stepholidine	DRD2
MOL000627	Stepholidine	DRD3
MOL000627	Stepholidine	SIGMAR1
MOL000627	Stepholidine	F3
MOL000627	Stepholidine	ADRA1A
MOL000627	Stepholidine	HTR1A
MOL000627	Stepholidine	HTR7
MOL000627	Stepholidine	ADRB1
MOL000627	Stepholidine	ADRB3
MOL000627	Stepholidine	OPRK1
MOL000627	Stepholidine	DHCR7
MOL000627	Stepholidine	TBXA2R
MOL000627	Stepholidine	SLC47A1
MOL000627	Stepholidine	CHRNA3
MOL000627	Stepholidine	HTR2A
MOL000627	Stepholidine	ADRA2A
MOL000627	Stepholidine	CHRNB4
MOL000627	Stepholidine	RBBP9
MOL000627	Stepholidine	MAOA
MOL000627	Stepholidine	KCNN1
MOL000627	Stepholidine	KCNN3
MOL000627	Stepholidine	KCNN2
MOL000627	Stepholidine	ESR1
MOL000627	Stepholidine	SLC18A2
MOL000627	Stepholidine	WEE1
MOL000627	Stepholidine	AKR1B1
MOL000627	Stepholidine	ESR2
MOL000627	Stepholidine	BRAF
MOL000627	Stepholidine	ESRRA
MOL000627	Stepholidine	ESRRB
MOL000627	Stepholidine	EPHB4
MOL000627	Stepholidine	HCRTR2
MOL000627	Stepholidine	HCRTR1
MOL000627	Stepholidine	SGK1
MOL000627	Stepholidine	HSD17B2
MOL000627	Stepholidine	GCGR
MOL000627	Stepholidine	BCHE
MOL000627	Stepholidine	ACHE
MOL000627	Stepholidine	DYRK1A
MOL000627	Stepholidine	CLK1
MOL000627	Stepholidine	DYRK1B
MOL000627	Stepholidine	ERN1
MOL000627	Stepholidine	MTNR1B
MOL000627	Stepholidine	HSP90AA1
MOL000627	Stepholidine	MMP9
MOL000627	Stepholidine	MMP1
MOL000627	Stepholidine	TRPM8
MOL000627	Stepholidine	ABCB1
MOL000627	Stepholidine	JUN
MOL000627	Stepholidine	MET
MOL000627	Stepholidine	PDE7A
MOL000627	Stepholidine	PDE1A
MOL000627	Stepholidine	NOX4
MOL000627	Stepholidine	CHRNA4
MOL000627	Stepholidine	ABCG2
MOL000627	Stepholidine	ABCC1
MOL000627	Stepholidine	RAF1
MOL000627	Stepholidine	DPP4
MOL000627	Stepholidine	ABL1
MOL000627	Stepholidine	EPHA2
MOL000627	Stepholidine	SRC
MOL000627	Stepholidine	EPHB2
MOL000627	Stepholidine	EPHA5
MOL000627	Stepholidine	EPHA4
MOL000627	Stepholidine	EPHA8
MOL000627	Stepholidine	EPHA7
MOL000627	Stepholidine	EPHB3
MOL000627	Stepholidine	EPHA3
MOL000627	Stepholidine	EPHB1
MOL000627	Stepholidine	EPHA1
MOL000627	Stepholidine	PTPRCAP
MOL000627	Stepholidine	MTNR1A
MOL000627	Stepholidine	CHEK1
MOL000627	Stepholidine	APP
MOL000627	Stepholidine	NEK1
MOL000627	Stepholidine	AKR1B10
MOL000627	Stepholidine	IGF1R
MOL000627	Stepholidine	INSR
MOL000627	Stepholidine	MELK
MOL000627	Stepholidine	ALOX15
MOL000627	Stepholidine	ALOX12
MOL000627	Stepholidine	TYMS
MOL000627	Stepholidine	KIF11
MOL000783	Protoporphyrin	TSPO
MOL000783	Protoporphyrin	FDFT1
MOL000783	Protoporphyrin	PTPN1
MOL000783	Protoporphyrin	SRC
MOL000783	Protoporphyrin	CCKBR
MOL000783	Protoporphyrin	PTGDR
MOL000783	Protoporphyrin	PTGDR2
MOL000783	Protoporphyrin	VCP
MOL000783	Protoporphyrin	PDE3A
MOL000783	Protoporphyrin	PDE3B
MOL000783	Protoporphyrin	CASP1
MOL000783	Protoporphyrin	SLC10A2
MOL000783	Protoporphyrin	PPARD
MOL000783	Protoporphyrin	ELANE
MOL000783	Protoporphyrin	GRB2
MOL000783	Protoporphyrin	CTSB
MOL000783	Protoporphyrin	ITGAV
MOL000783	Protoporphyrin	P2RY12
MOL000783	Protoporphyrin	ADORA1
MOL000783	Protoporphyrin	ADORA2A
MOL000783	Protoporphyrin	ITGB1
MOL000783	Protoporphyrin	MMP13
MOL000783	Protoporphyrin	MMP2
MOL000783	Protoporphyrin	AGTR1
MOL000783	Protoporphyrin	HMGCR
MOL000783	Protoporphyrin	CMA1
MOL000783	Protoporphyrin	PDE4A
MOL000783	Protoporphyrin	PDE4B
MOL000783	Protoporphyrin	PDE4D
MOL000783	Protoporphyrin	HPSE
MOL000783	Protoporphyrin	ESR1
MOL000783	Protoporphyrin	ESR2
MOL000783	Protoporphyrin	AVPR2
MOL000783	Protoporphyrin	AVPR1A
MOL000783	Protoporphyrin	CFD
MOL000783	Protoporphyrin	LTB4R
MOL000783	Protoporphyrin	HDAC6
MOL000783	Protoporphyrin	MLNR
MOL000783	Protoporphyrin	HDAC1
MOL000783	Protoporphyrin	AKR1C3
MOL000783	Protoporphyrin	ITGA4
MOL000783	Protoporphyrin	TBXAS1
MOL000783	Protoporphyrin	TBXA2R
MOL000783	Protoporphyrin	F10
MOL000783	Protoporphyrin	MAPK8
MOL000783	Protoporphyrin	PPARG
MOL000783	Protoporphyrin	PPARA
MOL000783	Protoporphyrin	CPT1A
MOL000783	Protoporphyrin	PDE5A
MOL000783	Protoporphyrin	VDR
MOL000783	Protoporphyrin	CPT1B
MOL000783	Protoporphyrin	KCNH2
MOL000783	Protoporphyrin	PDPK1
MOL000783	Protoporphyrin	HSP90AA1
MOL000783	Protoporphyrin	LPAR2
MOL000783	Protoporphyrin	PTPN11
MOL000783	Protoporphyrin	ACP1
MOL000783	Protoporphyrin	CDK5R1
MOL000783	Protoporphyrin	EGFR
MOL000783	Protoporphyrin	EDNRA
MOL000783	Protoporphyrin	MAPK14
MOL000783	Protoporphyrin	PTPRC
MOL000783	Protoporphyrin	CASP4
MOL000783	Protoporphyrin	CASP9
MOL000783	Protoporphyrin	CASP3
MOL000783	Protoporphyrin	MMP3
MOL000783	Protoporphyrin	CASP7
MOL000783	Protoporphyrin	CASP8
MOL000783	Protoporphyrin	MMP7
MOL000783	Protoporphyrin	PTGIS
MOL000783	Protoporphyrin	MMP8
MOL000783	Protoporphyrin	CASP10
MOL000783	Protoporphyrin	DHFR
MOL000783	Protoporphyrin	ITGB7
MOL000783	Protoporphyrin	SYK
MOL000783	Protoporphyrin	DUSP3
MOL000783	Protoporphyrin	BRD4
MOL000783	Protoporphyrin	BRD2
MOL000783	Protoporphyrin	BRD3
MOL000783	Protoporphyrin	PTGER4
MOL000783	Protoporphyrin	FLT4
MOL000783	Protoporphyrin	FLT3
MOL000783	Protoporphyrin	PTGFR
MOL000783	Protoporphyrin	ITGA2B
MOL000783	Protoporphyrin	ITGB5
MOL000783	Protoporphyrin	MAPK10
MOL000783	Protoporphyrin	KDR
MOL000783	Protoporphyrin	SERPINE1
MOL000783	Protoporphyrin	PTGER3
MOL000783	Protoporphyrin	GCK
MOL000783	Protoporphyrin	ITGAL
MOL000783	Protoporphyrin	HDAC2
MOL000783	Protoporphyrin	GCGR
MOL000783	Protoporphyrin	NCOR2
MOL000783	Protoporphyrin	NCOR1
MOL000783	Protoporphyrin	HDAC11
MOL000783	Protoporphyrin	HDAC4
MOL000783	Protoporphyrin	HDAC10
MOL000783	Protoporphyrin	EPHX2
MOL000787	Fumarine	DRD2
MOL000787	Fumarine	HTR1A
MOL000787	Fumarine	F3
MOL000787	Fumarine	HTR7
MOL000787	Fumarine	ADRA1A
MOL000787	Fumarine	DRD3
MOL000787	Fumarine	DRD4
MOL000787	Fumarine	CDK2
MOL000787	Fumarine	CDC7
MOL000787	Fumarine	CHEK1
MOL000787	Fumarine	SIGMAR1
MOL000787	Fumarine	PARP2
MOL000787	Fumarine	PIM1
MOL000787	Fumarine	PIM3
MOL000787	Fumarine	TRHR
MOL000787	Fumarine	CYP19A1
MOL000787	Fumarine	MAPK8
MOL000787	Fumarine	JAK3
MOL000787	Fumarine	JAK1
MOL000787	Fumarine	JAK2
MOL000787	Fumarine	TTK
MOL000787	Fumarine	MKNK2
MOL000787	Fumarine	CCNE1
MOL000787	Fumarine	NEK1
MOL000787	Fumarine	LRRK2
MOL000787	Fumarine	PDPK1
MOL000787	Fumarine	TYMS
MOL000787	Fumarine	APP
MOL000787	Fumarine	PIK3CD
MOL000787	Fumarine	PIK3CB
MOL000787	Fumarine	PIK3CA
MOL000787	Fumarine	DUSP3
MOL000787	Fumarine	ERN1
MOL000787	Fumarine	DRD5
MOL001454	berberine	SLC18A2
MOL001454	berberine	ADRA2C
MOL001454	berberine	ABCB1
MOL001454	berberine	ADRA1A
MOL001454	berberine	ACHE
MOL001454	berberine	KCNN1
MOL001454	berberine	KCNN2
MOL001454	berberine	DRD1
MOL001454	berberine	DRD2
MOL001454	berberine	BCHE
MOL001454	berberine	PDE5A
MOL001454	berberine	F3
MOL001454	berberine	KIT
MOL001454	berberine	NTRK1
MOL001454	berberine	PIK3CA
MOL001454	berberine	HTR7
MOL001454	berberine	SYK
MOL001454	berberine	HTR1A
MOL001454	berberine	PLA2G10
MOL001454	berberine	CYP19A1
MOL001454	berberine	LCK
MOL001454	berberine	CA12
MOL001454	berberine	MET
MOL001454	berberine	MTNR1B
MOL001454	berberine	ABL1
MOL001454	berberine	CHEK1
MOL001454	berberine	CDK5R1
MOL001454	berberine	CCNB3
MOL001454	berberine	GSK3B
MOL001454	berberine	DCK
MOL001454	berberine	F2R
MOL001454	berberine	DYRK1A
MOL001454	berberine	MCL1
MOL001454	berberine	EGFR
MOL001454	berberine	ATP4B
MOL001454	berberine	BRAF
MOL001454	berberine	RET
MOL001454	berberine	PDGFRA
MOL001454	berberine	FGFR1
MOL001454	berberine	CLK4
MOL001454	berberine	CLK1
MOL001454	berberine	CLK2
MOL001454	berberine	CLK3
MOL001454	berberine	DYRK1B
MOL001454	berberine	ROCK1
MOL001454	berberine	PIK3CD
MOL001454	berberine	PIK3CB
MOL001454	berberine	PIK3CG
MOL001454	berberine	ALOX5AP
MOL001454	berberine	DPP4
MOL001454	berberine	PIM1
MOL001454	berberine	TUBB3
MOL001454	berberine	TGFB1
MOL001454	berberine	PIM2
MOL001454	berberine	PIM3
MOL001454	berberine	CHRM4
MOL001454	berberine	FLT3
MOL001454	berberine	MAPKAPK2
MOL001454	berberine	TBXAS1
MOL001454	berberine	ADORA1
MOL001454	berberine	EIF2AK3
MOL001454	berberine	MAPK14
MOL001454	berberine	MTOR
MOL001454	berberine	SIGMAR1
MOL001454	berberine	CHEK2
MOL001454	berberine	TRPM8
MOL001454	berberine	NOX4
MOL001454	berberine	NOX1
MOL001454	berberine	LIMK1
MOL001454	berberine	PIK3C2B
MOL001454	berberine	KDR
MOL001454	berberine	PRKACA
MOL001454	berberine	TEK
MOL001454	berberine	CCND1
MOL001454	berberine	CYP11B1
MOL001454	berberine	TYMS
MOL001454	berberine	CCNE2
MOL001454	berberine	CYP11B2
MOL001454	berberine	CDC7
MOL001454	berberine	HRH3
MOL001454	berberine	ADORA2A
MOL001454	berberine	PLK4
MOL001454	berberine	EPHB4
MOL001454	berberine	GSK3A
MOL001454	berberine	CYP17A1
MOL001454	berberine	TTK
MOL001454	berberine	ADRA1B
MOL001454	berberine	ADRA2A
MOL001454	berberine	SLC6A3
MOL001454	berberine	PHLPP2
MOL001454	berberine	ERBB2
MOL001454	berberine	IKBKB
MOL001454	berberine	PFKFB3
MOL001454	berberine	CDK2
MOL001454	berberine	CDK1
MOL001454	berberine	PI4KB
MOL001454	berberine	CHUK
MOL001454	berberine	PI4KA
MOL001522	(S)-Coclaurine	DRD2
MOL001522	(S)-Coclaurine	ADRB1
MOL001522	(S)-Coclaurine	SIGMAR1
MOL001522	(S)-Coclaurine	TBXA2R
MOL001522	(S)-Coclaurine	ADRB3
MOL001522	(S)-Coclaurine	DRD3
MOL001522	(S)-Coclaurine	DRD4
MOL001522	(S)-Coclaurine	HTR1A
MOL001522	(S)-Coclaurine	DRD5
MOL001522	(S)-Coclaurine	F3
MOL001522	(S)-Coclaurine	KCNN1
MOL001522	(S)-Coclaurine	KCNN3
MOL001522	(S)-Coclaurine	KCNN2
MOL001522	(S)-Coclaurine	OPRK1
MOL001522	(S)-Coclaurine	RBBP9
MOL001522	(S)-Coclaurine	HCRTR2
MOL001522	(S)-Coclaurine	HCRTR1
MOL001522	(S)-Coclaurine	DHCR7
MOL001522	(S)-Coclaurine	ACHE
MOL001522	(S)-Coclaurine	OPRD1
MOL001522	(S)-Coclaurine	DPP4
MOL001522	(S)-Coclaurine	HTR7
MOL001522	(S)-Coclaurine	SLC6A2
MOL001522	(S)-Coclaurine	MAOA
MOL001522	(S)-Coclaurine	CHRNA4
MOL001522	(S)-Coclaurine	SLC47A1
MOL001522	(S)-Coclaurine	HTR2A
MOL001522	(S)-Coclaurine	BCHE
MOL001522	(S)-Coclaurine	CA7
MOL001522	(S)-Coclaurine	CHRM4
MOL001522	(S)-Coclaurine	CHRNB4
MOL001522	(S)-Coclaurine	CHRNA3
MOL001522	(S)-Coclaurine	KCNH2
MOL001522	(S)-Coclaurine	SLC18A2
MOL001522	(S)-Coclaurine	HTR2C
MOL001522	(S)-Coclaurine	KDM1A
MOL001522	(S)-Coclaurine	ABCB1
MOL001522	(S)-Coclaurine	JAK3
MOL001522	(S)-Coclaurine	JAK1
MOL001522	(S)-Coclaurine	JAK2
MOL001522	(S)-Coclaurine	TYK2
MOL001522	(S)-Coclaurine	PTPRCAP
MOL001522	(S)-Coclaurine	JUN
MOL001522	(S)-Coclaurine	CA1
MOL001522	(S)-Coclaurine	CA9
MOL001522	(S)-Coclaurine	GRIK2
MOL001522	(S)-Coclaurine	PARP1
MOL001522	(S)-Coclaurine	HDAC1
MOL001522	(S)-Coclaurine	ADRA2B
MOL001522	(S)-Coclaurine	AKT1
MOL002773	beta-carotene	RBP4
MOL003410	Ziziphin_qt	NOS2
MOL003410	Ziziphin_qt	PTGES
MOL003410	Ziziphin_qt	CCR1
MOL003410	Ziziphin_qt	LSS
MOL003410	Ziziphin_qt	NR1H4
MOL003410	Ziziphin_qt	PDE10A
MOL003410	Ziziphin_qt	IL6ST
MOL003410	Ziziphin_qt	CYP51A1
MOL003410	Ziziphin_qt	CYP2C9
MOL003410	Ziziphin_qt	CYP3A4
MOL003410	Ziziphin_qt	CYP2C19
MOL003410	Ziziphin_qt	RORC
MOL003410	Ziziphin_qt	SLC6A2
MOL003410	Ziziphin_qt	ALK
MOL003410	Ziziphin_qt	PLA2G1B
MOL003410	Ziziphin_qt	REN
MOL003410	Ziziphin_qt	PRKCG
MOL003410	Ziziphin_qt	AKR1C3
MOL003410	Ziziphin_qt	GSK3B
MOL003410	Ziziphin_qt	GSK3A
MOL003410	Ziziphin_qt	PTPN1
MOL003410	Ziziphin_qt	GPR55
MOL003410	Ziziphin_qt	TACR2
MOL003410	Ziziphin_qt	GPR18
MOL003410	Ziziphin_qt	CNR2
MOL003410	Ziziphin_qt	F2R
MOL003410	Ziziphin_qt	EPHX2
MOL003410	Ziziphin_qt	ATP1A1
MOL003410	Ziziphin_qt	PIK3CB
MOL003410	Ziziphin_qt	EZH2
MOL003410	Ziziphin_qt	OPRD1
MOL003410	Ziziphin_qt	INCENP
MOL003410	Ziziphin_qt	TTK
MOL003410	Ziziphin_qt	CCNC
MOL003410	Ziziphin_qt	CDK8
MOL004350	Ruvoside_qt	ATP12A
MOL004350	Ruvoside_qt	CYP19A1
MOL004350	Ruvoside_qt	TAS2R31
MOL004350	Ruvoside_qt	AR
MOL004350	Ruvoside_qt	PGR
MOL004350	Ruvoside_qt	CDC25A
MOL004350	Ruvoside_qt	RPS6KA5
MOL004350	Ruvoside_qt	PPARG
MOL004350	Ruvoside_qt	CDC25B
MOL004350	Ruvoside_qt	PDCD4
MOL004350	Ruvoside_qt	PRKCA
MOL004350	Ruvoside_qt	TTL
MOL004350	Ruvoside_qt	HSD11B1
MOL004350	Ruvoside_qt	ITGAL
MOL004350	Ruvoside_qt	ATP1A1
MOL004350	Ruvoside_qt	LRRK2
MOL004350	Ruvoside_qt	GABRB3
MOL004350	Ruvoside_qt	GABRA2
MOL004350	Ruvoside_qt	HMGCR
MOL004350	Ruvoside_qt	CA2
MOL004350	Ruvoside_qt	F2RL1
MOL004350	Ruvoside_qt	EPHX2
MOL004350	Ruvoside_qt	MAPK14
MOL004350	Ruvoside_qt	MAPK11
MOL004350	Ruvoside_qt	PTGS2
MOL004350	Ruvoside_qt	JAK1
MOL004350	Ruvoside_qt	PYGL
MOL004350	Ruvoside_qt	MAPK8
MOL004350	Ruvoside_qt	MAPK10
MOL004350	Ruvoside_qt	JAK2
MOL004350	Ruvoside_qt	IMPDH1
MOL004350	Ruvoside_qt	IMPDH2
MOL004350	Ruvoside_qt	CDC25C
MOL004350	Ruvoside_qt	SHBG
MOL004350	Ruvoside_qt	IL6
MOL004350	Ruvoside_qt	ADAM17
MOL004350	Ruvoside_qt	GLUL
MOL004350	Ruvoside_qt	GPBAR1
MOL004350	Ruvoside_qt	FABP1
MOL004350	Ruvoside_qt	EGFR
MOL004350	Ruvoside_qt	PSEN2
MOL004350	Ruvoside_qt	NR3C1
MOL004350	Ruvoside_qt	CYP17A1
MOL004350	Ruvoside_qt	G6PD
MOL004350	Ruvoside_qt	KDR
MOL004350	Ruvoside_qt	JAK3
MOL004350	Ruvoside_qt	FGFR1
MOL004350	Ruvoside_qt	IRAK4
MOL004350	Ruvoside_qt	GSTM2
MOL004350	Ruvoside_qt	CHEK1
MOL004350	Ruvoside_qt	ROCK2
MOL004350	Ruvoside_qt	ROCK1
MOL004350	Ruvoside_qt	CDC42BPA
MOL004350	Ruvoside_qt	MPO
MOL004350	Ruvoside_qt	CCNC
MOL004350	Ruvoside_qt	AURKA
MOL004350	Ruvoside_qt	CDK8
MOL004350	Ruvoside_qt	GSK3A
MOL004350	Ruvoside_qt	RBP4
MOL004350	Ruvoside_qt	PARP1
MOL004350	Ruvoside_qt	PDE3A
MOL004350	Ruvoside_qt	PDE3B
MOL004350	Ruvoside_qt	ALPL
MOL004350	Ruvoside_qt	PTPN1
MOL004350	Ruvoside_qt	CCR1
MOL004350	Ruvoside_qt	NTRK1
MOL004350	Ruvoside_qt	PTPN11
MOL004350	Ruvoside_qt	HLCS
MOL004350	Ruvoside_qt	AVPR1A
MOL004350	Ruvoside_qt	CCND1
MOL004350	Ruvoside_qt	CCNE2
MOL004350	Ruvoside_qt	PIK3CD
MOL004350	Ruvoside_qt	PIK3CB
MOL004350	Ruvoside_qt	CDC7
MOL004350	Ruvoside_qt	ABL1
MOL004350	Ruvoside_qt	RORC
MOL004350	Ruvoside_qt	APP
MOL004350	Ruvoside_qt	CDK6
MOL004350	Ruvoside_qt	CDK2
MOL004350	Ruvoside_qt	CDK1
MOL004350	Ruvoside_qt	CDK9
MOL004350	Ruvoside_qt	CDK4
MOL004350	Ruvoside_qt	LIMK1
MOL004350	Ruvoside_qt	CDK5
MOL004350	Ruvoside_qt	CDK3
MOL004350	Ruvoside_qt	ACVRL1
MOL007213	Nuciferin	DRD1
MOL007213	Nuciferin	HTR7
MOL007213	Nuciferin	CHRNA4
MOL007213	Nuciferin	HTR1A
MOL007213	Nuciferin	HTR2A
MOL007213	Nuciferin	HTR6
MOL007213	Nuciferin	HTR5A
MOL007213	Nuciferin	HTR2B
MOL007213	Nuciferin	PTPRCAP
MOL007213	Nuciferin	DRD5
MOL007213	Nuciferin	DRD4
MOL007213	Nuciferin	DRD3
MOL007213	Nuciferin	HTR1D
MOL007213	Nuciferin	HTR2C
MOL007213	Nuciferin	HTR1B
MOL007213	Nuciferin	ADRA2A
MOL007213	Nuciferin	ADRA2C
MOL007213	Nuciferin	HRH2
MOL007213	Nuciferin	KCNH2
MOL007213	Nuciferin	ADRB1
MOL007213	Nuciferin	TH
MOL007213	Nuciferin	SIGMAR1
MOL007213	Nuciferin	ABCB1
MOL007213	Nuciferin	TSPO
MOL007213	Nuciferin	CHRNB3
MOL007213	Nuciferin	HRH4
MOL007213	Nuciferin	ROCK1
MOL007213	Nuciferin	ROCK2
MOL007213	Nuciferin	IRAK4
MOL007213	Nuciferin	HTR1E
MOL007213	Nuciferin	HTR1F
MOL007213	Nuciferin	CHRM2
MOL007213	Nuciferin	CHRNA7
MOL007213	Nuciferin	PHLPP2
MOL007213	Nuciferin	ADORA3
MOL007213	Nuciferin	CYP2D6
MOL007213	Nuciferin	MAOA
MOL007213	Nuciferin	EGFR
MOL007213	Nuciferin	THRA
MOL007213	Nuciferin	THRB
MOL007213	Nuciferin	F3
MOL007213	Nuciferin	CHRNA3
MOL007213	Nuciferin	FLT3
MOL007213	Nuciferin	CDK2
MOL007213	Nuciferin	PIM1
MOL007213	Nuciferin	JAK2
MOL007213	Nuciferin	PIM2
MOL007213	Nuciferin	SCN4A
MOL007213	Nuciferin	CYP1A2
MOL007213	Nuciferin	ALOX15
MOL007213	Nuciferin	ALOX12
MOL007213	Nuciferin	LTA4H
MOL007213	Nuciferin	PRKCQ
MOL007213	Nuciferin	OPRK1
MOL007213	Nuciferin	NR4A1
MOL007213	Nuciferin	CDK9
MOL007213	Nuciferin	XIAP
MOL007213	Nuciferin	BIRC2
MOL007213	Nuciferin	SSTR4
MOL007213	Nuciferin	SSTR1
MOL007213	Nuciferin	FDFT1
MOL007213	Nuciferin	CHRNB1
MOL007213	Nuciferin	DPP4
MOL007213	Nuciferin	NOS2
MOL007213	Nuciferin	TBXA2R
MOL007213	Nuciferin	HASPIN
MOL007213	Nuciferin	MET
MOL007213	Nuciferin	LRRK2
MOL008034	21302-79-4	HSD11B1
MOL008034	21302-79-4	AKR1B10
MOL008034	21302-79-4	PTGES
MOL008034	21302-79-4	POLB
MOL008034	21302-79-4	SAE1
MOL008034	21302-79-4	PTPN1
MOL008034	21302-79-4	NR1H4
MOL008034	21302-79-4	TOP2A
MOL008034	21302-79-4	UGT2B7
MOL008034	21302-79-4	PTGS2
MOL008034	21302-79-4	CES2
MOL008034	21302-79-4	AMPD2
MOL008034	21302-79-4	MMP3
MOL008034	21302-79-4	MMP1
MOL008034	21302-79-4	MMP2
MOL008034	21302-79-4	PTGER2
MOL008034	21302-79-4	CDC25A
MOL008034	21302-79-4	PTGDR2
MOL008034	21302-79-4	MME
MOL008034	21302-79-4	OPRD1
MOL008034	21302-79-4	CTSA
MOL008034	21302-79-4	HSD11B2
MOL008034	21302-79-4	CHEK1
MOL008034	21302-79-4	WEE1
MOL008034	21302-79-4	PLA2G4A
MOL008034	21302-79-4	LNPEP
MOL008034	21302-79-4	CDC25C
MOL008034	21302-79-4	EDNRB
MOL008034	21302-79-4	EDNRA
MOL008034	21302-79-4	CD81
MOL008034	21302-79-4	MMP13
MOL008034	21302-79-4	ECE1
MOL008034	21302-79-4	HCAR2
MOL008034	21302-79-4	ESR2
MOL008034	21302-79-4	NR1H3
MOL008034	21302-79-4	ADAMTS4
MOL008034	21302-79-4	MDM2
MOL008034	21302-79-4	OPRM1
MOL008034	21302-79-4	OPRK1
MOL008034	21302-79-4	TTL
MOL012921	stepharine	WEE1
MOL012921	stepharine	ROCK1
MOL012921	stepharine	ROCK2
MOL012921	stepharine	PIM2
MOL012921	stepharine	PIM3
MOL012921	stepharine	PARP2
MOL012921	stepharine	JAK3
MOL012921	stepharine	JAK1
MOL012921	stepharine	JAK2
MOL012921	stepharine	PRKCD
MOL012921	stepharine	PRKCE
MOL012921	stepharine	PRKD1
MOL012921	stepharine	PRKX
MOL012921	stepharine	MPO
MOL012921	stepharine	HTR1F
MOL012921	stepharine	CHRNA4
MOL012921	stepharine	CDC7
MOL012921	stepharine	CDK1
MOL012921	stepharine	BDKRB2
MOL012921	stepharine	OPRK1
MOL012921	stepharine	DPP4
MOL012921	stepharine	MTNR1B
MOL012921	stepharine	PAOX
MOL012921	stepharine	CHEK1
MOL012921	stepharine	SIGMAR1
MOL012921	stepharine	MC4R
MOL012921	stepharine	KCNH2
MOL012921	stepharine	MAP2K1
MOL012921	stepharine	TTK
MOL012921	stepharine	CSF1R
MOL012921	stepharine	PKN2
MOL012921	stepharine	HPGD
MOL012921	stepharine	CDC25C
MOL012921	stepharine	RPS6KA5
MOL012921	stepharine	HDAC6
MOL012921	stepharine	HDAC1
MOL012921	stepharine	PARP3
MOL012921	stepharine	RPS6KB1
MOL012921	stepharine	AURKA
MOL012921	stepharine	FAP
MOL012921	stepharine	AURKB
MOL012921	stepharine	TYK2
MOL012921	stepharine	HTR1A
MOL012921	stepharine	MTNR1A
MOL012921	stepharine	DPP9
MOL012921	stepharine	CDC42
MOL012921	stepharine	WDR5
MOL012921	stepharine	FAAH
MOL012921	stepharine	ACHE
MOL012921	stepharine	MALT1
MOL012921	stepharine	DRD3
MOL012921	stepharine	PRKCQ
MOL012921	stepharine	KCNJ1
MOL012921	stepharine	CHRNB1
MOL012946	zizyphus saponin I_qt	CCR1
MOL012946	zizyphus saponin I_qt	PDE10A
MOL012946	zizyphus saponin I_qt	NR1H4
MOL012946	zizyphus saponin I_qt	PTGES
MOL012946	zizyphus saponin I_qt	REN
MOL012946	zizyphus saponin I_qt	NOS2
MOL012946	zizyphus saponin I_qt	CYP51A1
MOL012946	zizyphus saponin I_qt	LSS
MOL012946	zizyphus saponin I_qt	NR1I2
MOL012946	zizyphus saponin I_qt	ADORA1
MOL012946	zizyphus saponin I_qt	ADORA2A
MOL012946	zizyphus saponin I_qt	PIK3CD
MOL012946	zizyphus saponin I_qt	PIK3CB
MOL012946	zizyphus saponin I_qt	PIK3CG
MOL012946	zizyphus saponin I_qt	PIK3CA
MOL012946	zizyphus saponin I_qt	CYP2C9
MOL012946	zizyphus saponin I_qt	CYP3A4
MOL012946	zizyphus saponin I_qt	CYP2C19
MOL012946	zizyphus saponin I_qt	CNR2
MOL012946	zizyphus saponin I_qt	EPHX2
MOL012946	zizyphus saponin I_qt	ALK
MOL012946	zizyphus saponin I_qt	GSK3B
MOL012946	zizyphus saponin I_qt	GSK3A
MOL012946	zizyphus saponin I_qt	PDK1
MOL012946	zizyphus saponin I_qt	MDM2
MOL012946	zizyphus saponin I_qt	P2RX3
MOL012946	zizyphus saponin I_qt	MAPK8
MOL012946	zizyphus saponin I_qt	MAPK14
MOL012946	zizyphus saponin I_qt	IL6ST
MOL012946	zizyphus saponin I_qt	MTOR
MOL012946	zizyphus saponin I_qt	MMP3
MOL012946	zizyphus saponin I_qt	MMP1
MOL012946	zizyphus saponin I_qt	MMP2
MOL012946	zizyphus saponin I_qt	MMP7
MOL012946	zizyphus saponin I_qt	RORC
MOL012946	zizyphus saponin I_qt	MMP8
MOL012946	zizyphus saponin I_qt	MDM4
MOL012946	zizyphus saponin I_qt	MTNR1A
MOL012946	zizyphus saponin I_qt	MTNR1B
MOL012946	zizyphus saponin I_qt	INSR
MOL012946	zizyphus saponin I_qt	ITK
MOL012946	zizyphus saponin I_qt	MAP3K14
MOL012946	zizyphus saponin I_qt	ESRRA
MOL012946	zizyphus saponin I_qt	ESRRB
MOL012946	zizyphus saponin I_qt	F2R
MOL012946	zizyphus saponin I_qt	PDE2A
MOL012946	zizyphus saponin I_qt	PDE4B
MOL012946	zizyphus saponin I_qt	PTK6
MOL012946	zizyphus saponin I_qt	EZH2
MOL012946	zizyphus saponin I_qt	FGFR1
MOL012946	zizyphus saponin I_qt	EPHB4
MOL012946	zizyphus saponin I_qt	HCRTR2
MOL012946	zizyphus saponin I_qt	HCRTR1
MOL012946	zizyphus saponin I_qt	ATP1A1
MOL012946	zizyphus saponin I_qt	PGC
MOL012946	zizyphus saponin I_qt	CTSD
MOL012946	zizyphus saponin I_qt	CTSE
MOL012946	zizyphus saponin I_qt	PGA5
MOL012946	zizyphus saponin I_qt	HSD3B2
MOL012946	zizyphus saponin I_qt	SHH
MOL012946	zizyphus saponin I_qt	PTGS1
MOL012946	zizyphus saponin I_qt	CCNC
MOL012946	zizyphus saponin I_qt	COL4A3BP
MOL012946	zizyphus saponin I_qt	AURKA
MOL012946	zizyphus saponin I_qt	CDK8
MOL012946	zizyphus saponin I_qt	ACACB
MOL012946	zizyphus saponin I_qt	SMO
MOL012946	zizyphus saponin I_qt	SLC6A9
MOL012946	zizyphus saponin I_qt	CALCRL
MOL012946	zizyphus saponin I_qt	PTPN1
MOL012961	jujuboside A_qt	PTGES
MOL012961	jujuboside A_qt	PDE10A
MOL012961	jujuboside A_qt	HCRTR2
MOL012961	jujuboside A_qt	HCRTR1
MOL012961	jujuboside A_qt	CNR2
MOL012961	jujuboside A_qt	F2R
MOL012961	jujuboside A_qt	REN
MOL012961	jujuboside A_qt	NR1H4
MOL012961	jujuboside A_qt	CCR1
MOL012961	jujuboside A_qt	CYP2C9
MOL012961	jujuboside A_qt	CYP3A4
MOL012961	jujuboside A_qt	CYP2C19
MOL012961	jujuboside A_qt	LSS
MOL012961	jujuboside A_qt	NOS2
MOL012961	jujuboside A_qt	EPHX2
MOL012961	jujuboside A_qt	SYK
MOL012961	jujuboside A_qt	TACR2
MOL012961	jujuboside A_qt	EPHB4
MOL012961	jujuboside A_qt	CALCRL
MOL012961	jujuboside A_qt	IL6ST
MOL012961	jujuboside A_qt	EZH2
MOL012961	jujuboside A_qt	OPRD1
MOL012961	jujuboside A_qt	ALK
MOL012961	jujuboside A_qt	PLA2G1B
MOL012961	jujuboside A_qt	COL4A3BP
MOL012961	jujuboside A_qt	PDK1
MOL012961	jujuboside A_qt	BACE1
MOL012961	jujuboside A_qt	PIK3CD
MOL012961	jujuboside A_qt	PIK3CB
MOL012961	jujuboside A_qt	PIK3CG
MOL012961	jujuboside A_qt	ESRRA
MOL012961	jujuboside A_qt	ESRRB
MOL012961	jujuboside A_qt	PIK3CA
MOL012961	jujuboside A_qt	CXCR3
MOL012961	jujuboside A_qt	PDE5A
MOL012961	jujuboside A_qt	GPR55
MOL012961	jujuboside A_qt	GPR18
MOL012961	jujuboside A_qt	MDM4
MOL012961	jujuboside A_qt	CACNA2D1
MOL012961	jujuboside A_qt	ALOX5
MOL012961	jujuboside A_qt	NR1I2
MOL012961	jujuboside A_qt	CACNA2D2
MOL012961	jujuboside A_qt	MDM2
MOL012961	jujuboside A_qt	MTNR1A
MOL012961	jujuboside A_qt	MTNR1B
MOL012961	jujuboside A_qt	CA2
MOL012961	jujuboside A_qt	MAPK8
MOL012961	jujuboside A_qt	CA1
MOL012961	jujuboside A_qt	PTK6
MOL012961	jujuboside A_qt	MTOR
MOL012961	jujuboside A_qt	JAK3
MOL012961	jujuboside A_qt	JAK1
MOL012961	jujuboside A_qt	ATP1A1
MOL012961	jujuboside A_qt	ABL1
MOL012961	jujuboside A_qt	SLC6A4
MOL012961	jujuboside A_qt	APP
MOL012961	jujuboside A_qt	GSK3B
MOL012961	jujuboside A_qt	GSK3A
MOL012961	jujuboside A_qt	CCNC
MOL012961	jujuboside A_qt	CDK8
MOL012961	jujuboside A_qt	CSNK2A1
MOL012961	jujuboside A_qt	CSNK2A2
MOL012961	jujuboside A_qt	PRKCG
MOL012961	jujuboside A_qt	ADA
MOL012961	jujuboside A_qt	GRM5
MOL012961	jujuboside A_qt	FGFR1
MOL012961	jujuboside A_qt	PTGS1
MOL012961	jujuboside A_qt	RORC
MOL012976	coumestrol	ESR1
MOL012976	coumestrol	ESR2
MOL012976	coumestrol	ALOX5
MOL012976	coumestrol	CA12
MOL012976	coumestrol	XDH
MOL012976	coumestrol	AKR1B1
MOL012976	coumestrol	EGFR
MOL012976	coumestrol	CBR1
MOL012976	coumestrol	CA7
MOL012976	coumestrol	GSK3B
MOL012976	coumestrol	CSNK2A1
MOL012976	coumestrol	CA4
MOL012976	coumestrol	AURKB
MOL012976	coumestrol	MAOA
MOL012976	coumestrol	CA9
MOL012976	coumestrol	IGF1R
MOL012976	coumestrol	KDR
MOL012976	coumestrol	PLK1
MOL012976	coumestrol	MET
MOL012976	coumestrol	ACHE
MOL012976	coumestrol	CA2
MOL012976	coumestrol	CCND1
MOL012976	coumestrol	PDGFRB
MOL012976	coumestrol	FLT4
MOL012976	coumestrol	CDK2
MOL012976	coumestrol	PLK4
MOL012976	coumestrol	TEK
MOL012976	coumestrol	AURKA
MOL012976	coumestrol	MAP3K8
MOL012976	coumestrol	EPHB4
MOL012976	coumestrol	SQLE
MOL012976	coumestrol	FGR
MOL012976	coumestrol	LYN
MOL012976	coumestrol	PARP1
MOL012976	coumestrol	TNKS2
MOL012976	coumestrol	TNKS
MOL012976	coumestrol	NFKB1
MOL012976	coumestrol	NOX4
MOL012976	coumestrol	FLT3
MOL012976	coumestrol	CCNB3
MOL012976	coumestrol	CDK6
MOL012976	coumestrol	SYK
MOL012976	coumestrol	ABCC1
MOL012976	coumestrol	TTR
MOL012976	coumestrol	CFTR
MOL012976	coumestrol	CA1
MOL012976	coumestrol	TYR
MOL012976	coumestrol	GSR
MOL012976	coumestrol	HSP90AA1
MOL012976	coumestrol	ALOX12
MOL012976	coumestrol	GPR35
MOL012976	coumestrol	PFKFB3
MOL012976	coumestrol	SRC
MOL012976	coumestrol	PTK2
MOL012976	coumestrol	CA6
MOL012976	coumestrol	CA14
MOL012976	coumestrol	CA13
MOL012976	coumestrol	AKT1
MOL012976	coumestrol	CA5A
MOL012976	coumestrol	BACE1
MOL012976	coumestrol	NUAK1
MOL012976	coumestrol	CDK5R1
MOL012976	coumestrol	GLO1
MOL012976	coumestrol	APP
MOL012976	coumestrol	MMP9
MOL012976	coumestrol	MMP2
MOL012976	coumestrol	MMP12
MOL012976	coumestrol	CD38
MOL012976	coumestrol	TOP1
MOL012976	coumestrol	ARG1
MOL012976	coumestrol	PTPRS
MOL012976	coumestrol	HSD17B2
MOL012976	coumestrol	AHR
MOL012976	coumestrol	PTP4A3
MOL012976	coumestrol	CRHR1
MOL012976	coumestrol	DRD3
MOL012976	coumestrol	TERT
MOL012981	Daechuine S7	PDE5A
MOL012981	Daechuine S7	PDE11A
MOL012981	Daechuine S7	ADRA1D
MOL012981	Daechuine S7	ADRA1A
MOL012981	Daechuine S7	ADRA1B
MOL012981	Daechuine S7	PIK3CD
MOL012981	Daechuine S7	BDKRB1
MOL012981	Daechuine S7	GSK3B
MOL012981	Daechuine S7	PRKCG
MOL012981	Daechuine S7	PRKCA
MOL012981	Daechuine S7	PRKCB
MOL012981	Daechuine S7	MC4R
MOL012981	Daechuine S7	GNRHR
MOL012981	Daechuine S7	AVPR1A
MOL012981	Daechuine S7	PDE4B
MOL012981	Daechuine S7	ADRA2A
MOL012981	Daechuine S7	ADRA2C
MOL012981	Daechuine S7	ADRA2B
MOL012981	Daechuine S7	TACR2
MOL012981	Daechuine S7	BIRC8
MOL012981	Daechuine S7	CCR3
MOL012981	Daechuine S7	AVPR1B
MOL012981	Daechuine S7	ABCB1
MOL012981	Daechuine S7	ACKR3
MOL012981	Daechuine S7	HTR1A
MOL012981	Daechuine S7	HTR7
MOL012981	Daechuine S7	PLK4
MOL012981	Daechuine S7	DRD2
MOL012981	Daechuine S7	DRD3
MOL012981	Daechuine S7	PRCP
MOL012981	Daechuine S7	FLT3
MOL012981	Daechuine S7	CDK2
MOL012981	Daechuine S7	SLC6A4
MOL012981	Daechuine S7	JAK2
MOL012981	Daechuine S7	HCN1
MOL012981	Daechuine S7	HCN2
MOL012981	Daechuine S7	OPRL1
MOL012981	Daechuine S7	HTR6
MOL012981	Daechuine S7	MC1R
MOL012981	Daechuine S7	SLC5A7
MOL012981	Daechuine S7	MC3R
MOL012981	Daechuine S7	HCN4
MOL012981	Daechuine S7	HTR1B
MOL012981	Daechuine S7	HTR1D
MOL012981	Daechuine S7	SYK
MOL012981	Daechuine S7	TACR3
MOL012981	Daechuine S7	CFD
MOL012981	Daechuine S7	DRD4
MOL012981	Daechuine S7	SLC6A5
MOL012981	Daechuine S7	PARP1
MOL012981	Daechuine S7	CACNA1B
MOL012981	Daechuine S7	MELK
MOL012981	Daechuine S7	ABL1
MOL012981	Daechuine S7	PDGFRB
MOL012981	Daechuine S7	KIT
MOL012981	Daechuine S7	AURKA
MOL012981	Daechuine S7	FLT1
MOL012981	Daechuine S7	PDGFRA
MOL012981	Daechuine S7	ESR1
MOL012981	Daechuine S7	HTR2C
MOL012981	Daechuine S7	KDR
MOL012981	Daechuine S7	FGFR1
MOL012981	Daechuine S7	MET
MOL012981	Daechuine S7	TGFB1
MOL012981	Daechuine S7	EGFR
MOL012981	Daechuine S7	ROCK2
MOL012981	Daechuine S7	MAPK8
MOL012981	Daechuine S7	MAPK10
MOL012981	Daechuine S7	HSP90AA1
MOL012981	Daechuine S7	EPHB4
MOL012981	Daechuine S7	ESR2
MOL012981	Daechuine S7	PAK4
MOL012981	Daechuine S7	NPY1R
[truncated: 2,341 more rows]
