# Supplementary material for: Exploration of the mechanism by which Huangqi Guizhi Wuwu decoction inhibits Lps-induced inflammation by regulating macrophage polarization based on network pharmacology
Source: BMC Complement Med Ther. 2023 Jan 9;23:8. doi: 10.1186/s12906-022-03826-4 (PMC9830836; doi:10.1186/s12906-022-03826-4)
Supplement: Supplementary file 1 — Additional file 1. Supplementary Fig. 1: Raw data of western blot results in Fig. 11 [file 12906_2022_3826_MOESM1_ESM.zip › supplementary file 2.xlsx]

## Sheet: Macrophage Polarization
Gene Symbol	Description	Category	Gifts	GC Id	Relevance score	GeneCards Link
MIF	Macrophage Migration Inhibitory Factor	Protein Coding	46	GC22P023894	41.6763	https://www.genecards.org/cgi-bin/carddisp.pl?gene=MIF
CSF1	Colony Stimulating Factor 1	Protein Coding	42	GC01P109911	40.8195	https://www.genecards.org/cgi-bin/carddisp.pl?gene=CSF1
CSF2	Colony Stimulating Factor 2	Protein Coding	41	GC05P132073	39.8186	https://www.genecards.org/cgi-bin/carddisp.pl?gene=CSF2
TNF	Tumor Necrosis Factor	Protein Coding	49	GC06P083695	32.0974	https://www.genecards.org/cgi-bin/carddisp.pl?gene=TNF
MSR1	Macrophage Scavenger Receptor 1	Protein Coding	44	GC08M016107	29.7598	https://www.genecards.org/cgi-bin/carddisp.pl?gene=MSR1
IL10	Interleukin 10	Protein Coding	45	GC01M206767	27.1454	https://www.genecards.org/cgi-bin/carddisp.pl?gene=IL10
IFNG	Interferon Gamma	Protein Coding	46	GC12M068154	26.4955	https://www.genecards.org/cgi-bin/carddisp.pl?gene=IFNG
CRYAA	Crystallin Alpha A	Protein Coding	44	GC21P043169	25.8291	https://www.genecards.org/cgi-bin/carddisp.pl?gene=CRYAA
CSF1R	Colony Stimulating Factor 1 Receptor	Protein Coding	49	GC05M150053	25.6111	https://www.genecards.org/cgi-bin/carddisp.pl?gene=CSF1R
MST1R	Macrophage Stimulating 1 Receptor	Protein Coding	47	GC03M051216	24.2977	https://www.genecards.org/cgi-bin/carddisp.pl?gene=MST1R
CSF2RA	Colony Stimulating Factor 2 Receptor Subunit Alpha	Protein Coding	43	GC0XP001676	24.2813	https://www.genecards.org/cgi-bin/carddisp.pl?gene=CSF2RA
IL6	Interleukin 6	Protein Coding	47	GC07P022725	24.2198	https://www.genecards.org/cgi-bin/carddisp.pl?gene=IL6
PITX3	Paired Like Homeodomain 3	Protein Coding	40	GC10M102230	24.0013	https://www.genecards.org/cgi-bin/carddisp.pl?gene=PITX3
CCR5	C-C Motif Chemokine Receptor 5	Protein Coding	44	GC03P046776	23.3802	https://www.genecards.org/cgi-bin/carddisp.pl?gene=CCR5
MST1	Macrophage Stimulating 1	Protein Coding	45	GC03M049683	23.1604	https://www.genecards.org/cgi-bin/carddisp.pl?gene=MST1
CD163	CD163 Molecule	Protein Coding	42	GC12M007819	22.897	https://www.genecards.org/cgi-bin/carddisp.pl?gene=CD163
CCL3	C-C Motif Chemokine Ligand 3	Protein Coding	37	GC17M036088	22.8537	https://www.genecards.org/cgi-bin/carddisp.pl?gene=CCL3
IL1B	Interleukin 1 Beta	Protein Coding	45	GC02M112829	22.8019	https://www.genecards.org/cgi-bin/carddisp.pl?gene=IL1B
CRYAB	Crystallin Alpha B	Protein Coding	44	GC11M111908	22.6942	https://www.genecards.org/cgi-bin/carddisp.pl?gene=CRYAB
MARCO	Macrophage Receptor With Collagenous Structure	Protein Coding	40	GC02P118942	22.2815	https://www.genecards.org/cgi-bin/carddisp.pl?gene=MARCO
CCL2	C-C Motif Chemokine Ligand 2	Protein Coding	46	GC17P034255	21.7313	https://www.genecards.org/cgi-bin/carddisp.pl?gene=CCL2
MAEA	Macrophage Erythroblast Attacher, E3 Ubiquitin Ligase	Protein Coding	37	GC04P001289	21.4723	https://www.genecards.org/cgi-bin/carddisp.pl?gene=MAEA
CXCL8	C-X-C Motif Chemokine Ligand 8	Protein Coding	38	GC04P073740	21.4313	https://www.genecards.org/cgi-bin/carddisp.pl?gene=CXCL8
EPHA2	EPH Receptor A2	Protein Coding	50	GC01M016124	20.4933	https://www.genecards.org/cgi-bin/carddisp.pl?gene=EPHA2
TLR4	Toll Like Receptor 4	Protein Coding	49	GC09P117704	20.3263	https://www.genecards.org/cgi-bin/carddisp.pl?gene=TLR4
MMD	Monocyte To Macrophage Differentiation Associated	Protein Coding	33	GC17M055392	20.2351	https://www.genecards.org/cgi-bin/carddisp.pl?gene=MMD
IL4	Interleukin 4	Protein Coding	44	GC05P132673	20.0567	https://www.genecards.org/cgi-bin/carddisp.pl?gene=IL4
PRF1	Perforin 1	Protein Coding	44	GC10M070597	19.958	https://www.genecards.org/cgi-bin/carddisp.pl?gene=PRF1
GBF1	Golgi Brefeldin A Resistant Guanine Nucleotide Exchange Factor 1	Protein Coding	43	GC10P102245	19.9133	https://www.genecards.org/cgi-bin/carddisp.pl?gene=GBF1
RIPOR2	RHO Family Interacting Cell Polarization Regulator 2	Protein Coding	30	GC06M024805	19.5012	https://www.genecards.org/cgi-bin/carddisp.pl?gene=RIPOR2
CD4	CD4 Molecule	Protein Coding	48	GC12P006786	19.4105	https://www.genecards.org/cgi-bin/carddisp.pl?gene=CD4
UNC13D	Unc-13 Homolog D	Protein Coding	43	GC17M075827	19.3537	https://www.genecards.org/cgi-bin/carddisp.pl?gene=UNC13D
CCL5	C-C Motif Chemokine Ligand 5	Protein Coding	41	GC17M035871	19.1051	https://www.genecards.org/cgi-bin/carddisp.pl?gene=CCL5
HLA-DRB1	Major Histocompatibility Complex, Class II, DR Beta 1	Protein Coding	46	GC06M066007	18.2797	https://www.genecards.org/cgi-bin/carddisp.pl?gene=HLA-DRB1
CCL4	C-C Motif Chemokine Ligand 4	Protein Coding	37	GC17P036103	18.1952	https://www.genecards.org/cgi-bin/carddisp.pl?gene=CCL4
CD68	CD68 Molecule	Protein Coding	38	GC17P007579	17.7759	https://www.genecards.org/cgi-bin/carddisp.pl?gene=CD68
TLR2	Toll Like Receptor 2	Protein Coding	49	GC04P153684	17.746	https://www.genecards.org/cgi-bin/carddisp.pl?gene=TLR2
CRYGB	Crystallin Gamma B	Protein Coding	37	GC02M208142	17.6769	https://www.genecards.org/cgi-bin/carddisp.pl?gene=CRYGB
WDPCP	WD Repeat Containing Planar Cell Polarity Effector	Protein Coding	36	GC02M063121	17.6766	https://www.genecards.org/cgi-bin/carddisp.pl?gene=WDPCP
CRYBB3	Crystallin Beta B3	Protein Coding	40	GC22P025199	17.5945	https://www.genecards.org/cgi-bin/carddisp.pl?gene=CRYBB3
CHMP4B	Charged Multivesicular Body Protein 4B	Protein Coding	41	GC20P034052	17.5824	https://www.genecards.org/cgi-bin/carddisp.pl?gene=CHMP4B
PARD3	Par-3 Family Cell Polarity Regulator	Protein Coding	40	GC10M034110	17.4268	https://www.genecards.org/cgi-bin/carddisp.pl?gene=PARD3
CCR1	C-C Motif Chemokine Receptor 1	Protein Coding	44	GC03M046218	17.1947	https://www.genecards.org/cgi-bin/carddisp.pl?gene=CCR1
RAB27A	RAB27A, Member RAS Oncogene Family	Protein Coding	47	GC15M055202	17.1241	https://www.genecards.org/cgi-bin/carddisp.pl?gene=RAB27A
MACIR	Macrophage Immunometabolism Regulator	Protein Coding	24	GC05P103259	16.7	https://www.genecards.org/cgi-bin/carddisp.pl?gene=MACIR
IL18	Interleukin 18	Protein Coding	41	GC11M112143	16.4607	https://www.genecards.org/cgi-bin/carddisp.pl?gene=IL18
CD14	CD14 Molecule	Protein Coding	44	GC05M140631	16.2596	https://www.genecards.org/cgi-bin/carddisp.pl?gene=CD14
MRC1	Mannose Receptor C-Type 1	Protein Coding	40	GC10P017809	16.2329	https://www.genecards.org/cgi-bin/carddisp.pl?gene=MRC1
STXBP2	Syntaxin Binding Protein 2	Protein Coding	44	GC19P007856	16.1856	https://www.genecards.org/cgi-bin/carddisp.pl?gene=STXBP2
NLRC4	NLR Family CARD Domain Containing 4	Protein Coding	42	GC02M032224	16.1318	https://www.genecards.org/cgi-bin/carddisp.pl?gene=NLRC4
IL3	Interleukin 3	Protein Coding	41	GC05P132060	16.0112	https://www.genecards.org/cgi-bin/carddisp.pl?gene=IL3
CD36	CD36 Molecule	Protein Coding	46	GC07P080369	15.8455	https://www.genecards.org/cgi-bin/carddisp.pl?gene=CD36
NOS2	Nitric Oxide Synthase 2	Protein Coding	47	GC17M027756	15.8215	https://www.genecards.org/cgi-bin/carddisp.pl?gene=NOS2
CCR2	C-C Motif Chemokine Receptor 2	Protein Coding	44	GC03P046775	15.7337	https://www.genecards.org/cgi-bin/carddisp.pl?gene=CCR2
PPARG	Peroxisome Proliferator Activated Receptor Gamma	Protein Coding	50	GC03P012287	15.5918	https://www.genecards.org/cgi-bin/carddisp.pl?gene=PPARG
ITGAM	Integrin Subunit Alpha M	Protein Coding	46	GC16P041126	15.5707	https://www.genecards.org/cgi-bin/carddisp.pl?gene=ITGAM
RIPOR1	RHO Family Interacting Cell Polarization Regulator 1	Protein Coding	26	GC16P067520	15.4967	https://www.genecards.org/cgi-bin/carddisp.pl?gene=RIPOR1
ABCA1	ATP Binding Cassette Subfamily A Member 1	Protein Coding	46	GC09M104781	15.4619	https://www.genecards.org/cgi-bin/carddisp.pl?gene=ABCA1
MMP12	Matrix Metallopeptidase 12	Protein Coding	45	GC11M102862	14.912	https://www.genecards.org/cgi-bin/carddisp.pl?gene=MMP12
STX11	Syntaxin 11	Protein Coding	40	GC06P144182	14.7229	https://www.genecards.org/cgi-bin/carddisp.pl?gene=STX11
CSF3	Colony Stimulating Factor 3	Protein Coding	38	GC17P040015	14.5698	https://www.genecards.org/cgi-bin/carddisp.pl?gene=CSF3
CDC42	Cell Division Cycle 42	Protein Coding	49	GC01P022052	14.5214	https://www.genecards.org/cgi-bin/carddisp.pl?gene=CDC42
CRYBA2	Crystallin Beta A2	Protein Coding	39	GC02M218990	14.3672	https://www.genecards.org/cgi-bin/carddisp.pl?gene=CRYBA2
MMP9	Matrix Metallopeptidase 9	Protein Coding	52	GC20P046008	14.2878	https://www.genecards.org/cgi-bin/carddisp.pl?gene=MMP9
SCRIB	Scribble Planar Cell Polarity Protein	Protein Coding	40	GC08M144146	14.2508	https://www.genecards.org/cgi-bin/carddisp.pl?gene=SCRIB
IL1A	Interleukin 1 Alpha	Protein Coding	42	GC02M112773	14.1793	https://www.genecards.org/cgi-bin/carddisp.pl?gene=IL1A
TGFB1	Transforming Growth Factor Beta 1	Protein Coding	49	GC19M041301	13.9758	https://www.genecards.org/cgi-bin/carddisp.pl?gene=TGFB1
CXCR4	C-X-C Motif Chemokine Receptor 4	Protein Coding	49	GC02M136114	13.8907	https://www.genecards.org/cgi-bin/carddisp.pl?gene=CXCR4
RAC1	Rac Family Small GTPase 1	Protein Coding	47	GC07P006377	13.8604	https://www.genecards.org/cgi-bin/carddisp.pl?gene=RAC1
CCL18	C-C Motif Chemokine Ligand 18	Protein Coding	34	GC17P036064	13.8308	https://www.genecards.org/cgi-bin/carddisp.pl?gene=CCL18
VIM	Vimentin	Protein Coding	48	GC10P017227	13.8117	https://www.genecards.org/cgi-bin/carddisp.pl?gene=VIM
STAT3	Signal Transducer And Activator Of Transcription 3	Protein Coding	50	GC17M042313	13.8096	https://www.genecards.org/cgi-bin/carddisp.pl?gene=STAT3
APOE	Apolipoprotein E	Protein Coding	48	GC19P066879	13.7099	https://www.genecards.org/cgi-bin/carddisp.pl?gene=APOE
ICAM1	Intercellular Adhesion Molecule 1	Protein Coding	48	GC19P010466	13.511	https://www.genecards.org/cgi-bin/carddisp.pl?gene=ICAM1
NLRP3	NLR Family Pyrin Domain Containing 3	Protein Coding	45	GC01P247415	13.394	https://www.genecards.org/cgi-bin/carddisp.pl?gene=NLRP3
PIK3CG	Phosphatidylinositol-4,5-Bisphosphate 3-Kinase Catalytic Subunit Gamma	Protein Coding	46	GC07P106865	13.1861	https://www.genecards.org/cgi-bin/carddisp.pl?gene=PIK3CG
MAPK1	Mitogen-Activated Protein Kinase 1	Protein Coding	49	GC22M021759	13.169	https://www.genecards.org/cgi-bin/carddisp.pl?gene=MAPK1
PARD6A	Par-6 Family Cell Polarity Regulator Alpha	Protein Coding	40	GC16P067661	13.0762	https://www.genecards.org/cgi-bin/carddisp.pl?gene=PARD6A
PRKCZ	Protein Kinase C Zeta	Protein Coding	47	GC01P003912	13.024	https://www.genecards.org/cgi-bin/carddisp.pl?gene=PRKCZ
MAF	MAF BZIP Transcription Factor	Protein Coding	44	GC16M079204	13.0195	https://www.genecards.org/cgi-bin/carddisp.pl?gene=MAF
SLC40A1	Solute Carrier Family 40 Member 1	Protein Coding	44	GC02M189560	12.9443	https://www.genecards.org/cgi-bin/carddisp.pl?gene=SLC40A1
ABCG1	ATP Binding Cassette Subfamily G Member 1	Protein Coding	42	GC21P042199	12.8927	https://www.genecards.org/cgi-bin/carddisp.pl?gene=ABCG1
STAT1	Signal Transducer And Activator Of Transcription 1	Protein Coding	50	GC02M190908	12.7931	https://www.genecards.org/cgi-bin/carddisp.pl?gene=STAT1
CES1	Carboxylesterase 1	Protein Coding	46	GC16M055836	12.765	https://www.genecards.org/cgi-bin/carddisp.pl?gene=CES1
IL2	Interleukin 2	Protein Coding	43	GC04M122451	12.6592	https://www.genecards.org/cgi-bin/carddisp.pl?gene=IL2
IL12B	Interleukin 12B	Protein Coding	42	GC05M159314	12.6551	https://www.genecards.org/cgi-bin/carddisp.pl?gene=IL12B
VEGFA	Vascular Endothelial Growth Factor A	Protein Coding	46	GC06P043770	12.6313	https://www.genecards.org/cgi-bin/carddisp.pl?gene=VEGFA
LPL	Lipoprotein Lipase	Protein Coding	48	GC08P019901	12.4948	https://www.genecards.org/cgi-bin/carddisp.pl?gene=LPL
LLGL2	LLGL Scribble Cell Polarity Complex Component 2	Protein Coding	41	GC17P075525	12.431	https://www.genecards.org/cgi-bin/carddisp.pl?gene=LLGL2
ITGB2	Integrin Subunit Beta 2	Protein Coding	49	GC21M044885	12.2243	https://www.genecards.org/cgi-bin/carddisp.pl?gene=ITGB2
JUN	Jun Proto-Oncogene, AP-1 Transcription Factor Subunit	Protein Coding	46	GC01M058780	12.2083	https://www.genecards.org/cgi-bin/carddisp.pl?gene=JUN
GJA3	Gap Junction Protein Alpha 3	Protein Coding	41	GC13M020474	12.1496	https://www.genecards.org/cgi-bin/carddisp.pl?gene=GJA3
HMGB1	High Mobility Group Box 1	Protein Coding	44	GC13M030456	12.1389	https://www.genecards.org/cgi-bin/carddisp.pl?gene=HMGB1
TP53	Tumor Protein P53	Protein Coding	50	GC17M007661	12.1007	https://www.genecards.org/cgi-bin/carddisp.pl?gene=TP53
IL13	Interleukin 13	Protein Coding	41	GC05P132656	12.0918	https://www.genecards.org/cgi-bin/carddisp.pl?gene=IL13
CXCL12	C-X-C Motif Chemokine Ligand 12	Protein Coding	42	GC10M044370	11.9919	https://www.genecards.org/cgi-bin/carddisp.pl?gene=CXCL12
NFKB1	Nuclear Factor Kappa B Subunit 1	Protein Coding	49	GC04P102501	11.9183	https://www.genecards.org/cgi-bin/carddisp.pl?gene=NFKB1
MPLKIP	M-Phase Specific PLK1 Interacting Protein	Protein Coding	35	GC07M040126	11.9119	https://www.genecards.org/cgi-bin/carddisp.pl?gene=MPLKIP
PRKCA	Protein Kinase C Alpha	Protein Coding	48	GC17P066302	11.6927	https://www.genecards.org/cgi-bin/carddisp.pl?gene=PRKCA
STK11	Serine/Threonine Kinase 11	Protein Coding	47	GC19P001177	11.6097	https://www.genecards.org/cgi-bin/carddisp.pl?gene=STK11
TARS1	Threonyl-TRNA Synthetase 1	Protein Coding	36	GC05P033441	11.5845	https://www.genecards.org/cgi-bin/carddisp.pl?gene=TARS1
INTU	Inturned Planar Cell Polarity Protein	Protein Coding	36	GC04P127623	11.446	https://www.genecards.org/cgi-bin/carddisp.pl?gene=INTU
FUZ	Fuzzy Planar Cell Polarity Protein	Protein Coding	38	GC19M049806	11.4119	https://www.genecards.org/cgi-bin/carddisp.pl?gene=FUZ
CRP	C-Reactive Protein	Protein Coding	44	GC01M159727	11.3242	https://www.genecards.org/cgi-bin/carddisp.pl?gene=CRP
DVL2	Dishevelled Segment Polarity Protein 2	Protein Coding	44	GC17M007225	11.2718	https://www.genecards.org/cgi-bin/carddisp.pl?gene=DVL2
CCL22	C-C Motif Chemokine Ligand 22	Protein Coding	36	GC16P057359	11.2103	https://www.genecards.org/cgi-bin/carddisp.pl?gene=CCL22
PTGS2	Prostaglandin-Endoperoxide Synthase 2	Protein Coding	47	GC01M186640	11.1194	https://www.genecards.org/cgi-bin/carddisp.pl?gene=PTGS2
CAPG	Capping Actin Protein, Gelsolin Like	Protein Coding	40	GC02M085391	11.0952	https://www.genecards.org/cgi-bin/carddisp.pl?gene=CAPG
CD40	CD40 Molecule	Protein Coding	46	GC20P046118	11.0698	https://www.genecards.org/cgi-bin/carddisp.pl?gene=CD40
PTK2B	Protein Tyrosine Kinase 2 Beta	Protein Coding	47	GC08P027311	11.0496	https://www.genecards.org/cgi-bin/carddisp.pl?gene=PTK2B
CCL20	C-C Motif Chemokine Ligand 20	Protein Coding	41	GC02P227842	11.0056	https://www.genecards.org/cgi-bin/carddisp.pl?gene=CCL20
CD209	CD209 Molecule	Protein Coding	42	GC19M007739	10.9775	https://www.genecards.org/cgi-bin/carddisp.pl?gene=CD209
SYK	Spleen Associated Tyrosine Kinase	Protein Coding	48	GC09P092021	10.8828	https://www.genecards.org/cgi-bin/carddisp.pl?gene=SYK
CX3CR1	C-X3-C Motif Chemokine Receptor 1	Protein Coding	42	GC03M039279	10.8587	https://www.genecards.org/cgi-bin/carddisp.pl?gene=CX3CR1
ERCC3	ERCC Excision Repair 3, TFIIH Core Complex Helicase Subunit	Protein Coding	46	GC02M127257	10.8528	https://www.genecards.org/cgi-bin/carddisp.pl?gene=ERCC3
DVL3	Dishevelled Segment Polarity Protein 3	Protein Coding	43	GC03P184155	10.8171	https://www.genecards.org/cgi-bin/carddisp.pl?gene=DVL3
IL5	Interleukin 5	Protein Coding	43	GC05M132541	10.8169	https://www.genecards.org/cgi-bin/carddisp.pl?gene=IL5
CRYBB1	Crystallin Beta B1	Protein Coding	37	GC22M026599	10.7535	https://www.genecards.org/cgi-bin/carddisp.pl?gene=CRYBB1
TLR3	Toll Like Receptor 3	Protein Coding	49	GC04P186059	10.727	https://www.genecards.org/cgi-bin/carddisp.pl?gene=TLR3
HAVCR2	Hepatitis A Virus Cellular Receptor 2	Protein Coding	44	GC05M157063	10.6847	https://www.genecards.org/cgi-bin/carddisp.pl?gene=HAVCR2
PARD3B	Par-3 Family Cell Polarity Regulator Beta	Protein Coding	37	GC02P204545	10.6207	https://www.genecards.org/cgi-bin/carddisp.pl?gene=PARD3B
CNR2	Cannabinoid Receptor 2	Protein Coding	44	GC01M023870	10.5774	https://www.genecards.org/cgi-bin/carddisp.pl?gene=CNR2
CHIT1	Chitinase 1	Protein Coding	43	GC01M203213	10.5601	https://www.genecards.org/cgi-bin/carddisp.pl?gene=CHIT1
IRF8	Interferon Regulatory Factor 8	Protein Coding	44	GC16P085898	10.4781	https://www.genecards.org/cgi-bin/carddisp.pl?gene=IRF8
SPI1	Spi-1 Proto-Oncogene	Protein Coding	42	GC11M089364	10.4397	https://www.genecards.org/cgi-bin/carddisp.pl?gene=SPI1
HSF4	Heat Shock Transcription Factor 4	Protein Coding	41	GC16P067164	10.3782	https://www.genecards.org/cgi-bin/carddisp.pl?gene=HSF4
MAPK8	Mitogen-Activated Protein Kinase 8	Protein Coding	47	GC10P048306	10.3499	https://www.genecards.org/cgi-bin/carddisp.pl?gene=MAPK8
CD74	CD74 Molecule	Protein Coding	42	GC05M150378	10.2661	https://www.genecards.org/cgi-bin/carddisp.pl?gene=CD74
JAK2	Janus Kinase 2	Protein Coding	50	GC09P004985	10.2288	https://www.genecards.org/cgi-bin/carddisp.pl?gene=JAK2
SFTPB	Surfactant Protein B	Protein Coding	44	GC02M085657	10.2162	https://www.genecards.org/cgi-bin/carddisp.pl?gene=SFTPB
DVL1	Dishevelled Segment Polarity Protein 1	Protein Coding	45	GC01M001335	10.2159	https://www.genecards.org/cgi-bin/carddisp.pl?gene=DVL1
APOA1	Apolipoprotein A1	Protein Coding	46	GC11M116835	10.2018	https://www.genecards.org/cgi-bin/carddisp.pl?gene=APOA1
CXCL2	C-X-C Motif Chemokine Ligand 2	Protein Coding	38	GC04M074097	10.1788	https://www.genecards.org/cgi-bin/carddisp.pl?gene=CXCL2
VANGL2	VANGL Planar Cell Polarity Protein 2	Protein Coding	41	GC01P160400	10.1554	https://www.genecards.org/cgi-bin/carddisp.pl?gene=VANGL2
ERCC2	ERCC Excision Repair 2, TFIIH Core Complex Helicase Subunit	Protein Coding	46	GC19M045349	10.1484	https://www.genecards.org/cgi-bin/carddisp.pl?gene=ERCC2
MARK2	Microtubule Affinity Regulating Kinase 2	Protein Coding	42	GC11P063838	10.0927	https://www.genecards.org/cgi-bin/carddisp.pl?gene=MARK2
IDO1	Indoleamine 2,3-Dioxygenase 1	Protein Coding	43	GC08P039891	10.0727	https://www.genecards.org/cgi-bin/carddisp.pl?gene=IDO1
DLG1	Discs Large MAGUK Scaffold Protein 1	Protein Coding	42	GC03M197042	10.055	https://www.genecards.org/cgi-bin/carddisp.pl?gene=DLG1
PARD6B	Par-6 Family Cell Polarity Regulator Beta	Protein Coding	38	GC20P050731	10.0159	https://www.genecards.org/cgi-bin/carddisp.pl?gene=PARD6B
CXCL10	C-X-C Motif Chemokine Ligand 10	Protein Coding	42	GC04M076021	9.92159	https://www.genecards.org/cgi-bin/carddisp.pl?gene=CXCL10
KITLG	KIT Ligand	Protein Coding	43	GC12M088492	9.91358	https://www.genecards.org/cgi-bin/carddisp.pl?gene=KITLG
CRB1	Crumbs Cell Polarity Complex Component 1	Protein Coding	43	GC01P197170	9.89725	https://www.genecards.org/cgi-bin/carddisp.pl?gene=CRB1
AKT1	AKT Serine/Threonine Kinase 1	Protein Coding	50	GC14M104769	9.88517	https://www.genecards.org/cgi-bin/carddisp.pl?gene=AKT1
IFNA1	Interferon Alpha 1	Protein Coding	38	GC09P021593	9.88431	https://www.genecards.org/cgi-bin/carddisp.pl?gene=IFNA1
PRKCI	Protein Kinase C Iota	Protein Coding	46	GC03P170222	9.8819	https://www.genecards.org/cgi-bin/carddisp.pl?gene=PRKCI
MAPK14	Mitogen-Activated Protein Kinase 14	Protein Coding	49	GC06P083841	9.87595	https://www.genecards.org/cgi-bin/carddisp.pl?gene=MAPK14
MSN	Moesin	Protein Coding	45	GC0XP065588	9.82413	https://www.genecards.org/cgi-bin/carddisp.pl?gene=MSN
CRB2	Crumbs Cell Polarity Complex Component 2	Protein Coding	41	GC09P123356	9.78841	https://www.genecards.org/cgi-bin/carddisp.pl?gene=CRB2
TNFSF11	TNF Superfamily Member 11	Protein Coding	45	GC13P042562	9.74888	https://www.genecards.org/cgi-bin/carddisp.pl?gene=TNFSF11
CCL11	C-C Motif Chemokine Ligand 11	Protein Coding	41	GC17P034285	9.73453	https://www.genecards.org/cgi-bin/carddisp.pl?gene=CCL11
LIPA	Lipase A, Lysosomal Acid Type	Protein Coding	47	GC10M089213	9.73322	https://www.genecards.org/cgi-bin/carddisp.pl?gene=LIPA
CCR3	C-C Motif Chemokine Receptor 3	Protein Coding	44	GC03P046771	9.71083	https://www.genecards.org/cgi-bin/carddisp.pl?gene=CCR3
PATL2	PAT1 Homolog 2	Protein Coding	31	GC15M044665	9.68075	https://www.genecards.org/cgi-bin/carddisp.pl?gene=PATL2
RHOA	Ras Homolog Family Member A	Protein Coding	46	GC03M049359	9.66114	https://www.genecards.org/cgi-bin/carddisp.pl?gene=RHOA
VIPAS39	VPS33B Interacting Protein, Apical-Basolateral Polarity Regulator, Spe-39 Homolog	Protein Coding	37	GC14M077426	9.65841	https://www.genecards.org/cgi-bin/carddisp.pl?gene=VIPAS39
CD44	CD44 Molecule (Indian Blood Group)	Protein Coding	45	GC11P035139	9.5514	https://www.genecards.org/cgi-bin/carddisp.pl?gene=CD44
CHI3L1	Chitinase 3 Like 1	Protein Coding	44	GC01M203148	9.5231	https://www.genecards.org/cgi-bin/carddisp.pl?gene=CHI3L1
PARD6G	Par-6 Family Cell Polarity Regulator Gamma	Protein Coding	38	GC18M080157	9.51291	https://www.genecards.org/cgi-bin/carddisp.pl?gene=PARD6G
MIR184	MicroRNA 184	RNA Gene	24	GC15P079209	9.50607	https://www.genecards.org/cgi-bin/carddisp.pl?gene=MIR184
GJA8	Gap Junction Protein Alpha 8	Protein Coding	44	GC01P147902	9.47931	https://www.genecards.org/cgi-bin/carddisp.pl?gene=GJA8
SIRPA	Signal Regulatory Protein Alpha	Protein Coding	42	GC20P001894	9.47575	https://www.genecards.org/cgi-bin/carddisp.pl?gene=SIRPA
FTH1	Ferritin Heavy Chain 1	Protein Coding	48	GC11M061959	9.46081	https://www.genecards.org/cgi-bin/carddisp.pl?gene=FTH1
WNT5A	Wnt Family Member 5A	Protein Coding	48	GC03M055465	9.45472	https://www.genecards.org/cgi-bin/carddisp.pl?gene=WNT5A
CCR4	C-C Motif Chemokine Receptor 4	Protein Coding	43	GC03P032951	9.40581	https://www.genecards.org/cgi-bin/carddisp.pl?gene=CCR4
RAC2	Rac Family Small GTPase 2	Protein Coding	49	GC22M057489	9.36118	https://www.genecards.org/cgi-bin/carddisp.pl?gene=RAC2
SLC11A2	Solute Carrier Family 11 Member 2	Protein Coding	46	GC12M050952	9.31698	https://www.genecards.org/cgi-bin/carddisp.pl?gene=SLC11A2
CTNNB1	Catenin Beta 1	Protein Coding	50	GC03P041236	9.30256	https://www.genecards.org/cgi-bin/carddisp.pl?gene=CTNNB1
FAS	Fas Cell Surface Death Receptor	Protein Coding	48	GC10P092502	9.28546	https://www.genecards.org/cgi-bin/carddisp.pl?gene=FAS
ANKRD34C-AS1	ANKRD34C Antisense RNA 1	RNA Gene	14	GC15M090452	9.26857	https://www.genecards.org/cgi-bin/carddisp.pl?gene=ANKRD34C-AS1
CPLANE1	Ciliogenesis And Planar Polarity Effector Complex Subunit 1	Protein Coding	28	GC05M037313	9.26757	https://www.genecards.org/cgi-bin/carddisp.pl?gene=CPLANE1
P2RX7	Purinergic Receptor P2X 7	Protein Coding	45	GC12P126220	9.25656	https://www.genecards.org/cgi-bin/carddisp.pl?gene=P2RX7
CD81	CD81 Molecule	Protein Coding	44	GC11P002532	9.25313	https://www.genecards.org/cgi-bin/carddisp.pl?gene=CD81
TNFRSF1A	TNF Receptor Superfamily Member 1A	Protein Coding	46	GC12M006328	9.2516	https://www.genecards.org/cgi-bin/carddisp.pl?gene=TNFRSF1A
GTF2H5	General Transcription Factor IIH Subunit 5	Protein Coding	38	GC06P158168	9.21115	https://www.genecards.org/cgi-bin/carddisp.pl?gene=GTF2H5
CD5L	CD5 Molecule Like	Protein Coding	38	GC01M157800	9.17734	https://www.genecards.org/cgi-bin/carddisp.pl?gene=CD5L
SFTPC	Surfactant Protein C	Protein Coding	41	GC08P022156	9.1747	https://www.genecards.org/cgi-bin/carddisp.pl?gene=SFTPC
CD86	CD86 Molecule	Protein Coding	42	GC03P122055	9.16149	https://www.genecards.org/cgi-bin/carddisp.pl?gene=CD86
GDF15	Growth Differentiation Factor 15	Protein Coding	40	GC19P066244	9.15994	https://www.genecards.org/cgi-bin/carddisp.pl?gene=GDF15
CRYBB2	Crystallin Beta B2	Protein Coding	40	GC22P036138	9.14126	https://www.genecards.org/cgi-bin/carddisp.pl?gene=CRYBB2
CYBB	Cytochrome B-245 Beta Chain	Protein Coding	46	GC0XP037780	9.13501	https://www.genecards.org/cgi-bin/carddisp.pl?gene=CYBB
CXCL9	C-X-C Motif Chemokine Ligand 9	Protein Coding	37	GC04M076001	9.11849	https://www.genecards.org/cgi-bin/carddisp.pl?gene=CXCL9
SPP1	Secreted Phosphoprotein 1	Protein Coding	44	GC04P087975	9.11615	https://www.genecards.org/cgi-bin/carddisp.pl?gene=SPP1
IL4R	Interleukin 4 Receptor	Protein Coding	46	GC16P027992	9.11439	https://www.genecards.org/cgi-bin/carddisp.pl?gene=IL4R
MIP	Major Intrinsic Protein Of Lens Fiber	Protein Coding	40	GC12M056449	9.09821	https://www.genecards.org/cgi-bin/carddisp.pl?gene=MIP
MAP2K1	Mitogen-Activated Protein Kinase Kinase 1	Protein Coding	51	GC15P066386	9.0835	https://www.genecards.org/cgi-bin/carddisp.pl?gene=MAP2K1
CRYBA1	Crystallin Beta A1	Protein Coding	39	GC17P029246	9.07458	https://www.genecards.org/cgi-bin/carddisp.pl?gene=CRYBA1
CCR6	C-C Motif Chemokine Receptor 6	Protein Coding	42	GC06P167111	9.04493	https://www.genecards.org/cgi-bin/carddisp.pl?gene=CCR6
CD274	CD274 Molecule	Protein Coding	42	GC09P005450	9.03802	https://www.genecards.org/cgi-bin/carddisp.pl?gene=CD274
FHL1	Four And A Half LIM Domains 1	Protein Coding	44	GC0XP136146	9.03181	https://www.genecards.org/cgi-bin/carddisp.pl?gene=FHL1
LLGL1	LLGL Scribble Cell Polarity Complex Component 1	Protein Coding	40	GC17P018225	9.02127	https://www.genecards.org/cgi-bin/carddisp.pl?gene=LLGL1
ADIPOQ	Adiponectin, C1Q And Collagen Domain Containing	Protein Coding	44	GC03P186842	9.01764	https://www.genecards.org/cgi-bin/carddisp.pl?gene=ADIPOQ
XIAP	X-Linked Inhibitor Of Apoptosis	Protein Coding	46	GC0XP123859	8.99383	https://www.genecards.org/cgi-bin/carddisp.pl?gene=XIAP
PIK3R1	Phosphoinositide-3-Kinase Regulatory Subunit 1	Protein Coding	49	GC05P068215	8.94984	https://www.genecards.org/cgi-bin/carddisp.pl?gene=PIK3R1
PATJ	PATJ Crumbs Cell Polarity Complex Component	Protein Coding	30	GC01P061743	8.923	https://www.genecards.org/cgi-bin/carddisp.pl?gene=PATJ
NR1H3	Nuclear Receptor Subfamily 1 Group H Member 3	Protein Coding	45	GC11P047248	8.88189	https://www.genecards.org/cgi-bin/carddisp.pl?gene=NR1H3
FASLG	Fas Ligand	Protein Coding	45	GC01P172628	8.87231	https://www.genecards.org/cgi-bin/carddisp.pl?gene=FASLG
APC	APC Regulator Of WNT Signaling Pathway	Protein Coding	46	GC05P112707	8.82318	https://www.genecards.org/cgi-bin/carddisp.pl?gene=APC
FOS	Fos Proto-Oncogene, AP-1 Transcription Factor Subunit	Protein Coding	49	GC14P075278	8.80191	https://www.genecards.org/cgi-bin/carddisp.pl?gene=FOS
SRC	SRC Proto-Oncogene, Non-Receptor Tyrosine Kinase	Protein Coding	49	GC20P037344	8.78614	https://www.genecards.org/cgi-bin/carddisp.pl?gene=SRC
MAFB	MAF BZIP Transcription Factor B	Protein Coding	42	GC20M040685	8.77369	https://www.genecards.org/cgi-bin/carddisp.pl?gene=MAFB
CD47	CD47 Molecule	Protein Coding	41	GC03M108043	8.74539	https://www.genecards.org/cgi-bin/carddisp.pl?gene=CD47
SCARB1	Scavenger Receptor Class B Member 1	Protein Coding	45	GC12M124776	8.71541	https://www.genecards.org/cgi-bin/carddisp.pl?gene=SCARB1
ABCA3	ATP Binding Cassette Subfamily A Member 3	Protein Coding	48	GC16M002275	8.67257	https://www.genecards.org/cgi-bin/carddisp.pl?gene=ABCA3
IRF3	Interferon Regulatory Factor 3	Protein Coding	44	GC19M049659	8.64174	https://www.genecards.org/cgi-bin/carddisp.pl?gene=IRF3
MAPK3	Mitogen-Activated Protein Kinase 3	Protein Coding	46	GC16M037120	8.59421	https://www.genecards.org/cgi-bin/carddisp.pl?gene=MAPK3
MYD88	MYD88 Innate Immune Signal Transduction Adaptor	Protein Coding	48	GC03P038139	8.58496	https://www.genecards.org/cgi-bin/carddisp.pl?gene=MYD88
NR1H2	Nuclear Receptor Subfamily 1 Group H Member 2	Protein Coding	45	GC19P050329	8.58427	https://www.genecards.org/cgi-bin/carddisp.pl?gene=NR1H2
PLA2G7	Phospholipase A2 Group VII	Protein Coding	48	GC06M046704	8.57951	https://www.genecards.org/cgi-bin/carddisp.pl?gene=PLA2G7
CD80	CD80 Molecule	Protein Coding	40	GC03M119524	8.57029	https://www.genecards.org/cgi-bin/carddisp.pl?gene=CD80
CCR8	C-C Motif Chemokine Receptor 8	Protein Coding	41	GC03P039886	8.56473	https://www.genecards.org/cgi-bin/carddisp.pl?gene=CCR8
IL34	Interleukin 34	Protein Coding	37	GC16P071585	8.55322	https://www.genecards.org/cgi-bin/carddisp.pl?gene=IL34
HMOX1	Heme Oxygenase 1	Protein Coding	49	GC22P035380	8.54171	https://www.genecards.org/cgi-bin/carddisp.pl?gene=HMOX1
CCL19	C-C Motif Chemokine Ligand 19	Protein Coding	39	GC09M034698	8.54123	https://www.genecards.org/cgi-bin/carddisp.pl?gene=CCL19
HCK	HCK Proto-Oncogene, Src Family Tyrosine Kinase	Protein Coding	46	GC20P032052	8.52591	https://www.genecards.org/cgi-bin/carddisp.pl?gene=HCK
TLR9	Toll Like Receptor 9	Protein Coding	44	GC03M052222	8.50919	https://www.genecards.org/cgi-bin/carddisp.pl?gene=TLR9
IL17A	Interleukin 17A	Protein Coding	40	GC06P052186	8.47172	https://www.genecards.org/cgi-bin/carddisp.pl?gene=IL17A
NFKBIA	NFKB Inhibitor Alpha	Protein Coding	48	GC14M035401	8.45252	https://www.genecards.org/cgi-bin/carddisp.pl?gene=NFKBIA
CRYGD	Crystallin Gamma D	Protein Coding	40	GC02M208121	8.43284	https://www.genecards.org/cgi-bin/carddisp.pl?gene=CRYGD
LYN	LYN Proto-Oncogene, Src Family Tyrosine Kinase	Protein Coding	46	GC08P055879	8.42822	https://www.genecards.org/cgi-bin/carddisp.pl?gene=LYN
ARG1	Arginase 1	Protein Coding	47	GC06P131473	8.41635	https://www.genecards.org/cgi-bin/carddisp.pl?gene=ARG1
MUC1	Mucin 1, Cell Surface Associated	Protein Coding	47	GC01M155185	8.41159	https://www.genecards.org/cgi-bin/carddisp.pl?gene=MUC1
PTEN	Phosphatase And Tensin Homolog	Protein Coding	50	GC10P092487	8.41094	https://www.genecards.org/cgi-bin/carddisp.pl?gene=PTEN
SH2D1A	SH2 Domain Containing 1A	Protein Coding	44	GC0XP124227	8.40084	https://www.genecards.org/cgi-bin/carddisp.pl?gene=SH2D1A
PPARA	Peroxisome Proliferator Activated Receptor Alpha	Protein Coding	44	GC22P046150	8.3888	https://www.genecards.org/cgi-bin/carddisp.pl?gene=PPARA
CLEC10A	C-Type Lectin Domain Containing 10A	Protein Coding	38	GC17M007074	8.36996	https://www.genecards.org/cgi-bin/carddisp.pl?gene=CLEC10A
MAPK10	Mitogen-Activated Protein Kinase 10	Protein Coding	48	GC04M085990	8.33625	https://www.genecards.org/cgi-bin/carddisp.pl?gene=MAPK10
MYC	MYC Proto-Oncogene, BHLH Transcription Factor	Protein Coding	49	GC08P127735	8.3332	https://www.genecards.org/cgi-bin/carddisp.pl?gene=MYC
CCR7	C-C Motif Chemokine Receptor 7	Protein Coding	42	GC17M042422	8.33316	https://www.genecards.org/cgi-bin/carddisp.pl?gene=CCR7
FCGR1A	Fc Gamma Receptor Ia	Protein Coding	40	GC01P150197	8.30232	https://www.genecards.org/cgi-bin/carddisp.pl?gene=FCGR1A
IL12A	Interleukin 12A	Protein Coding	42	GC03P159988	8.26604	https://www.genecards.org/cgi-bin/carddisp.pl?gene=IL12A
HLA-G	Major Histocompatibility Complex, Class I, G	Protein Coding	42	GC06P083645	8.25126	https://www.genecards.org/cgi-bin/carddisp.pl?gene=HLA-G
PALS1	Protein Associated With LIN7 1, MAGUK P55 Family Member	Protein Coding	31	GC14P067240	8.24464	https://www.genecards.org/cgi-bin/carddisp.pl?gene=PALS1
PLA2G4A	Phospholipase A2 Group IVA	Protein Coding	47	GC01P186798	8.21062	https://www.genecards.org/cgi-bin/carddisp.pl?gene=PLA2G4A
NCF2	Neutrophil Cytosolic Factor 2	Protein Coding	45	GC01M183555	8.19429	https://www.genecards.org/cgi-bin/carddisp.pl?gene=NCF2
CLEC4E	C-Type Lectin Domain Family 4 Member E	Protein Coding	36	GC12M008535	8.18972	https://www.genecards.org/cgi-bin/carddisp.pl?gene=CLEC4E
IL23A	Interleukin 23 Subunit Alpha	Protein Coding	36	GC12P057293	8.17745	https://www.genecards.org/cgi-bin/carddisp.pl?gene=IL23A
HAMP	Hepcidin Antimicrobial Peptide	Protein Coding	42	GC19P066535	8.17259	https://www.genecards.org/cgi-bin/carddisp.pl?gene=HAMP
PRTN3	Proteinase 3	Protein Coding	44	GC19P000840	8.15269	https://www.genecards.org/cgi-bin/carddisp.pl?gene=PRTN3
MPO	Myeloperoxidase	Protein Coding	49	GC17M058269	8.13739	https://www.genecards.org/cgi-bin/carddisp.pl?gene=MPO
PLA2G5	Phospholipase A2 Group V	Protein Coding	41	GC01P020028	8.13546	https://www.genecards.org/cgi-bin/carddisp.pl?gene=PLA2G5
LIFR	LIF Receptor Subunit Alpha	Protein Coding	45	GC05M038475	8.12943	https://www.genecards.org/cgi-bin/carddisp.pl?gene=LIFR
CIITA	Class II Major Histocompatibility Complex Transactivator	Protein Coding	43	GC16P012093	8.11379	https://www.genecards.org/cgi-bin/carddisp.pl?gene=CIITA
ITGAL	Integrin Subunit Alpha L	Protein Coding	45	GC16P030472	8.08254	https://www.genecards.org/cgi-bin/carddisp.pl?gene=ITGAL
IRF5	Interferon Regulatory Factor 5	Protein Coding	45	GC07P128937	8.05036	https://www.genecards.org/cgi-bin/carddisp.pl?gene=IRF5
BMP6	Bone Morphogenetic Protein 6	Protein Coding	42	GC06P007726	8.04265	https://www.genecards.org/cgi-bin/carddisp.pl?gene=BMP6
RNF113A	Ring Finger Protein 113A	Protein Coding	36	GC0XM119870	8.00584	https://www.genecards.org/cgi-bin/carddisp.pl?gene=RNF113A
RHOD	Ras Homolog Family Member D	Protein Coding	37	GC11P070125	8.00143	https://www.genecards.org/cgi-bin/carddisp.pl?gene=RHOD
LGALS3	Galectin 3	Protein Coding	43	GC14P055124	7.99175	https://www.genecards.org/cgi-bin/carddisp.pl?gene=LGALS3
ZBTB20	Zinc Finger And BTB Domain Containing 20	Protein Coding	41	GC03M114315	7.98458	https://www.genecards.org/cgi-bin/carddisp.pl?gene=ZBTB20
TRAF6	TNF Receptor Associated Factor 6	Protein Coding	44	GC11M036467	7.95455	https://www.genecards.org/cgi-bin/carddisp.pl?gene=TRAF6
IL18R1	Interleukin 18 Receptor 1	Protein Coding	41	GC02P102311	7.94887	https://www.genecards.org/cgi-bin/carddisp.pl?gene=IL18R1
RAF1	Raf-1 Proto-Oncogene, Serine/Threonine Kinase	Protein Coding	52	GC03M012583	7.92984	https://www.genecards.org/cgi-bin/carddisp.pl?gene=RAF1
CXCR3	C-X-C Motif Chemokine Receptor 3	Protein Coding	42	GC0XM071615	7.89488	https://www.genecards.org/cgi-bin/carddisp.pl?gene=CXCR3
CTLA4	Cytotoxic T-Lymphocyte Associated Protein 4	Protein Coding	44	GC02P203854	7.88789	https://www.genecards.org/cgi-bin/carddisp.pl?gene=CTLA4
CPLANE2	Ciliogenesis And Planar Polarity Effector Complex Subunit 2	Protein Coding	24	GC01M016232	7.87505	https://www.genecards.org/cgi-bin/carddisp.pl?gene=CPLANE2
HLA-DPB1	Major Histocompatibility Complex, Class II, DP Beta 1	Protein Coding	44	GC06P083734	7.86504	https://www.genecards.org/cgi-bin/carddisp.pl?gene=HLA-DPB1
CASP3	Caspase 3	Protein Coding	47	GC04M184627	7.86218	https://www.genecards.org/cgi-bin/carddisp.pl?gene=CASP3
LIF	LIF Interleukin 6 Family Cytokine	Protein Coding	40	GC22M030240	7.85836	https://www.genecards.org/cgi-bin/carddisp.pl?gene=LIF
SOCS3	Suppressor Of Cytokine Signaling 3	Protein Coding	41	GC17M078356	7.83717	https://www.genecards.org/cgi-bin/carddisp.pl?gene=SOCS3
CARD9	Caspase Recruitment Domain Family Member 9	Protein Coding	42	GC09M136364	7.83461	https://www.genecards.org/cgi-bin/carddisp.pl?gene=CARD9
MFHAS1	Multifunctional ROCO Family Signaling Regulator 1	Protein Coding	34	GC08M008783	7.8243	https://www.genecards.org/cgi-bin/carddisp.pl?gene=MFHAS1
IL15	Interleukin 15	Protein Coding	38	GC04P141636	7.81694	https://www.genecards.org/cgi-bin/carddisp.pl?gene=IL15
GTF2E2	General Transcription Factor IIE Subunit 2	Protein Coding	41	GC08M030578	7.80791	https://www.genecards.org/cgi-bin/carddisp.pl?gene=GTF2E2
CCL7	C-C Motif Chemokine Ligand 7	Protein Coding	41	GC17P034270	7.80781	https://www.genecards.org/cgi-bin/carddisp.pl?gene=CCL7
GSK3B	Glycogen Synthase Kinase 3 Beta	Protein Coding	47	GC03M119821	7.79604	https://www.genecards.org/cgi-bin/carddisp.pl?gene=GSK3B
CD9	CD9 Molecule	Protein Coding	41	GC12P021026	7.76622	https://www.genecards.org/cgi-bin/carddisp.pl?gene=CD9
PTK2	Protein Tyrosine Kinase 2	Protein Coding	45	GC08M140657	7.75454	https://www.genecards.org/cgi-bin/carddisp.pl?gene=PTK2
ZNF335	Zinc Finger Protein 335	Protein Coding	38	GC20M045948	7.75322	https://www.genecards.org/cgi-bin/carddisp.pl?gene=ZNF335
HLA-DPA1	Major Histocompatibility Complex, Class II, DP Alpha 1	Protein Coding	40	GC06M033064	7.73249	https://www.genecards.org/cgi-bin/carddisp.pl?gene=HLA-DPA1
TLR7	Toll Like Receptor 7	Protein Coding	46	GC0XP012867	7.71737	https://www.genecards.org/cgi-bin/carddisp.pl?gene=TLR7
PRICKLE3	Prickle Planar Cell Polarity Protein 3	Protein Coding	34	GC0XM049263	7.68683	https://www.genecards.org/cgi-bin/carddisp.pl?gene=PRICKLE3
CASP8	Caspase 8	Protein Coding	49	GC02P201233	7.67894	https://www.genecards.org/cgi-bin/carddisp.pl?gene=CASP8
TFRC	Transferrin Receptor	Protein Coding	47	GC03M196027	7.64837	https://www.genecards.org/cgi-bin/carddisp.pl?gene=TFRC
PRICKLE1	Prickle Planar Cell Polarity Protein 1	Protein Coding	42	GC12M042456	7.64358	https://www.genecards.org/cgi-bin/carddisp.pl?gene=PRICKLE1
MRC2	Mannose Receptor C Type 2	Protein Coding	40	GC17P062627	7.63494	https://www.genecards.org/cgi-bin/carddisp.pl?gene=MRC2
VCAM1	Vascular Cell Adhesion Molecule 1	Protein Coding	44	GC01P100719	7.58796	https://www.genecards.org/cgi-bin/carddisp.pl?gene=VCAM1
NCF1	Neutrophil Cytosolic Factor 1	Protein Coding	45	GC07P075454	7.54773	https://www.genecards.org/cgi-bin/carddisp.pl?gene=NCF1
GC	GC Vitamin D Binding Protein	Protein Coding	44	GC04M071741	7.52877	https://www.genecards.org/cgi-bin/carddisp.pl?gene=GC
CXCR1	C-X-C Motif Chemokine Receptor 1	Protein Coding	41	GC02M218162	7.5215	https://www.genecards.org/cgi-bin/carddisp.pl?gene=CXCR1
HGF	Hepatocyte Growth Factor	Protein Coding	49	GC07M081699	7.51932	https://www.genecards.org/cgi-bin/carddisp.pl?gene=HGF
SLAMF1	Signaling Lymphocytic Activation Molecule Family Member 1	Protein Coding	40	GC01M160608	7.51085	https://www.genecards.org/cgi-bin/carddisp.pl?gene=SLAMF1
SOAT1	Sterol O-Acyltransferase 1	Protein Coding	43	GC01P179262	7.50567	https://www.genecards.org/cgi-bin/carddisp.pl?gene=SOAT1
SFTPD	Surfactant Protein D	Protein Coding	42	GC10M079937	7.48685	https://www.genecards.org/cgi-bin/carddisp.pl?gene=SFTPD
TLR6	Toll Like Receptor 6	Protein Coding	42	GC04M038828	7.47835	https://www.genecards.org/cgi-bin/carddisp.pl?gene=TLR6
ARF6	ADP Ribosylation Factor 6	Protein Coding	42	GC14P049895	7.47295	https://www.genecards.org/cgi-bin/carddisp.pl?gene=ARF6
TAOK1	TAO Kinase 1	Protein Coding	42	GC17P054955	7.46573	https://www.genecards.org/cgi-bin/carddisp.pl?gene=TAOK1
PARP14	Poly(ADP-Ribose) Polymerase Family Member 14	Protein Coding	35	GC03P122680	7.46137	https://www.genecards.org/cgi-bin/carddisp.pl?gene=PARP14
S100A8	S100 Calcium Binding Protein A8	Protein Coding	41	GC01M153391	7.44832	https://www.genecards.org/cgi-bin/carddisp.pl?gene=S100A8
IFNB1	Interferon Beta 1	Protein Coding	41	GC09M021077	7.42646	https://www.genecards.org/cgi-bin/carddisp.pl?gene=IFNB1
FRYL	FRY Like Transcription Coactivator	Protein Coding	32	GC04M048581	7.42124	https://www.genecards.org/cgi-bin/carddisp.pl?gene=FRYL
ZC3H12A	Zinc Finger CCCH-Type Containing 12A	Protein Coding	36	GC01P037474	7.39874	https://www.genecards.org/cgi-bin/carddisp.pl?gene=ZC3H12A
GSN	Gelsolin	Protein Coding	46	GC09P121201	7.38704	https://www.genecards.org/cgi-bin/carddisp.pl?gene=GSN
SP1	Sp1 Transcription Factor	Protein Coding	44	GC12P053380	7.37357	https://www.genecards.org/cgi-bin/carddisp.pl?gene=SP1
PTK7	Protein Tyrosine Kinase 7 (Inactive)	Protein Coding	44	GC06P043076	7.35702	https://www.genecards.org/cgi-bin/carddisp.pl?gene=PTK7
CCL17	C-C Motif Chemokine Ligand 17	Protein Coding	38	GC16P057414	7.34273	https://www.genecards.org/cgi-bin/carddisp.pl?gene=CCL17
RELA	RELA Proto-Oncogene, NF-KB Subunit	Protein Coding	49	GC11M065653	7.33993	https://www.genecards.org/cgi-bin/carddisp.pl?gene=RELA
NR3C1	Nuclear Receptor Subfamily 3 Group C Member 1	Protein Coding	48	GC05M143277	7.32746	https://www.genecards.org/cgi-bin/carddisp.pl?gene=NR3C1
TNFRSF1B	TNF Receptor Superfamily Member 1B	Protein Coding	45	GC01P012235	7.3226	https://www.genecards.org/cgi-bin/carddisp.pl?gene=TNFRSF1B
TLR5	Toll Like Receptor 5	Protein Coding	45	GC01M223109	7.31256	https://www.genecards.org/cgi-bin/carddisp.pl?gene=TLR5
FRMD4A	FERM Domain Containing 4A	Protein Coding	37	GC10M013643	7.29793	https://www.genecards.org/cgi-bin/carddisp.pl?gene=FRMD4A
MEFV	MEFV Innate Immuity Regulator, Pyrin	Protein Coding	42	GC16M007269	7.29451	https://www.genecards.org/cgi-bin/carddisp.pl?gene=MEFV
CAT	Catalase	Protein Coding	49	GC11P034460	7.28651	https://www.genecards.org/cgi-bin/carddisp.pl?gene=CAT
FN1	Fibronectin 1	Protein Coding	48	GC02M215360	7.28205	https://www.genecards.org/cgi-bin/carddisp.pl?gene=FN1
ANGPT1	Angiopoietin 1	Protein Coding	44	GC08M107246	7.28186	https://www.genecards.org/cgi-bin/carddisp.pl?gene=ANGPT1
CCL21	C-C Motif Chemokine Ligand 21	Protein Coding	40	GC09M034709	7.25237	https://www.genecards.org/cgi-bin/carddisp.pl?gene=CCL21
NOD2	Nucleotide Binding Oligomerization Domain Containing 2	Protein Coding	46	GC16P050693	7.24748	https://www.genecards.org/cgi-bin/carddisp.pl?gene=NOD2
INPP5D	Inositol Polyphosphate-5-Phosphatase D	Protein Coding	44	GC02P233059	7.2409	https://www.genecards.org/cgi-bin/carddisp.pl?gene=INPP5D
BCL2	BCL2 Apoptosis Regulator	Protein Coding	48	GC18M063123	7.2373	https://www.genecards.org/cgi-bin/carddisp.pl?gene=BCL2
ICAM3	Intercellular Adhesion Molecule 3	Protein Coding	41	GC19M010405	7.2231	https://www.genecards.org/cgi-bin/carddisp.pl?gene=ICAM3
SOD1	Superoxide Dismutase 1	Protein Coding	50	GC21P031659	7.22228	https://www.genecards.org/cgi-bin/carddisp.pl?gene=SOD1
CXCR2	C-X-C Motif Chemokine Receptor 2	Protein Coding	48	GC02P218125	7.22187	https://www.genecards.org/cgi-bin/carddisp.pl?gene=CXCR2
HIF1A	Hypoxia Inducible Factor 1 Subunit Alpha	Protein Coding	45	GC14P061695	7.20056	https://www.genecards.org/cgi-bin/carddisp.pl?gene=HIF1A
FLT1	Fms Related Receptor Tyrosine Kinase 1	Protein Coding	49	GC13M028300	7.15199	https://www.genecards.org/cgi-bin/carddisp.pl?gene=FLT1
MAPK9	Mitogen-Activated Protein Kinase 9	Protein Coding	46	GC05M180254	7.12094	https://www.genecards.org/cgi-bin/carddisp.pl?gene=MAPK9
NPC1	NPC Intracellular Cholesterol Transporter 1	Protein Coding	47	GC18M023506	7.11098	https://www.genecards.org/cgi-bin/carddisp.pl?gene=NPC1
ESR1	Estrogen Receptor 1	Protein Coding	50	GC06P151656	7.10842	https://www.genecards.org/cgi-bin/carddisp.pl?gene=ESR1
CFTR	CF Transmembrane Conductance Regulator	Protein Coding	49	GC07P117287	7.10727	https://www.genecards.org/cgi-bin/carddisp.pl?gene=CFTR
CD83	CD83 Molecule	Protein Coding	38	GC06P014117	7.10346	https://www.genecards.org/cgi-bin/carddisp.pl?gene=CD83
NFE2L2	NFE2 Like BZIP Transcription Factor 2	Protein Coding	48	GC02M177227	7.10164	https://www.genecards.org/cgi-bin/carddisp.pl?gene=NFE2L2
OLR1	Oxidized Low Density Lipoprotein Receptor 1	Protein Coding	41	GC12M021106	7.09977	https://www.genecards.org/cgi-bin/carddisp.pl?gene=OLR1
BFSP2	Beaded Filament Structural Protein 2	Protein Coding	39	GC03P134286	7.09101	https://www.genecards.org/cgi-bin/carddisp.pl?gene=BFSP2
CASP1	Caspase 1	Protein Coding	48	GC11M105025	7.0822	https://www.genecards.org/cgi-bin/carddisp.pl?gene=CASP1
S100A9	S100 Calcium Binding Protein A9	Protein Coding	41	GC01P153357	7.08026	https://www.genecards.org/cgi-bin/carddisp.pl?gene=S100A9
PRKCE	Protein Kinase C Epsilon	Protein Coding	46	GC02P045651	7.07512	https://www.genecards.org/cgi-bin/carddisp.pl?gene=PRKCE
IFNGR1	Interferon Gamma Receptor 1	Protein Coding	48	GC06M137197	7.06126	https://www.genecards.org/cgi-bin/carddisp.pl?gene=IFNGR1
COPA	COPI Coat Complex Subunit Alpha	Protein Coding	41	GC01M160288	7.05149	https://www.genecards.org/cgi-bin/carddisp.pl?gene=COPA
EPO	Erythropoietin	Protein Coding	40	GC07P100720	7.04775	https://www.genecards.org/cgi-bin/carddisp.pl?gene=EPO
IRF1	Interferon Regulatory Factor 1	Protein Coding	45	GC05M132440	7.04634	https://www.genecards.org/cgi-bin/carddisp.pl?gene=IRF1
IL1RN	Interleukin 1 Receptor Antagonist	Protein Coding	46	GC02P122460	7.01656	https://www.genecards.org/cgi-bin/carddisp.pl?gene=IL1RN
EZR	Ezrin	Protein Coding	43	GC06M158765	7.00664	https://www.genecards.org/cgi-bin/carddisp.pl?gene=EZR
STAT5A	Signal Transducer And Activator Of Transcription 5A	Protein Coding	45	GC17P042287	7.00124	https://www.genecards.org/cgi-bin/carddisp.pl?gene=STAT5A
DAAM1	Dishevelled Associated Activator Of Morphogenesis 1	Protein Coding	40	GC14P059188	6.98426	https://www.genecards.org/cgi-bin/carddisp.pl?gene=DAAM1
ALOX5	Arachidonate 5-Lipoxygenase	Protein Coding	46	GC10P045374	6.98297	https://www.genecards.org/cgi-bin/carddisp.pl?gene=ALOX5
MPP7	MAGUK P55 Scaffold Protein 7	Protein Coding	36	GC10M028057	6.97127	https://www.genecards.org/cgi-bin/carddisp.pl?gene=MPP7
ITGB1	Integrin Subunit Beta 1	Protein Coding	48	GC10M033116	6.97063	https://www.genecards.org/cgi-bin/carddisp.pl?gene=ITGB1
MMP1	Matrix Metallopeptidase 1	Protein Coding	49	GC11M102810	6.96354	https://www.genecards.org/cgi-bin/carddisp.pl?gene=MMP1
ACP5	Acid Phosphatase 5, Tartrate Resistant	Protein Coding	45	GC19M011574	6.95643	https://www.genecards.org/cgi-bin/carddisp.pl?gene=ACP5
ANPEP	Alanyl Aminopeptidase, Membrane	Protein Coding	48	GC15M089784	6.95629	https://www.genecards.org/cgi-bin/carddisp.pl?gene=ANPEP
IL1R1	Interleukin 1 Receptor Type 1	Protein Coding	44	GC02P102136	6.95389	https://www.genecards.org/cgi-bin/carddisp.pl?gene=IL1R1
IL3RA	Interleukin 3 Receptor Subunit Alpha	Protein Coding	41	GC0XP001336	6.93703	https://www.genecards.org/cgi-bin/carddisp.pl?gene=IL3RA
LIN7B	Lin-7 Homolog B, Crumbs Cell Polarity Complex Component	Protein Coding	38	GC19P049114	6.89275	https://www.genecards.org/cgi-bin/carddisp.pl?gene=LIN7B
CEBPB	CCAAT Enhancer Binding Protein Beta	Protein Coding	42	GC20P050190	6.88928	https://www.genecards.org/cgi-bin/carddisp.pl?gene=CEBPB
SOCS1	Suppressor Of Cytokine Signaling 1	Protein Coding	42	GC16M012261	6.88593	https://www.genecards.org/cgi-bin/carddisp.pl?gene=SOCS1
TREM2	Triggering Receptor Expressed On Myeloid Cells 2	Protein Coding	42	GC06M066157	6.8846	https://www.genecards.org/cgi-bin/carddisp.pl?gene=TREM2
ACE2	Angiotensin Converting Enzyme 2	Protein Coding	46	GC0XM015494	6.87575	https://www.genecards.org/cgi-bin/carddisp.pl?gene=ACE2
VAV3	Vav Guanine Nucleotide Exchange Factor 3	Protein Coding	42	GC01M107571	6.87044	https://www.genecards.org/cgi-bin/carddisp.pl?gene=VAV3
IRGM	Immunity Related GTPase M	Protein Coding	35	GC05P150846	6.86549	https://www.genecards.org/cgi-bin/carddisp.pl?gene=IRGM
TNFAIP3	TNF Alpha Induced Protein 3	Protein Coding	46	GC06P137866	6.86483	https://www.genecards.org/cgi-bin/carddisp.pl?gene=TNFAIP3
BRAF	B-Raf Proto-Oncogene, Serine/Threonine Kinase	Protein Coding	50	GC07M140737	6.85886	https://www.genecards.org/cgi-bin/carddisp.pl?gene=BRAF
PJA2	Praja Ring Finger Ubiquitin Ligase 2	Protein Coding	36	GC05M109334	6.85538	https://www.genecards.org/cgi-bin/carddisp.pl?gene=PJA2
CXCL1	C-X-C Motif Chemokine Ligand 1	Protein Coding	40	GC04P073869	6.849	https://www.genecards.org/cgi-bin/carddisp.pl?gene=CXCL1
LYST	Lysosomal Trafficking Regulator	Protein Coding	38	GC01M235661	6.8481	https://www.genecards.org/cgi-bin/carddisp.pl?gene=LYST
ROCK1	Rho Associated Coiled-Coil Containing Protein Kinase 1	Protein Coding	48	GC18M020946	6.84782	https://www.genecards.org/cgi-bin/carddisp.pl?gene=ROCK1
WAS	WASP Actin Nucleation Promoting Factor	Protein Coding	46	GC0XP048676	6.8406	https://www.genecards.org/cgi-bin/carddisp.pl?gene=WAS
EGFR	Epidermal Growth Factor Receptor	Protein Coding	51	GC07P055019	6.83677	https://www.genecards.org/cgi-bin/carddisp.pl?gene=EGFR
TIAM1	TIAM Rac1 Associated GEF 1	Protein Coding	42	GC21M031118	6.82474	https://www.genecards.org/cgi-bin/carddisp.pl?gene=TIAM1
ITM2B	Integral Membrane Protein 2B	Protein Coding	43	GC13P048233	6.81265	https://www.genecards.org/cgi-bin/carddisp.pl?gene=ITM2B
THBS1	Thrombospondin 1	Protein Coding	44	GC15P039581	6.8102	https://www.genecards.org/cgi-bin/carddisp.pl?gene=THBS1
ITIH4	Inter-Alpha-Trypsin Inhibitor Heavy Chain 4	Protein Coding	42	GC03M052812	6.79975	https://www.genecards.org/cgi-bin/carddisp.pl?gene=ITIH4
GAPDH	Glyceraldehyde-3-Phosphate Dehydrogenase	Protein Coding	47	GC12P021056	6.79922	https://www.genecards.org/cgi-bin/carddisp.pl?gene=GAPDH
FCGR3A	Fc Gamma Receptor IIIa	Protein Coding	44	GC01M161541	6.79022	https://www.genecards.org/cgi-bin/carddisp.pl?gene=FCGR3A
OSM	Oncostatin M	Protein Coding	41	GC22M030262	6.78616	https://www.genecards.org/cgi-bin/carddisp.pl?gene=OSM
FLT3	Fms Related Receptor Tyrosine Kinase 3	Protein Coding	50	GC13M028003	6.77754	https://www.genecards.org/cgi-bin/carddisp.pl?gene=FLT3
CDH1	Cadherin 1	Protein Coding	48	GC16P068737	6.76702	https://www.genecards.org/cgi-bin/carddisp.pl?gene=CDH1
ITGAX	Integrin Subunit Alpha X	Protein Coding	44	GC16P041137	6.76498	https://www.genecards.org/cgi-bin/carddisp.pl?gene=ITGAX
MERTK	MER Proto-Oncogene, Tyrosine Kinase	Protein Coding	49	GC02P111898	6.75803	https://www.genecards.org/cgi-bin/carddisp.pl?gene=MERTK
SHC1	SHC Adaptor Protein 1	Protein Coding	42	GC01M154962	6.74376	https://www.genecards.org/cgi-bin/carddisp.pl?gene=SHC1
PIK3CA	Phosphatidylinositol-4,5-Bisphosphate 3-Kinase Catalytic Subunit Alpha	Protein Coding	50	GC03P179148	6.72334	https://www.genecards.org/cgi-bin/carddisp.pl?gene=PIK3CA
F3	Coagulation Factor III, Tissue Factor	Protein Coding	44	GC01M094590	6.71737	https://www.genecards.org/cgi-bin/carddisp.pl?gene=F3
FMNL1	Formin Like 1	Protein Coding	37	GC17P055779	6.71099	https://www.genecards.org/cgi-bin/carddisp.pl?gene=FMNL1
CD40LG	CD40 Ligand	Protein Coding	46	GC0XP136649	6.70995	https://www.genecards.org/cgi-bin/carddisp.pl?gene=CD40LG
LEP	Leptin	Protein Coding	45	GC07P128241	6.7098	https://www.genecards.org/cgi-bin/carddisp.pl?gene=LEP
IL7	Interleukin 7	Protein Coding	40	GC08M078689	6.70756	https://www.genecards.org/cgi-bin/carddisp.pl?gene=IL7
PLAU	Plasminogen Activator, Urokinase	Protein Coding	50	GC10P073909	6.69653	https://www.genecards.org/cgi-bin/carddisp.pl?gene=PLAU
KRIT1	KRIT1 Ankyrin Repeat Containing	Protein Coding	42	GC07M092198	6.69475	https://www.genecards.org/cgi-bin/carddisp.pl?gene=KRIT1
NUMA1	Nuclear Mitotic Apparatus Protein 1	Protein Coding	43	GC11M072002	6.68556	https://www.genecards.org/cgi-bin/carddisp.pl?gene=NUMA1
CLEC7A	C-Type Lectin Domain Containing 7A	Protein Coding	44	GC12M021105	6.67424	https://www.genecards.org/cgi-bin/carddisp.pl?gene=CLEC7A
ZFP36	ZFP36 Ring Finger Protein	Protein Coding	37	GC19P039406	6.67371	https://www.genecards.org/cgi-bin/carddisp.pl?gene=ZFP36
HLA-C	Major Histocompatibility Complex, Class I, C	Protein Coding	44	GC06M065914	6.67294	https://www.genecards.org/cgi-bin/carddisp.pl?gene=HLA-C
HSPA4	Heat Shock Protein Family A (Hsp70) Member 4	Protein Coding	40	GC05P133051	6.67149	https://www.genecards.org/cgi-bin/carddisp.pl?gene=HSPA4
CTSB	Cathepsin B	Protein Coding	50	GC08M011842	6.66385	https://www.genecards.org/cgi-bin/carddisp.pl?gene=CTSB
C5AR1	Complement C5a Receptor 1	Protein Coding	42	GC19P047290	6.64953	https://www.genecards.org/cgi-bin/carddisp.pl?gene=C5AR1
VANGL1	VANGL Planar Cell Polarity Protein 1	Protein Coding	42	GC01P115641	6.63939	https://www.genecards.org/cgi-bin/carddisp.pl?gene=VANGL1
STING1	Stimulator Of Interferon Response CGAMP Interactor 1	Protein Coding	32	GC05M139476	6.63602	https://www.genecards.org/cgi-bin/carddisp.pl?gene=STING1
AHR	Aryl Hydrocarbon Receptor	Protein Coding	47	GC07P016916	6.63321	https://www.genecards.org/cgi-bin/carddisp.pl?gene=AHR
DAB2	DAB Adaptor Protein 2	Protein Coding	41	GC05M039371	6.63238	https://www.genecards.org/cgi-bin/carddisp.pl?gene=DAB2
MAPT	Microtubule Associated Protein Tau	Protein Coding	48	GC17P045894	6.61911	https://www.genecards.org/cgi-bin/carddisp.pl?gene=MAPT
ANXA1	Annexin A1	Protein Coding	46	GC09P073151	6.61907	https://www.genecards.org/cgi-bin/carddisp.pl?gene=ANXA1
HLA-DRA	Major Histocompatibility Complex, Class II, DR Alpha	Protein Coding	45	GC06P032439	6.61422	https://www.genecards.org/cgi-bin/carddisp.pl?gene=HLA-DRA
CRB3	Crumbs Cell Polarity Complex Component 3	Protein Coding	34	GC19P006463	6.60748	https://www.genecards.org/cgi-bin/carddisp.pl?gene=CRB3
CREB1	CAMP Responsive Element Binding Protein 1	Protein Coding	47	GC02P207529	6.59805	https://www.genecards.org/cgi-bin/carddisp.pl?gene=CREB1
LIPE	Lipase E, Hormone Sensitive Type	Protein Coding	46	GC19M042401	6.58396	https://www.genecards.org/cgi-bin/carddisp.pl?gene=LIPE
MMP14	Matrix Metallopeptidase 14	Protein Coding	49	GC14P032700	6.57736	https://www.genecards.org/cgi-bin/carddisp.pl?gene=MMP14
ELANE	Elastase, Neutrophil Expressed	Protein Coding	47	GC19P002810	6.56725	https://www.genecards.org/cgi-bin/carddisp.pl?gene=ELANE
MMP2	Matrix Metallopeptidase 2	Protein Coding	50	GC16P055390	6.56694	https://www.genecards.org/cgi-bin/carddisp.pl?gene=MMP2
TYROBP	Transmembrane Immune Signaling Adaptor TYROBP	Protein Coding	42	GC19M035904	6.5565	https://www.genecards.org/cgi-bin/carddisp.pl?gene=TYROBP
TYK2	Tyrosine Kinase 2	Protein Coding	50	GC19M010350	6.55584	https://www.genecards.org/cgi-bin/carddisp.pl?gene=TYK2
MTOR	Mechanistic Target Of Rapamycin Kinase	Protein Coding	51	GC01M011106	6.53428	https://www.genecards.org/cgi-bin/carddisp.pl?gene=MTOR
PRKCB	Protein Kinase C Beta	Protein Coding	45	GC16P024288	6.51964	https://www.genecards.org/cgi-bin/carddisp.pl?gene=PRKCB
CSF3R	Colony Stimulating Factor 3 Receptor	Protein Coding	45	GC01M036466	6.49982	https://www.genecards.org/cgi-bin/carddisp.pl?gene=CSF3R
PTPN2	Protein Tyrosine Phosphatase Non-Receptor Type 2	Protein Coding	45	GC18M024779	6.49459	https://www.genecards.org/cgi-bin/carddisp.pl?gene=PTPN2
CRYGC	Crystallin Gamma C	Protein Coding	40	GC02M208128	6.49147	https://www.genecards.org/cgi-bin/carddisp.pl?gene=CRYGC
ELAVL1	ELAV Like RNA Binding Protein 1	Protein Coding	40	GC19M007958	6.48444	https://www.genecards.org/cgi-bin/carddisp.pl?gene=ELAVL1
CCL23	C-C Motif Chemokine Ligand 23	Protein Coding	33	GC17M036013	6.48405	https://www.genecards.org/cgi-bin/carddisp.pl?gene=CCL23
ADA2	Adenosine Deaminase 2	Protein Coding	33	GC22M017197	6.48235	https://www.genecards.org/cgi-bin/carddisp.pl?gene=ADA2
IL4I1	Interleukin 4 Induced 1	Protein Coding	38	GC19M066117	6.47193	https://www.genecards.org/cgi-bin/carddisp.pl?gene=IL4I1
SFTPA1	Surfactant Protein A1	Protein Coding	42	GC10P093438	6.47166	https://www.genecards.org/cgi-bin/carddisp.pl?gene=SFTPA1
TJP1	Tight Junction Protein 1	Protein Coding	42	GC15M029699	6.46876	https://www.genecards.org/cgi-bin/carddisp.pl?gene=TJP1
LAMP1	Lysosomal Associated Membrane Protein 1	Protein Coding	41	GC13P113297	6.46482	https://www.genecards.org/cgi-bin/carddisp.pl?gene=LAMP1
COL4A3	Collagen Type IV Alpha 3 Chain	Protein Coding	44	GC02P227164	6.44917	https://www.genecards.org/cgi-bin/carddisp.pl?gene=COL4A3
LOC100507443	Uncharacterized LOC100507443	RNA Gene	10	GC02P208119	6.43257	https://www.genecards.org/cgi-bin/carddisp.pl?gene=LOC100507443
PECAM1	Platelet And Endothelial Cell Adhesion Molecule 1	Protein Coding	40	GC17M064319	6.42572	https://www.genecards.org/cgi-bin/carddisp.pl?gene=PECAM1
ELN	Elastin	Protein Coding	43	GC07P074027	6.42306	https://www.genecards.org/cgi-bin/carddisp.pl?gene=ELN
PRKD1	Protein Kinase D1	Protein Coding	48	GC14M029576	6.41211	https://www.genecards.org/cgi-bin/carddisp.pl?gene=PRKD1
TUBB8	Tubulin Beta 8 Class VIII	Protein Coding	38	GC10M000048	6.40535	https://www.genecards.org/cgi-bin/carddisp.pl?gene=TUBB8
HLA-A	Major Histocompatibility Complex, Class I, A	Protein Coding	45	GC06P083654	6.39414	https://www.genecards.org/cgi-bin/carddisp.pl?gene=HLA-A
TREM1	Triggering Receptor Expressed On Myeloid Cells 1	Protein Coding	40	GC06M041267	6.39285	https://www.genecards.org/cgi-bin/carddisp.pl?gene=TREM1
CCL15	C-C Motif Chemokine Ligand 15	Protein Coding	34	GC17M035996	6.37064	https://www.genecards.org/cgi-bin/carddisp.pl?gene=CCL15
GPNMB	Glycoprotein Nmb	Protein Coding	43	GC07P023238	6.36045	https://www.genecards.org/cgi-bin/carddisp.pl?gene=GPNMB
MPP1	MAGUK P55 Scaffold Protein 1	Protein Coding	38	GC0XM154779	6.35776	https://www.genecards.org/cgi-bin/carddisp.pl?gene=MPP1
NPM1	Nucleophosmin 1	Protein Coding	48	GC05P171387	6.34379	https://www.genecards.org/cgi-bin/carddisp.pl?gene=NPM1
SMPD1	Sphingomyelin Phosphodiesterase 1	Protein Coding	47	GC11P006390	6.34236	https://www.genecards.org/cgi-bin/carddisp.pl?gene=SMPD1
IL33	Interleukin 33	Protein Coding	37	GC09P006572	6.3379	https://www.genecards.org/cgi-bin/carddisp.pl?gene=IL33
CMKLR1	Chemerin Chemokine-Like Receptor 1	Protein Coding	40	GC12M108288	6.32648	https://www.genecards.org/cgi-bin/carddisp.pl?gene=CMKLR1
ALB	Albumin	Protein Coding	48	GC04P073397	6.32243	https://www.genecards.org/cgi-bin/carddisp.pl?gene=ALB
MCL1	MCL1 Apoptosis Regulator, BCL2 Family Member	Protein Coding	45	GC01M152066	6.31997	https://www.genecards.org/cgi-bin/carddisp.pl?gene=MCL1
KLF4	Kruppel Like Factor 4	Protein Coding	44	GC09M107484	6.31668	https://www.genecards.org/cgi-bin/carddisp.pl?gene=KLF4
MTCL1	Microtubule Crosslinking Factor 1	Protein Coding	33	GC18P008705	6.30306	https://www.genecards.org/cgi-bin/carddisp.pl?gene=MTCL1
IKBKB	Inhibitor Of Nuclear Factor Kappa B Kinase Subunit Beta	Protein Coding	50	GC08P042271	6.2976	https://www.genecards.org/cgi-bin/carddisp.pl?gene=IKBKB
PPP1CA	Protein Phosphatase 1 Catalytic Subunit Alpha	Protein Coding	45	GC11M089964	6.29629	https://www.genecards.org/cgi-bin/carddisp.pl?gene=PPP1CA
IRAK1	Interleukin 1 Receptor Associated Kinase 1	Protein Coding	47	GC0XM154010	6.29528	https://www.genecards.org/cgi-bin/carddisp.pl?gene=IRAK1
CETP	Cholesteryl Ester Transfer Protein	Protein Coding	46	GC16P056961	6.2931	https://www.genecards.org/cgi-bin/carddisp.pl?gene=CETP
IL2RA	Interleukin 2 Receptor Subunit Alpha	Protein Coding	48	GC10M006010	6.28535	https://www.genecards.org/cgi-bin/carddisp.pl?gene=IL2RA
TGFA	Transforming Growth Factor Alpha	Protein Coding	44	GC02M070447	6.27711	https://www.genecards.org/cgi-bin/carddisp.pl?gene=TGFA
DCAF1	DDB1 And CUL4 Associated Factor 1	Protein Coding	30	GC03M051395	6.27592	https://www.genecards.org/cgi-bin/carddisp.pl?gene=DCAF1
ALOX15	Arachidonate 15-Lipoxygenase	Protein Coding	44	GC17M004630	6.27396	https://www.genecards.org/cgi-bin/carddisp.pl?gene=ALOX15
HSPD1	Heat Shock Protein Family D (Hsp60) Member 1	Protein Coding	46	GC02M197486	6.26276	https://www.genecards.org/cgi-bin/carddisp.pl?gene=HSPD1
LILRB1	Leukocyte Immunoglobulin Like Receptor B1	Protein Coding	42	GC19P067376	6.25756	https://www.genecards.org/cgi-bin/carddisp.pl?gene=LILRB1
RASSF5	Ras Association Domain Family Member 5	Protein Coding	38	GC01P206507	6.25578	https://www.genecards.org/cgi-bin/carddisp.pl?gene=RASSF5
EDN1	Endothelin 1	Protein Coding	46	GC06P012256	6.25575	https://www.genecards.org/cgi-bin/carddisp.pl?gene=EDN1
EP300	E1A Binding Protein P300	Protein Coding	49	GC22P041091	6.24919	https://www.genecards.org/cgi-bin/carddisp.pl?gene=EP300
VPS33B	VPS33B Late Endosome And Lysosome Associated	Protein Coding	41	GC15M090998	6.24892	https://www.genecards.org/cgi-bin/carddisp.pl?gene=VPS33B
PLCG2	Phospholipase C Gamma 2	Protein Coding	50	GC16P081773	6.24418	https://www.genecards.org/cgi-bin/carddisp.pl?gene=PLCG2
RAB8A	RAB8A, Member RAS Oncogene Family	Protein Coding	38	GC19P016111	6.24086	https://www.genecards.org/cgi-bin/carddisp.pl?gene=RAB8A
MYO18A	Myosin XVIIIA	Protein Coding	38	GC17M035146	6.22697	https://www.genecards.org/cgi-bin/carddisp.pl?gene=MYO18A
MBL2	Mannose Binding Lectin 2	Protein Coding	45	GC10M052760	6.21583	https://www.genecards.org/cgi-bin/carddisp.pl?gene=MBL2
PTPN11	Protein Tyrosine Phosphatase Non-Receptor Type 11	Protein Coding	50	GC12P112418	6.2028	https://www.genecards.org/cgi-bin/carddisp.pl?gene=PTPN11
APP	Amyloid Beta Precursor Protein	Protein Coding	49	GC21M025880	6.17389	https://www.genecards.org/cgi-bin/carddisp.pl?gene=APP
MIR155	MicroRNA 155	RNA Gene	21	GC21P025573	6.16946	https://www.genecards.org/cgi-bin/carddisp.pl?gene=MIR155
FPR2	Formyl Peptide Receptor 2	Protein Coding	44	GC19P051752	6.1673	https://www.genecards.org/cgi-bin/carddisp.pl?gene=FPR2
CDH5	Cadherin 5	Protein Coding	45	GC16P066366	6.15105	https://www.genecards.org/cgi-bin/carddisp.pl?gene=CDH5
ANGPT2	Angiopoietin 2	Protein Coding	45	GC08M006499	6.14571	https://www.genecards.org/cgi-bin/carddisp.pl?gene=ANGPT2
ROCK2	Rho Associated Coiled-Coil Containing Protein Kinase 2	Protein Coding	45	GC02M011309	6.142	https://www.genecards.org/cgi-bin/carddisp.pl?gene=ROCK2
PTPN22	Protein Tyrosine Phosphatase Non-Receptor Type 22	Protein Coding	47	GC01M113813	6.13166	https://www.genecards.org/cgi-bin/carddisp.pl?gene=PTPN22
IL27	Interleukin 27	Protein Coding	36	GC16M036923	6.12973	https://www.genecards.org/cgi-bin/carddisp.pl?gene=IL27
LDLR	Low Density Lipoprotein Receptor	Protein Coding	49	GC19P011091	6.12908	https://www.genecards.org/cgi-bin/carddisp.pl?gene=LDLR
ARHGEF2	Rho/Rac Guanine Nucleotide Exchange Factor 2	Protein Coding	44	GC01M155946	6.12637	https://www.genecards.org/cgi-bin/carddisp.pl?gene=ARHGEF2
ABCB1	ATP Binding Cassette Subfamily B Member 1	Protein Coding	49	GC07M087504	6.12443	https://www.genecards.org/cgi-bin/carddisp.pl?gene=ABCB1
PF4	Platelet Factor 4	Protein Coding	39	GC04M073980	6.09317	https://www.genecards.org/cgi-bin/carddisp.pl?gene=PF4
IL16	Interleukin 16	Protein Coding	40	GC15P081159	6.09009	https://www.genecards.org/cgi-bin/carddisp.pl?gene=IL16
PRKCD	Protein Kinase C Delta	Protein Coding	50	GC03P053156	6.08862	https://www.genecards.org/cgi-bin/carddisp.pl?gene=PRKCD
FGR	FGR Proto-Oncogene, Src Family Tyrosine Kinase	Protein Coding	46	GC01M027919	6.07213	https://www.genecards.org/cgi-bin/carddisp.pl?gene=FGR
KIT	KIT Proto-Oncogene, Receptor Tyrosine Kinase	Protein Coding	50	GC04P054657	6.06744	https://www.genecards.org/cgi-bin/carddisp.pl?gene=KIT
PTPRC	Protein Tyrosine Phosphatase Receptor Type C	Protein Coding	49	GC01P198607	6.06475	https://www.genecards.org/cgi-bin/carddisp.pl?gene=PTPRC
MYO5A	Myosin VA	Protein Coding	44	GC15M091516	6.0583	https://www.genecards.org/cgi-bin/carddisp.pl?gene=MYO5A
VDR	Vitamin D Receptor	Protein Coding	49	GC12M047841	6.04948	https://www.genecards.org/cgi-bin/carddisp.pl?gene=VDR
FTL	Ferritin Light Chain	Protein Coding	45	GC19P048965	6.03786	https://www.genecards.org/cgi-bin/carddisp.pl?gene=FTL
VAV1	Vav Guanine Nucleotide Exchange Factor 1	Protein Coding	44	GC19P006772	6.03007	https://www.genecards.org/cgi-bin/carddisp.pl?gene=VAV1
IRF4	Interferon Regulatory Factor 4	Protein Coding	42	GC06P000391	6.02305	https://www.genecards.org/cgi-bin/carddisp.pl?gene=IRF4
PLAUR	Plasminogen Activator, Urokinase Receptor	Protein Coding	42	GC19M043646	6.01038	https://www.genecards.org/cgi-bin/carddisp.pl?gene=PLAUR
LACC1	Laccase Domain Containing 1	Protein Coding	34	GC13P043879	6.01032	https://www.genecards.org/cgi-bin/carddisp.pl?gene=LACC1
CXCL16	C-X-C Motif Chemokine Ligand 16	Protein Coding	38	GC17M004733	5.9946	https://www.genecards.org/cgi-bin/carddisp.pl?gene=CXCL16
CTSL	Cathepsin L	Protein Coding	45	GC09P087725	5.97465	https://www.genecards.org/cgi-bin/carddisp.pl?gene=CTSL
DPP4	Dipeptidyl Peptidase 4	Protein Coding	48	GC02M161992	5.97311	https://www.genecards.org/cgi-bin/carddisp.pl?gene=DPP4
CD28	CD28 Molecule	Protein Coding	45	GC02P203706	5.9704	https://www.genecards.org/cgi-bin/carddisp.pl?gene=CD28
LTA	Lymphotoxin Alpha	Protein Coding	40	GC06P083693	5.9669	https://www.genecards.org/cgi-bin/carddisp.pl?gene=LTA
ABL1	ABL Proto-Oncogene 1, Non-Receptor Tyrosine Kinase	Protein Coding	50	GC09P130713	5.96463	https://www.genecards.org/cgi-bin/carddisp.pl?gene=ABL1
TF	Transferrin	Protein Coding	48	GC03P134296	5.9619	https://www.genecards.org/cgi-bin/carddisp.pl?gene=TF
RUNX2	RUNX Family Transcription Factor 2	Protein Coding	45	GC06P083940	5.96174	https://www.genecards.org/cgi-bin/carddisp.pl?gene=RUNX2
PRICKLE2	Prickle Planar Cell Polarity Protein 2	Protein Coding	38	GC03M064079	5.96146	https://www.genecards.org/cgi-bin/carddisp.pl?gene=PRICKLE2
PLA2G2A	Phospholipase A2 Group IIA	Protein Coding	45	GC01M019975	5.9606	https://www.genecards.org/cgi-bin/carddisp.pl?gene=PLA2G2A
PTPN6	Protein Tyrosine Phosphatase Non-Receptor Type 6	Protein Coding	47	GC12P021091	5.95432	https://www.genecards.org/cgi-bin/carddisp.pl?gene=PTPN6
LIN7A	Lin-7 Homolog A, Crumbs Cell Polarity Complex Component	Protein Coding	38	GC12M080792	5.95081	https://www.genecards.org/cgi-bin/carddisp.pl?gene=LIN7A
BBS2	Bardet-Biedl Syndrome 2	Protein Coding	41	GC16M056467	5.95032	https://www.genecards.org/cgi-bin/carddisp.pl?gene=BBS2
DPYSL2	Dihydropyrimidinase Like 2	Protein Coding	44	GC08P026514	5.94993	https://www.genecards.org/cgi-bin/carddisp.pl?gene=DPYSL2
PANX1	Pannexin 1	Protein Coding	42	GC11P094128	5.94246	https://www.genecards.org/cgi-bin/carddisp.pl?gene=PANX1
IRF7	Interferon Regulatory Factor 7	Protein Coding	46	GC11M000612	5.93935	https://www.genecards.org/cgi-bin/carddisp.pl?gene=IRF7
GZMB	Granzyme B	Protein Coding	45	GC14M024630	5.93644	https://www.genecards.org/cgi-bin/carddisp.pl?gene=GZMB
NOS1	Nitric Oxide Synthase 1	Protein Coding	48	GC12M117208	5.9338	https://www.genecards.org/cgi-bin/carddisp.pl?gene=NOS1
STAT5B	Signal Transducer And Activator Of Transcription 5B	Protein Coding	47	GC17M042199	5.92155	https://www.genecards.org/cgi-bin/carddisp.pl?gene=STAT5B
FMN2	Formin 2	Protein Coding	38	GC01P240014	5.91608	https://www.genecards.org/cgi-bin/carddisp.pl?gene=FMN2
IL11	Interleukin 11	Protein Coding	39	GC19M055364	5.91579	https://www.genecards.org/cgi-bin/carddisp.pl?gene=IL11
GRB2	Growth Factor Receptor Bound Protein 2	Protein Coding	45	GC17M075318	5.9126	https://www.genecards.org/cgi-bin/carddisp.pl?gene=GRB2
INPPL1	Inositol Polyphosphate Phosphatase Like 1	Protein Coding	47	GC11P072223	5.90649	https://www.genecards.org/cgi-bin/carddisp.pl?gene=INPPL1
RAB11A	RAB11A, Member RAS Oncogene Family	Protein Coding	45	GC15P117536	5.90548	https://www.genecards.org/cgi-bin/carddisp.pl?gene=RAB11A
HSP90AA1	Heat Shock Protein 90 Alpha Family Class A Member 1	Protein Coding	46	GC14M102080	5.89596	https://www.genecards.org/cgi-bin/carddisp.pl?gene=HSP90AA1
PEX5	Peroxisomal Biogenesis Factor 5	Protein Coding	42	GC12P021103	5.89355	https://www.genecards.org/cgi-bin/carddisp.pl?gene=PEX5
LGALS9	Galectin 9	Protein Coding	38	GC17P027629	5.89095	https://www.genecards.org/cgi-bin/carddisp.pl?gene=LGALS9
TGFB2	Transforming Growth Factor Beta 2	Protein Coding	49	GC01P218345	5.88468	https://www.genecards.org/cgi-bin/carddisp.pl?gene=TGFB2
HS2ST1	Heparan Sulfate 2-O-Sulfotransferase 1	Protein Coding	41	GC01P086914	5.87971	https://www.genecards.org/cgi-bin/carddisp.pl?gene=HS2ST1
CTSK	Cathepsin K	Protein Coding	49	GC01M152112	5.87609	https://www.genecards.org/cgi-bin/carddisp.pl?gene=CTSK
TIMP1	TIMP Metallopeptidase Inhibitor 1	Protein Coding	42	GC0XP047596	5.87602	https://www.genecards.org/cgi-bin/carddisp.pl?gene=TIMP1
FZD5	Frizzled Class Receptor 5	Protein Coding	45	GC02M207762	5.87197	https://www.genecards.org/cgi-bin/carddisp.pl?gene=FZD5
CLCN7	Chloride Voltage-Gated Channel 7	Protein Coding	44	GC16M001444	5.86259	https://www.genecards.org/cgi-bin/carddisp.pl?gene=CLCN7
TMEM106A	Transmembrane Protein 106A	Protein Coding	32	GC17P043211	5.8605	https://www.genecards.org/cgi-bin/carddisp.pl?gene=TMEM106A
VEGFC	Vascular Endothelial Growth Factor C	Protein Coding	45	GC04M176683	5.84921	https://www.genecards.org/cgi-bin/carddisp.pl?gene=VEGFC
CTSC	Cathepsin C	Protein Coding	46	GC11M090619	5.84903	https://www.genecards.org/cgi-bin/carddisp.pl?gene=CTSC
CX3CL1	C-X3-C Motif Chemokine Ligand 1	Protein Coding	41	GC16P057372	5.84502	https://www.genecards.org/cgi-bin/carddisp.pl?gene=CX3CL1
CHMP4A	Charged Multivesicular Body Protein 4A	Protein Coding	33	GC14M024264	5.84313	https://www.genecards.org/cgi-bin/carddisp.pl?gene=CHMP4A
CD84	CD84 Molecule	Protein Coding	41	GC01M160541	5.8415	https://www.genecards.org/cgi-bin/carddisp.pl?gene=CD84
PLCG1	Phospholipase C Gamma 1	Protein Coding	46	GC20P041136	5.83549	https://www.genecards.org/cgi-bin/carddisp.pl?gene=PLCG1
SERPINA1	Serpin Family A Member 1	Protein Coding	47	GC14M094376	5.82694	https://www.genecards.org/cgi-bin/carddisp.pl?gene=SERPINA1
KRAS	KRAS Proto-Oncogene, GTPase	Protein Coding	49	GC12M025204	5.81883	https://www.genecards.org/cgi-bin/carddisp.pl?gene=KRAS
PIK3CD	Phosphatidylinositol-4,5-Bisphosphate 3-Kinase Catalytic Subunit Delta	Protein Coding	51	GC01P009629	5.81842	https://www.genecards.org/cgi-bin/carddisp.pl?gene=PIK3CD
CCNT1	Cyclin T1	Protein Coding	39	GC12M048688	5.8096	https://www.genecards.org/cgi-bin/carddisp.pl?gene=CCNT1
CAV1	Caveolin 1	Protein Coding	46	GC07P116524	5.80851	https://www.genecards.org/cgi-bin/carddisp.pl?gene=CAV1
SERPINE1	Serpin Family E Member 1	Protein Coding	48	GC07P101127	5.80638	https://www.genecards.org/cgi-bin/carddisp.pl?gene=SERPINE1
PIK3CB	Phosphatidylinositol-4,5-Bisphosphate 3-Kinase Catalytic Subunit Beta	Protein Coding	46	GC03M138652	5.79638	https://www.genecards.org/cgi-bin/carddisp.pl?gene=PIK3CB
CLEC5A	C-Type Lectin Domain Containing 5A	Protein Coding	34	GC07M141927	5.79155	https://www.genecards.org/cgi-bin/carddisp.pl?gene=CLEC5A
PLCB1	Phospholipase C Beta 1	Protein Coding	46	GC20P008061	5.79032	https://www.genecards.org/cgi-bin/carddisp.pl?gene=PLCB1
LILRB2	Leukocyte Immunoglobulin Like Receptor B2	Protein Coding	40	GC19M066340	5.78899	https://www.genecards.org/cgi-bin/carddisp.pl?gene=LILRB2
CLEC12A	C-Type Lectin Domain Family 12 Member A	Protein Coding	38	GC12P009951	5.78888	https://www.genecards.org/cgi-bin/carddisp.pl?gene=CLEC12A
ETS1	ETS Proto-Oncogene 1, Transcription Factor	Protein Coding	45	GC11M128458	5.78609	https://www.genecards.org/cgi-bin/carddisp.pl?gene=ETS1
LIN7C	Lin-7 Homolog C, Crumbs Cell Polarity Complex Component	Protein Coding	37	GC11M027494	5.78367	https://www.genecards.org/cgi-bin/carddisp.pl?gene=LIN7C
AARS2	Alanyl-TRNA Synthetase 2, Mitochondrial	Protein Coding	42	GC06M066237	5.78163	https://www.genecards.org/cgi-bin/carddisp.pl?gene=AARS2
APOB	Apolipoprotein B	Protein Coding	45	GC02M020956	5.76991	https://www.genecards.org/cgi-bin/carddisp.pl?gene=APOB
PLA2G6	Phospholipase A2 Group VI	Protein Coding	46	GC22M058815	5.76942	https://www.genecards.org/cgi-bin/carddisp.pl?gene=PLA2G6
CPM	Carboxypeptidase M	Protein Coding	42	GC12M068842	5.761	https://www.genecards.org/cgi-bin/carddisp.pl?gene=CPM
SMAD3	SMAD Family Member 3	Protein Coding	48	GC15P067063	5.75898	https://www.genecards.org/cgi-bin/carddisp.pl?gene=SMAD3
CRTAM	Cytotoxic And Regulatory T Cell Molecule	Protein Coding	34	GC11P122840	5.74604	https://www.genecards.org/cgi-bin/carddisp.pl?gene=CRTAM
GBA	Glucosylceramidase Beta	Protein Coding	48	GC01M155234	5.74465	https://www.genecards.org/cgi-bin/carddisp.pl?gene=GBA
SLC9A3R1	SLC9A3 Regulator 1	Protein Coding	44	GC17P074749	5.7391	https://www.genecards.org/cgi-bin/carddisp.pl?gene=SLC9A3R1
PXN	Paxillin	Protein Coding	44	GC12M120210	5.72645	https://www.genecards.org/cgi-bin/carddisp.pl?gene=PXN
AGER	Advanced Glycosylation End-Product Specific Receptor	Protein Coding	44	GC06M032180	5.72329	https://www.genecards.org/cgi-bin/carddisp.pl?gene=AGER
ITGAV	Integrin Subunit Alpha V	Protein Coding	45	GC02P186589	5.71122	https://www.genecards.org/cgi-bin/carddisp.pl?gene=ITGAV
SIPA1L3	Signal Induced Proliferation Associated 1 Like 3	Protein Coding	38	GC19P066597	5.70448	https://www.genecards.org/cgi-bin/carddisp.pl?gene=SIPA1L3
PDGFRB	Platelet Derived Growth Factor Receptor Beta	Protein Coding	52	GC05M150113	5.70327	https://www.genecards.org/cgi-bin/carddisp.pl?gene=PDGFRB
ANXA2	Annexin A2	Protein Coding	46	GC15M060347	5.69942	https://www.genecards.org/cgi-bin/carddisp.pl?gene=ANXA2
HRG	Histidine Rich Glycoprotein	Protein Coding	45	GC03P186660	5.69711	https://www.genecards.org/cgi-bin/carddisp.pl?gene=HRG
TNC	Tenascin C	Protein Coding	47	GC09M115019	5.68708	https://www.genecards.org/cgi-bin/carddisp.pl?gene=TNC
MYH9	Myosin Heavy Chain 9	Protein Coding	47	GC22M036281	5.68125	https://www.genecards.org/cgi-bin/carddisp.pl?gene=MYH9
EGR1	Early Growth Response 1	Protein Coding	42	GC05P138465	5.6765	https://www.genecards.org/cgi-bin/carddisp.pl?gene=EGR1
ITGA4	Integrin Subunit Alpha 4	Protein Coding	46	GC02P181456	5.67483	https://www.genecards.org/cgi-bin/carddisp.pl?gene=ITGA4
TNFRSF11A	TNF Receptor Superfamily Member 11a	Protein Coding	44	GC18P062325	5.6643	https://www.genecards.org/cgi-bin/carddisp.pl?gene=TNFRSF11A
PDCD1	Programmed Cell Death 1	Protein Coding	45	GC02M241849	5.6601	https://www.genecards.org/cgi-bin/carddisp.pl?gene=PDCD1
NEU1	Neuraminidase 1	Protein Coding	44	GC06M031857	5.6573	https://www.genecards.org/cgi-bin/carddisp.pl?gene=NEU1
RNF114	Ring Finger Protein 114	Protein Coding	38	GC20P049936	5.64912	https://www.genecards.org/cgi-bin/carddisp.pl?gene=RNF114
ZFP36L1	ZFP36 Ring Finger Protein Like 1	Protein Coding	41	GC14M068787	5.6452	https://www.genecards.org/cgi-bin/carddisp.pl?gene=ZFP36L1
CTSD	Cathepsin D	Protein Coding	50	GC11M001752	5.64403	https://www.genecards.org/cgi-bin/carddisp.pl?gene=CTSD
PLCB4	Phospholipase C Beta 4	Protein Coding	45	GC20P009024	5.64219	https://www.genecards.org/cgi-bin/carddisp.pl?gene=PLCB4
FGFR1	Fibroblast Growth Factor Receptor 1	Protein Coding	52	GC08M038400	5.63321	https://www.genecards.org/cgi-bin/carddisp.pl?gene=FGFR1
IL32	Interleukin 32	Protein Coding	37	GC16P011732	5.62699	https://www.genecards.org/cgi-bin/carddisp.pl?gene=IL32
PLA2G10	Phospholipase A2 Group X	Protein Coding	42	GC16M014672	5.62636	https://www.genecards.org/cgi-bin/carddisp.pl?gene=PLA2G10
STAT6	Signal Transducer And Activator Of Transcription 6	Protein Coding	48	GC12M057095	5.61804	https://www.genecards.org/cgi-bin/carddisp.pl?gene=STAT6
MAPKAPK2	MAPK Activated Protein Kinase 2	Protein Coding	46	GC01P206684	5.59853	https://www.genecards.org/cgi-bin/carddisp.pl?gene=MAPKAPK2
SELL	Selectin L	Protein Coding	42	GC01M169690	5.58477	https://www.genecards.org/cgi-bin/carddisp.pl?gene=SELL
VIM-AS1	VIM Antisense RNA 1	RNA Gene	17	GC10M017172	5.57454	https://www.genecards.org/cgi-bin/carddisp.pl?gene=VIM-AS1
SIRT1	Sirtuin 1	Protein Coding	46	GC10P067884	5.57221	https://www.genecards.org/cgi-bin/carddisp.pl?gene=SIRT1
TECR	Trans-2,3-Enoyl-CoA Reductase	Protein Coding	42	GC19P014504	5.56947	https://www.genecards.org/cgi-bin/carddisp.pl?gene=TECR
HDAC9	Histone Deacetylase 9	Protein Coding	46	GC07P018086	5.56132	https://www.genecards.org/cgi-bin/carddisp.pl?gene=HDAC9
BCR	BCR Activator Of RhoGEF And GTPase	Protein Coding	50	GC22P023179	5.54628	https://www.genecards.org/cgi-bin/carddisp.pl?gene=BCR
PON1	Paraoxonase 1	Protein Coding	46	GC07M095297	5.54587	https://www.genecards.org/cgi-bin/carddisp.pl?gene=PON1
VASP	Vasodilator Stimulated Phosphoprotein	Protein Coding	41	GC19P066899	5.54119	https://www.genecards.org/cgi-bin/carddisp.pl?gene=VASP
STX3	Syntaxin 3	Protein Coding	40	GC11P059713	5.51825	https://www.genecards.org/cgi-bin/carddisp.pl?gene=STX3
HDAC1	Histone Deacetylase 1	Protein Coding	47	GC01P032292	5.51675	https://www.genecards.org/cgi-bin/carddisp.pl?gene=HDAC1
LBP	Lipopolysaccharide Binding Protein	Protein Coding	42	GC20P038346	5.51252	https://www.genecards.org/cgi-bin/carddisp.pl?gene=LBP
MBP	Myelin Basic Protein	Protein Coding	44	GC18M076978	5.49834	https://www.genecards.org/cgi-bin/carddisp.pl?gene=MBP
SAMHD1	SAM And HD Domain Containing Deoxynucleoside Triphosphate Triphosphohydrolase 1	Protein Coding	41	GC20M036890	5.49681	https://www.genecards.org/cgi-bin/carddisp.pl?gene=SAMHD1
IGF1	Insulin Like Growth Factor 1	Protein Coding	46	GC12M102395	5.49176	https://www.genecards.org/cgi-bin/carddisp.pl?gene=IGF1
ETV3	ETS Variant Transcription Factor 3	Protein Coding	34	GC01M157121	5.49134	https://www.genecards.org/cgi-bin/carddisp.pl?gene=ETV3
FSCN1	Fascin Actin-Bundling Protein 1	Protein Coding	42	GC07P005592	5.49104	https://www.genecards.org/cgi-bin/carddisp.pl?gene=FSCN1
AMOT	Angiomotin	Protein Coding	38	GC0XM112774	5.48533	https://www.genecards.org/cgi-bin/carddisp.pl?gene=AMOT
TLR1	Toll Like Receptor 1	Protein Coding	45	GC04M038793	5.47289	https://www.genecards.org/cgi-bin/carddisp.pl?gene=TLR1
CCL26	C-C Motif Chemokine Ligand 26	Protein Coding	36	GC07M075769	5.47011	https://www.genecards.org/cgi-bin/carddisp.pl?gene=CCL26
EGF	Epidermal Growth Factor	Protein Coding	49	GC04P109912	5.46939	https://www.genecards.org/cgi-bin/carddisp.pl?gene=EGF
SHH	Sonic Hedgehog Signaling Molecule	Protein Coding	48	GC07M155799	5.46795	https://www.genecards.org/cgi-bin/carddisp.pl?gene=SHH
TLR8	Toll Like Receptor 8	Protein Coding	46	GC0XP012924	5.46559	https://www.genecards.org/cgi-bin/carddisp.pl?gene=TLR8
FZD3	Frizzled Class Receptor 3	Protein Coding	42	GC08P028494	5.46269	https://www.genecards.org/cgi-bin/carddisp.pl?gene=FZD3
PRKAA1	Protein Kinase AMP-Activated Catalytic Subunit Alpha 1	Protein Coding	45	GC05M040759	5.45054	https://www.genecards.org/cgi-bin/carddisp.pl?gene=PRKAA1
IRAK3	Interleukin 1 Receptor Associated Kinase 3	Protein Coding	45	GC12P066278	5.44956	https://www.genecards.org/cgi-bin/carddisp.pl?gene=IRAK3
FPR1	Formyl Peptide Receptor 1	Protein Coding	46	GC19M051745	5.44944	https://www.genecards.org/cgi-bin/carddisp.pl?gene=FPR1
FGF2	Fibroblast Growth Factor 2	Protein Coding	44	GC04P122826	5.43929	https://www.genecards.org/cgi-bin/carddisp.pl?gene=FGF2
TMEM114	Transmembrane Protein 114	Protein Coding	29	GC16M008537	5.43908	https://www.genecards.org/cgi-bin/carddisp.pl?gene=TMEM114
PARP1	Poly(ADP-Ribose) Polymerase 1	Protein Coding	47	GC01M226360	5.42887	https://www.genecards.org/cgi-bin/carddisp.pl?gene=PARP1
CYP1B1	Cytochrome P450 Family 1 Subfamily B Member 1	Protein Coding	46	GC02M038066	5.42049	https://www.genecards.org/cgi-bin/carddisp.pl?gene=CYP1B1
LYZ	Lysozyme	Protein Coding	45	GC12P069348	5.41044	https://www.genecards.org/cgi-bin/carddisp.pl?gene=LYZ
LRBA	LPS Responsive Beige-Like Anchor Protein	Protein Coding	40	GC04M150264	5.41027	https://www.genecards.org/cgi-bin/carddisp.pl?gene=LRBA
HSPG2	Heparan Sulfate Proteoglycan 2	Protein Coding	46	GC01M021822	5.40883	https://www.genecards.org/cgi-bin/carddisp.pl?gene=HSPG2
CHUK	Component Of Inhibitor Of Nuclear Factor Kappa B Kinase Complex	Protein Coding	49	GC10M100188	5.40336	https://www.genecards.org/cgi-bin/carddisp.pl?gene=CHUK
EIF2B4	Eukaryotic Translation Initiation Factor 2B Subunit Delta	Protein Coding	44	GC02M027364	5.399	https://www.genecards.org/cgi-bin/carddisp.pl?gene=EIF2B4
TRIB1	Tribbles Pseudokinase 1	Protein Coding	38	GC08P125430	5.39738	https://www.genecards.org/cgi-bin/carddisp.pl?gene=TRIB1
MAP3K8	Mitogen-Activated Protein Kinase Kinase Kinase 8	Protein Coding	44	GC10P030510	5.39472	https://www.genecards.org/cgi-bin/carddisp.pl?gene=MAP3K8
ARHGAP35	Rho GTPase Activating Protein 35	Protein Coding	37	GC19P046860	5.38816	https://www.genecards.org/cgi-bin/carddisp.pl?gene=ARHGAP35
MAP7	Microtubule Associated Protein 7	Protein Coding	35	GC06M136342	5.38496	https://www.genecards.org/cgi-bin/carddisp.pl?gene=MAP7
NR1H4	Nuclear Receptor Subfamily 1 Group H Member 4	Protein Coding	46	GC12P100473	5.37786	https://www.genecards.org/cgi-bin/carddisp.pl?gene=NR1H4
ACTG1	Actin Gamma 1	Protein Coding	47	GC17M081509	5.36729	https://www.genecards.org/cgi-bin/carddisp.pl?gene=ACTG1
RAP1B	RAP1B, Member Of RAS Oncogene Family	Protein Coding	42	GC12P068610	5.36695	https://www.genecards.org/cgi-bin/carddisp.pl?gene=RAP1B
CEBPD	CCAAT Enhancer Binding Protein Delta	Protein Coding	38	GC08M047759	5.36223	https://www.genecards.org/cgi-bin/carddisp.pl?gene=CEBPD
VSIG4	V-Set And Immunoglobulin Domain Containing 4	Protein Coding	36	GC0XM066021	5.34469	https://www.genecards.org/cgi-bin/carddisp.pl?gene=VSIG4
IL12RB1	Interleukin 12 Receptor Subunit Beta 1	Protein Coding	42	GC19M018058	5.34287	https://www.genecards.org/cgi-bin/carddisp.pl?gene=IL12RB1
CNR1	Cannabinoid Receptor 1	Protein Coding	45	GC06M088139	5.34008	https://www.genecards.org/cgi-bin/carddisp.pl?gene=CNR1
EEA1	Early Endosome Antigen 1	Protein Coding	42	GC12M092770	5.3399	https://www.genecards.org/cgi-bin/carddisp.pl?gene=EEA1
IL10RA	Interleukin 10 Receptor Subunit Alpha	Protein Coding	44	GC11P117987	5.3332	https://www.genecards.org/cgi-bin/carddisp.pl?gene=IL10RA
PAK1	P21 (RAC1) Activated Kinase 1	Protein Coding	46	GC11M090480	5.33261	https://www.genecards.org/cgi-bin/carddisp.pl?gene=PAK1
NRAS	NRAS Proto-Oncogene, GTPase	Protein Coding	47	GC01M114704	5.33229	https://www.genecards.org/cgi-bin/carddisp.pl?gene=NRAS
ITGB3	Integrin Subunit Beta 3	Protein Coding	49	GC17P055923	5.32422	https://www.genecards.org/cgi-bin/carddisp.pl?gene=ITGB3
DMBT1	Deleted In Malignant Brain Tumors 1	Protein Coding	40	GC10P122560	5.31634	https://www.genecards.org/cgi-bin/carddisp.pl?gene=DMBT1
MIR21	MicroRNA 21	RNA Gene	24	GC17P059841	5.31241	https://www.genecards.org/cgi-bin/carddisp.pl?gene=MIR21
TUBB	Tubulin Beta Class I	Protein Coding	48	GC06P083675	5.3076	https://www.genecards.org/cgi-bin/carddisp.pl?gene=TUBB
MUC5B	Mucin 5B, Oligomeric Mucus/Gel-Forming	Protein Coding	41	GC11P001831	5.30516	https://www.genecards.org/cgi-bin/carddisp.pl?gene=MUC5B
YAP1	Yes1 Associated Transcriptional Regulator	Protein Coding	45	GC11P102110	5.30056	https://www.genecards.org/cgi-bin/carddisp.pl?gene=YAP1
CYCS	Cytochrome C, Somatic	Protein Coding	46	GC07M025118	5.29632	https://www.genecards.org/cgi-bin/carddisp.pl?gene=CYCS
B2M	Beta-2-Microglobulin	Protein Coding	46	GC15P044711	5.29154	https://www.genecards.org/cgi-bin/carddisp.pl?gene=B2M
FMR1	Fragile X Messenger Ribonucleoprotein 1	Protein Coding	42	GC0XP147943	5.28935	https://www.genecards.org/cgi-bin/carddisp.pl?gene=FMR1
ARHGEF1	Rho Guanine Nucleotide Exchange Factor 1	Protein Coding	44	GC19P041883	5.28657	https://www.genecards.org/cgi-bin/carddisp.pl?gene=ARHGEF1
PTGER4	Prostaglandin E Receptor 4	Protein Coding	45	GC05P040679	5.28607	https://www.genecards.org/cgi-bin/carddisp.pl?gene=PTGER4
CLEC4D	C-Type Lectin Domain Family 4 Member D	Protein Coding	37	GC12P008509	5.28282	https://www.genecards.org/cgi-bin/carddisp.pl?gene=CLEC4D
IKBKG	Inhibitor Of Nuclear Factor Kappa B Kinase Regulatory Subunit Gamma	Protein Coding	46	GC0XP154541	5.2776	https://www.genecards.org/cgi-bin/carddisp.pl?gene=IKBKG
GATA3	GATA Binding Protein 3	Protein Coding	47	GC10P008045	5.27595	https://www.genecards.org/cgi-bin/carddisp.pl?gene=GATA3
RB1	RB Transcriptional Corepressor 1	Protein Coding	45	GC13P048303	5.2724	https://www.genecards.org/cgi-bin/carddisp.pl?gene=RB1
RAP1A	RAP1A, Member Of RAS Oncogene Family	Protein Coding	43	GC01P111542	5.26266	https://www.genecards.org/cgi-bin/carddisp.pl?gene=RAP1A
AKT2	AKT Serine/Threonine Kinase 2	Protein Coding	51	GC19M040230	5.2573	https://www.genecards.org/cgi-bin/carddisp.pl?gene=AKT2
SPN	Sialophorin	Protein Coding	38	GC16P029662	5.2558	https://www.genecards.org/cgi-bin/carddisp.pl?gene=SPN
FYN	FYN Proto-Oncogene, Src Family Tyrosine Kinase	Protein Coding	45	GC06M111660	5.25541	https://www.genecards.org/cgi-bin/carddisp.pl?gene=FYN
RDX	Radixin	Protein Coding	46	GC11M109864	5.25242	https://www.genecards.org/cgi-bin/carddisp.pl?gene=RDX
FLT3LG	Fms Related Receptor Tyrosine Kinase 3 Ligand	Protein Coding	38	GC19P067098	5.23716	https://www.genecards.org/cgi-bin/carddisp.pl?gene=FLT3LG
MET	MET Proto-Oncogene, Receptor Tyrosine Kinase	Protein Coding	51	GC07P116672	5.23535	https://www.genecards.org/cgi-bin/carddisp.pl?gene=MET
S100B	S100 Calcium Binding Protein B	Protein Coding	44	GC21M050764	5.23316	https://www.genecards.org/cgi-bin/carddisp.pl?gene=S100B
PTAFR	Platelet Activating Factor Receptor	Protein Coding	41	GC01M028147	5.22613	https://www.genecards.org/cgi-bin/carddisp.pl?gene=PTAFR
HFE	Homeostatic Iron Regulator	Protein Coding	44	GC06P026087	5.22567	https://www.genecards.org/cgi-bin/carddisp.pl?gene=HFE
FABP4	Fatty Acid Binding Protein 4	Protein Coding	43	GC08M081478	5.2206	https://www.genecards.org/cgi-bin/carddisp.pl?gene=FABP4
CDKN1A	Cyclin Dependent Kinase Inhibitor 1A	Protein Coding	46	GC06P083850	5.21319	https://www.genecards.org/cgi-bin/carddisp.pl?gene=CDKN1A
FOLR2	Folate Receptor Beta	Protein Coding	41	GC11P072216	5.20984	https://www.genecards.org/cgi-bin/carddisp.pl?gene=FOLR2
LTF	Lactotransferrin	Protein Coding	44	GC03M046435	5.20554	https://www.genecards.org/cgi-bin/carddisp.pl?gene=LTF
GUSB	Glucuronidase Beta	Protein Coding	46	GC07M065960	5.20457	https://www.genecards.org/cgi-bin/carddisp.pl?gene=GUSB
NAMPT	Nicotinamide Phosphoribosyltransferase	Protein Coding	46	GC07M106248	5.19368	https://www.genecards.org/cgi-bin/carddisp.pl?gene=NAMPT
RARRES2	Retinoic Acid Receptor Responder 2	Protein Coding	38	GC07M150333	5.19092	https://www.genecards.org/cgi-bin/carddisp.pl?gene=RARRES2
STAT2	Signal Transducer And Activator Of Transcription 2	Protein Coding	45	GC12M056341	5.1899	https://www.genecards.org/cgi-bin/carddisp.pl?gene=STAT2
CDKN3	Cyclin Dependent Kinase Inhibitor 3	Protein Coding	42	GC14P054398	5.18748	https://www.genecards.org/cgi-bin/carddisp.pl?gene=CDKN3
ANXA5	Annexin A5	Protein Coding	44	GC04M121667	5.18746	https://www.genecards.org/cgi-bin/carddisp.pl?gene=ANXA5
CD200	CD200 Molecule	Protein Coding	39	GC03P112332	5.17908	https://www.genecards.org/cgi-bin/carddisp.pl?gene=CD200
CREBBP	CREB Binding Protein	Protein Coding	50	GC16M007298	5.17726	https://www.genecards.org/cgi-bin/carddisp.pl?gene=CREBBP
TAFA4	TAFA Chemokine Like Family Member 4	Protein Coding	25	GC03M068714	5.17619	https://www.genecards.org/cgi-bin/carddisp.pl?gene=TAFA4
ARHGAP24	Rho GTPase Activating Protein 24	Protein Coding	38	GC04P085475	5.15515	https://www.genecards.org/cgi-bin/carddisp.pl?gene=ARHGAP24
EIF2B1	Eukaryotic Translation Initiation Factor 2B Subunit Alpha	Protein Coding	42	GC12M123620	5.15345	https://www.genecards.org/cgi-bin/carddisp.pl?gene=EIF2B1
PLIN2	Perilipin 2	Protein Coding	40	GC09M019169	5.15266	https://www.genecards.org/cgi-bin/carddisp.pl?gene=PLIN2
CCL25	C-C Motif Chemokine Ligand 25	Protein Coding	36	GC19P008052	5.15235	https://www.genecards.org/cgi-bin/carddisp.pl?gene=CCL25
LGALS1	Galectin 1	Protein Coding	41	GC22P037675	5.15026	https://www.genecards.org/cgi-bin/carddisp.pl?gene=LGALS1
KDM6B	Lysine Demethylase 6B	Protein Coding	42	GC17P007834	5.13934	https://www.genecards.org/cgi-bin/carddisp.pl?gene=KDM6B
ARL8B	ADP Ribosylation Factor Like GTPase 8B	Protein Coding	36	GC03P005122	5.13898	https://www.genecards.org/cgi-bin/carddisp.pl?gene=ARL8B
TSC22D3	TSC22 Domain Family Member 3	Protein Coding	39	GC0XM107713	5.13265	https://www.genecards.org/cgi-bin/carddisp.pl?gene=TSC22D3
CDK9	Cyclin Dependent Kinase 9	Protein Coding	44	GC09P128023	5.13198	https://www.genecards.org/cgi-bin/carddisp.pl?gene=CDK9
CXCR6	C-X-C Motif Chemokine Receptor 6	Protein Coding	38	GC03P046765	5.13121	https://www.genecards.org/cgi-bin/carddisp.pl?gene=CXCR6
AR	Androgen Receptor	Protein Coding	50	GC0XP067544	5.12339	https://www.genecards.org/cgi-bin/carddisp.pl?gene=AR
CYTH1	Cytohesin 1	Protein Coding	40	GC17M078674	5.12188	https://www.genecards.org/cgi-bin/carddisp.pl?gene=CYTH1
IL6R	Interleukin 6 Receptor	Protein Coding	46	GC01P154405	5.1184	https://www.genecards.org/cgi-bin/carddisp.pl?gene=IL6R
HBEGF	Heparin Binding EGF Like Growth Factor	Protein Coding	41	GC05M140332	5.11637	https://www.genecards.org/cgi-bin/carddisp.pl?gene=HBEGF
BCL6	BCL6 Transcription Repressor	Protein Coding	43	GC03M187721	5.101	https://www.genecards.org/cgi-bin/carddisp.pl?gene=BCL6
PKM	Pyruvate Kinase M1/2	Protein Coding	44	GC15M072199	5.10099	https://www.genecards.org/cgi-bin/carddisp.pl?gene=PKM
MMP7	Matrix Metallopeptidase 7	Protein Coding	46	GC11M102425	5.09831	https://www.genecards.org/cgi-bin/carddisp.pl?gene=MMP7
PPP1CB	Protein Phosphatase 1 Catalytic Subunit Beta	Protein Coding	45	GC02P028752	5.09026	https://www.genecards.org/cgi-bin/carddisp.pl?gene=PPP1CB
TBK1	TANK Binding Kinase 1	Protein Coding	47	GC12P064451	5.07944	https://www.genecards.org/cgi-bin/carddisp.pl?gene=TBK1
TNFSF10	TNF Superfamily Member 10	Protein Coding	42	GC03M172505	5.06598	https://www.genecards.org/cgi-bin/carddisp.pl?gene=TNFSF10
KLF6	Kruppel Like Factor 6	Protein Coding	41	GC10M003779	5.06026	https://www.genecards.org/cgi-bin/carddisp.pl?gene=KLF6
ARFGEF1	ADP Ribosylation Factor Guanine Nucleotide Exchange Factor 1	Protein Coding	37	GC08M067173	5.05729	https://www.genecards.org/cgi-bin/carddisp.pl?gene=ARFGEF1
PSAP	Prosaposin	Protein Coding	46	GC10M071816	5.05055	https://www.genecards.org/cgi-bin/carddisp.pl?gene=PSAP
SI	Sucrase-Isomaltase	Protein Coding	44	GC03M164978	5.04655	https://www.genecards.org/cgi-bin/carddisp.pl?gene=SI
GPC3	Glypican 3	Protein Coding	44	GC0XM133535	5.04559	https://www.genecards.org/cgi-bin/carddisp.pl?gene=GPC3
ADORA2A	Adenosine A2a Receptor	Protein Coding	44	GC22P024417	5.0367	https://www.genecards.org/cgi-bin/carddisp.pl?gene=ADORA2A
PRL	Prolactin	Protein Coding	41	GC06M022287	5.03625	https://www.genecards.org/cgi-bin/carddisp.pl?gene=PRL
HDAC2	Histone Deacetylase 2	Protein Coding	49	GC06M113933	5.03281	https://www.genecards.org/cgi-bin/carddisp.pl?gene=HDAC2
FLNB	Filamin B	Protein Coding	46	GC03P058008	5.02298	https://www.genecards.org/cgi-bin/carddisp.pl?gene=FLNB
SLC9A1	Solute Carrier Family 9 Member A1	Protein Coding	49	GC01M027135	5.01921	https://www.genecards.org/cgi-bin/carddisp.pl?gene=SLC9A1
DOCK7	Dedicator Of Cytokinesis 7	Protein Coding	41	GC01M062454	5.01448	https://www.genecards.org/cgi-bin/carddisp.pl?gene=DOCK7
CRKL	CRK Like Proto-Oncogene, Adaptor Protein	Protein Coding	45	GC22P020917	5.01348	https://www.genecards.org/cgi-bin/carddisp.pl?gene=CRKL
RTN4	Reticulon 4	Protein Coding	43	GC02M054934	5.01005	https://www.genecards.org/cgi-bin/carddisp.pl?gene=RTN4
BRSK2	BR Serine/Threonine Kinase 2	Protein Coding	41	GC11P001389	5.00495	https://www.genecards.org/cgi-bin/carddisp.pl?gene=BRSK2
FOXC1	Forkhead Box C1	Protein Coding	41	GC06P001610	5.00304	https://www.genecards.org/cgi-bin/carddisp.pl?gene=FOXC1
AXL	AXL Receptor Tyrosine Kinase	Protein Coding	50	GC19P041219	5.00252	https://www.genecards.org/cgi-bin/carddisp.pl?gene=AXL
ADGRB1	Adhesion G Protein-Coupled Receptor B1	Protein Coding	34	GC08P142449	5.0017	https://www.genecards.org/cgi-bin/carddisp.pl?gene=ADGRB1
CD200R1	CD200 Receptor 1	Protein Coding	38	GC03M112921	4.99526	https://www.genecards.org/cgi-bin/carddisp.pl?gene=CD200R1
PRKCH	Protein Kinase C Eta	Protein Coding	48	GC14P061187	4.99179	https://www.genecards.org/cgi-bin/carddisp.pl?gene=PRKCH
ZDHHC7	Zinc Finger DHHC-Type Palmitoyltransferase 7	Protein Coding	37	GC16M084975	4.98421	https://www.genecards.org/cgi-bin/carddisp.pl?gene=ZDHHC7
FES	FES Proto-Oncogene, Tyrosine Kinase	Protein Coding	46	GC15P090883	4.97897	https://www.genecards.org/cgi-bin/carddisp.pl?gene=FES
RNASEL	Ribonuclease L	Protein Coding	43	GC01M182573	4.9785	https://www.genecards.org/cgi-bin/carddisp.pl?gene=RNASEL
IL37	Interleukin 37	Protein Coding	36	GC02P122457	4.97763	https://www.genecards.org/cgi-bin/carddisp.pl?gene=IL37
GPBAR1	G Protein-Coupled Bile Acid Receptor 1	Protein Coding	39	GC02P218259	4.97611	https://www.genecards.org/cgi-bin/carddisp.pl?gene=GPBAR1
SFRP5	Secreted Frizzled Related Protein 5	Protein Coding	38	GC10M097766	4.97605	https://www.genecards.org/cgi-bin/carddisp.pl?gene=SFRP5
RUNX1	RUNX Family Transcription Factor 1	Protein Coding	46	GC21M034787	4.97298	https://www.genecards.org/cgi-bin/carddisp.pl?gene=RUNX1
STAT4	Signal Transducer And Activator Of Transcription 4	Protein Coding	45	GC02M191029	4.96671	https://www.genecards.org/cgi-bin/carddisp.pl?gene=STAT4
CCL1	C-C Motif Chemokine Ligand 1	Protein Coding	36	GC17M035584	4.96101	https://www.genecards.org/cgi-bin/carddisp.pl?gene=CCL1
MMP3	Matrix Metallopeptidase 3	Protein Coding	48	GC11M102835	4.95663	https://www.genecards.org/cgi-bin/carddisp.pl?gene=MMP3
WIPF1	WAS/WASL Interacting Protein Family Member 1	Protein Coding	42	GC02M174559	4.95624	https://www.genecards.org/cgi-bin/carddisp.pl?gene=WIPF1
NPC2	NPC Intracellular Cholesterol Transporter 2	Protein Coding	41	GC14M074476	4.95363	https://www.genecards.org/cgi-bin/carddisp.pl?gene=NPC2
TNFRSF11B	TNF Receptor Superfamily Member 11b	Protein Coding	46	GC08M118923	4.94956	https://www.genecards.org/cgi-bin/carddisp.pl?gene=TNFRSF11B
CXCL11	C-X-C Motif Chemokine Ligand 11	Protein Coding	39	GC04M076033	4.93911	https://www.genecards.org/cgi-bin/carddisp.pl?gene=CXCL11
ABCC1	ATP Binding Cassette Subfamily C Member 1	Protein Coding	47	GC16P015949	4.93857	https://www.genecards.org/cgi-bin/carddisp.pl?gene=ABCC1
FCER2	Fc Epsilon Receptor II	Protein Coding	42	GC19M007689	4.93836	https://www.genecards.org/cgi-bin/carddisp.pl?gene=FCER2
SEMA4A	Semaphorin 4A	Protein Coding	43	GC01P156147	4.93197	https://www.genecards.org/cgi-bin/carddisp.pl?gene=SEMA4A
F13A1	Coagulation Factor XIII A Chain	Protein Coding	45	GC06M006144	4.93052	https://www.genecards.org/cgi-bin/carddisp.pl?gene=F13A1
RACK1	Receptor For Activated C Kinase 1	Protein Coding	35	GC05M181795	4.92255	https://www.genecards.org/cgi-bin/carddisp.pl?gene=RACK1
PODXL	Podocalyxin Like	Protein Coding	42	GC07M131500	4.92133	https://www.genecards.org/cgi-bin/carddisp.pl?gene=PODXL
HLA-B	Major Histocompatibility Complex, Class I, B	Protein Coding	45	GC06M065915	4.91946	https://www.genecards.org/cgi-bin/carddisp.pl?gene=HLA-B
MME	Membrane Metalloendopeptidase	Protein Coding	48	GC03P155024	4.9127	https://www.genecards.org/cgi-bin/carddisp.pl?gene=MME
M6PR	Mannose-6-Phosphate Receptor, Cation Dependent	Protein Coding	42	GC12M009018	4.91256	https://www.genecards.org/cgi-bin/carddisp.pl?gene=M6PR
RIPK1	Receptor Interacting Serine/Threonine Kinase 1	Protein Coding	46	GC06P003275	4.91218	https://www.genecards.org/cgi-bin/carddisp.pl?gene=RIPK1
FGL2	Fibrinogen Like 2	Protein Coding	40	GC07M077193	4.90113	https://www.genecards.org/cgi-bin/carddisp.pl?gene=FGL2
CCL8	C-C Motif Chemokine Ligand 8	Protein Coding	37	GC17P034319	4.9003	https://www.genecards.org/cgi-bin/carddisp.pl?gene=CCL8
SAMD9L	Sterile Alpha Motif Domain Containing 9 Like	Protein Coding	36	GC07M093130	4.89895	https://www.genecards.org/cgi-bin/carddisp.pl?gene=SAMD9L
SMURF1	SMAD Specific E3 Ubiquitin Protein Ligase 1	Protein Coding	43	GC07M099027	4.8988	https://www.genecards.org/cgi-bin/carddisp.pl?gene=SMURF1
BCL2A1	BCL2 Related Protein A1	Protein Coding	39	GC15M090460	4.89437	https://www.genecards.org/cgi-bin/carddisp.pl?gene=BCL2A1
APOBEC3G	Apolipoprotein B MRNA Editing Enzyme Catalytic Subunit 3G	Protein Coding	41	GC22P039282	4.8906	https://www.genecards.org/cgi-bin/carddisp.pl?gene=APOBEC3G
LMNA	Lamin A/C	Protein Coding	48	GC01P156082	4.8906	https://www.genecards.org/cgi-bin/carddisp.pl?gene=LMNA
SMAD2	SMAD Family Member 2	Protein Coding	48	GC18M047809	4.88911	https://www.genecards.org/cgi-bin/carddisp.pl?gene=SMAD2
BST2	Bone Marrow Stromal Cell Antigen 2	Protein Coding	38	GC19M017403	4.88764	https://www.genecards.org/cgi-bin/carddisp.pl?gene=BST2
ADA	Adenosine Deaminase	Protein Coding	49	GC20M044620	4.88421	https://www.genecards.org/cgi-bin/carddisp.pl?gene=ADA
BSG	Basigin (Ok Blood Group)	Protein Coding	42	GC19P000571	4.88112	https://www.genecards.org/cgi-bin/carddisp.pl?gene=BSG
SIN3A	SIN3 Transcription Regulator Family Member A	Protein Coding	44	GC15M075369	4.87933	https://www.genecards.org/cgi-bin/carddisp.pl?gene=SIN3A
ZEB1	Zinc Finger E-Box Binding Homeobox 1	Protein Coding	46	GC10P031318	4.87637	https://www.genecards.org/cgi-bin/carddisp.pl?gene=ZEB1
CPVL	Carboxypeptidase Vitellogenic Like	Protein Coding	40	GC07M028995	4.87621	https://www.genecards.org/cgi-bin/carddisp.pl?gene=CPVL
WDR1	WD Repeat Domain 1	Protein Coding	39	GC04M010075	4.87499	https://www.genecards.org/cgi-bin/carddisp.pl?gene=WDR1
MAP3K7	Mitogen-Activated Protein Kinase Kinase Kinase 7	Protein Coding	48	GC06M090513	4.86663	https://www.genecards.org/cgi-bin/carddisp.pl?gene=MAP3K7
LIPC	Lipase C, Hepatic Type	Protein Coding	45	GC15P058410	4.86596	https://www.genecards.org/cgi-bin/carddisp.pl?gene=LIPC
IL36G	Interleukin 36 Gamma	Protein Coding	36	GC02P112973	4.86498	https://www.genecards.org/cgi-bin/carddisp.pl?gene=IL36G
TUBB3	Tubulin Beta 3 Class III	Protein Coding	46	GC16P091332	4.8649	https://www.genecards.org/cgi-bin/carddisp.pl?gene=TUBB3
ABCC2	ATP Binding Cassette Subfamily C Member 2	Protein Coding	46	GC10P099782	4.85971	https://www.genecards.org/cgi-bin/carddisp.pl?gene=ABCC2
EPHB2	EPH Receptor B2	Protein Coding	49	GC01P022710	4.85555	https://www.genecards.org/cgi-bin/carddisp.pl?gene=EPHB2
IL2RB	Interleukin 2 Receptor Subunit Beta	Protein Coding	46	GC22M037125	4.85538	https://www.genecards.org/cgi-bin/carddisp.pl?gene=IL2RB
FZD1	Frizzled Class Receptor 1	Protein Coding	45	GC07P091264	4.85386	https://www.genecards.org/cgi-bin/carddisp.pl?gene=FZD1
RFX5	Regulatory Factor X5	Protein Coding	41	GC01M151340	4.85278	https://www.genecards.org/cgi-bin/carddisp.pl?gene=RFX5
SREBF1	Sterol Regulatory Element Binding Transcription Factor 1	Protein Coding	44	GC17M017810	4.84188	https://www.genecards.org/cgi-bin/carddisp.pl?gene=SREBF1
ARRB2	Arrestin Beta 2	Protein Coding	44	GC17P004711	4.84159	https://www.genecards.org/cgi-bin/carddisp.pl?gene=ARRB2
RAB7A	RAB7A, Member RAS Oncogene Family	Protein Coding	45	GC03P134197	4.83974	https://www.genecards.org/cgi-bin/carddisp.pl?gene=RAB7A
CALM1	Calmodulin 1	Protein Coding	44	GC14P090396	4.83921	https://www.genecards.org/cgi-bin/carddisp.pl?gene=CALM1
CRYBA4	Crystallin Beta A4	Protein Coding	40	GC22P036754	4.83766	https://www.genecards.org/cgi-bin/carddisp.pl?gene=CRYBA4
DUSP1	Dual Specificity Phosphatase 1	Protein Coding	45	GC05M172768	4.83504	https://www.genecards.org/cgi-bin/carddisp.pl?gene=DUSP1
CBL	Cbl Proto-Oncogene	Protein Coding	49	GC11P119206	4.83338	https://www.genecards.org/cgi-bin/carddisp.pl?gene=CBL
TGFBR2	Transforming Growth Factor Beta Receptor 2	Protein Coding	49	GC03P030623	4.82243	https://www.genecards.org/cgi-bin/carddisp.pl?gene=TGFBR2
AGFG1	ArfGAP With FG Repeats 1	Protein Coding	39	GC02P227473	4.82038	https://www.genecards.org/cgi-bin/carddisp.pl?gene=AGFG1
DLG5	Discs Large MAGUK Scaffold Protein 5	Protein Coding	38	GC10M077790	4.81927	https://www.genecards.org/cgi-bin/carddisp.pl?gene=DLG5
DDB1	Damage Specific DNA Binding Protein 1	Protein Coding	43	GC11M089571	4.81372	https://www.genecards.org/cgi-bin/carddisp.pl?gene=DDB1
CXCL13	C-X-C Motif Chemokine Ligand 13	Protein Coding	40	GC04P077511	4.81207	https://www.genecards.org/cgi-bin/carddisp.pl?gene=CXCL13
PRKCQ	Protein Kinase C Theta	Protein Coding	47	GC10M006526	4.81097	https://www.genecards.org/cgi-bin/carddisp.pl?gene=PRKCQ
CACNA1C	Calcium Voltage-Gated Channel Subunit Alpha1 C	Protein Coding	48	GC12P001970	4.81078	https://www.genecards.org/cgi-bin/carddisp.pl?gene=CACNA1C
STX4	Syntaxin 4	Protein Coding	40	GC16P041110	4.80706	https://www.genecards.org/cgi-bin/carddisp.pl?gene=STX4
WNT11	Wnt Family Member 11	Protein Coding	43	GC11M076186	4.80534	https://www.genecards.org/cgi-bin/carddisp.pl?gene=WNT11
VIP	Vasoactive Intestinal Peptide	Protein Coding	43	GC06P152750	4.80493	https://www.genecards.org/cgi-bin/carddisp.pl?gene=VIP
NOS3	Nitric Oxide Synthase 3	Protein Coding	49	GC07P150990	4.80285	https://www.genecards.org/cgi-bin/carddisp.pl?gene=NOS3
RHOB	Ras Homolog Family Member B	Protein Coding	42	GC02P020447	4.80034	https://www.genecards.org/cgi-bin/carddisp.pl?gene=RHOB
VAC14	VAC14 Component Of PIKFYVE Complex	Protein Coding	41	GC16M070690	4.79267	https://www.genecards.org/cgi-bin/carddisp.pl?gene=VAC14
BRSK1	BR Serine/Threonine Kinase 1	Protein Coding	41	GC19P067400	4.79149	https://www.genecards.org/cgi-bin/carddisp.pl?gene=BRSK1
F2RL1	F2R Like Trypsin Receptor 1	Protein Coding	44	GC05P076818	4.79101	https://www.genecards.org/cgi-bin/carddisp.pl?gene=F2RL1
TGM2	Transglutaminase 2	Protein Coding	46	GC20M038127	4.78754	https://www.genecards.org/cgi-bin/carddisp.pl?gene=TGM2
BCAR1	BCAR1 Scaffold Protein, Cas Family Member	Protein Coding	42	GC16M075228	4.77695	https://www.genecards.org/cgi-bin/carddisp.pl?gene=BCAR1
ATP8B1	ATPase Phospholipid Transporting 8B1	Protein Coding	40	GC18M057646	4.77546	https://www.genecards.org/cgi-bin/carddisp.pl?gene=ATP8B1
CLEC4A	C-Type Lectin Domain Family 4 Member A	Protein Coding	37	GC12P021118	4.77315	https://www.genecards.org/cgi-bin/carddisp.pl?gene=CLEC4A
TKT	Transketolase	Protein Coding	45	GC03M053224	4.77103	https://www.genecards.org/cgi-bin/carddisp.pl?gene=TKT
TEAD1	TEA Domain Transcription Factor 1	Protein Coding	46	GC11P012674	4.77058	https://www.genecards.org/cgi-bin/carddisp.pl?gene=TEAD1
EIF2B5	Eukaryotic Translation Initiation Factor 2B Subunit Epsilon	Protein Coding	42	GC03P184135	4.76948	https://www.genecards.org/cgi-bin/carddisp.pl?gene=EIF2B5
IL6ST	Interleukin 6 Cytokine Family Signal Transducer	Protein Coding	46	GC05M055935	4.76386	https://www.genecards.org/cgi-bin/carddisp.pl?gene=IL6ST
SELE	Selectin E	Protein Coding	41	GC01M169722	4.76356	https://www.genecards.org/cgi-bin/carddisp.pl?gene=SELE
TCF4	Transcription Factor 4	Protein Coding	45	GC18M055222	4.76274	https://www.genecards.org/cgi-bin/carddisp.pl?gene=TCF4
ACTB	Actin Beta	Protein Coding	47	GC07M005527	4.76178	https://www.genecards.org/cgi-bin/carddisp.pl?gene=ACTB
FBF1	Fas Binding Factor 1	Protein Coding	32	GC17M075909	4.76048	https://www.genecards.org/cgi-bin/carddisp.pl?gene=FBF1
PDE4A	Phosphodiesterase 4A	Protein Coding	44	GC19P010416	4.75085	https://www.genecards.org/cgi-bin/carddisp.pl?gene=PDE4A
DCSTAMP	Dendrocyte Expressed Seven Transmembrane Protein	Protein Coding	35	GC08P104339	4.74964	https://www.genecards.org/cgi-bin/carddisp.pl?gene=DCSTAMP
GLB1	Galactosidase Beta 1	Protein Coding	47	GC03M032963	4.74866	https://www.genecards.org/cgi-bin/carddisp.pl?gene=GLB1
C4A	Complement C4A (Rodgers Blood Group)	Protein Coding	43	GC06P083718	4.74448	https://www.genecards.org/cgi-bin/carddisp.pl?gene=C4A
CSK	C-Terminal Src Kinase	Protein Coding	45	GC15P074782	4.73748	https://www.genecards.org/cgi-bin/carddisp.pl?gene=CSK
IL9	Interleukin 9	Protein Coding	41	GC05M135891	4.73558	https://www.genecards.org/cgi-bin/carddisp.pl?gene=IL9
MIR1207	MicroRNA 1207	RNA Gene	17	GC08P128049	4.73446	https://www.genecards.org/cgi-bin/carddisp.pl?gene=MIR1207
CDK6	Cyclin Dependent Kinase 6	Protein Coding	50	GC07M092604	4.7265	https://www.genecards.org/cgi-bin/carddisp.pl?gene=CDK6
TXN	Thioredoxin	Protein Coding	44	GC09M110243	4.72598	https://www.genecards.org/cgi-bin/carddisp.pl?gene=TXN
CD69	CD69 Molecule	Protein Coding	40	GC12M021100	4.72518	https://www.genecards.org/cgi-bin/carddisp.pl?gene=CD69
VCL	Vinculin	Protein Coding	45	GC10P073995	4.72381	https://www.genecards.org/cgi-bin/carddisp.pl?gene=VCL
DDX58	DExD/H-Box Helicase 58	Protein Coding	45	GC09M032455	4.72379	https://www.genecards.org/cgi-bin/carddisp.pl?gene=DDX58
CFH	Complement Factor H	Protein Coding	45	GC01P196621	4.72376	https://www.genecards.org/cgi-bin/carddisp.pl?gene=CFH
PLTP	Phospholipid Transfer Protein	Protein Coding	43	GC20M045898	4.7232	https://www.genecards.org/cgi-bin/carddisp.pl?gene=PLTP
MARCKSL1	MARCKS Like 1	Protein Coding	37	GC01M032334	4.72092	https://www.genecards.org/cgi-bin/carddisp.pl?gene=MARCKSL1
TGIF1	TGFB Induced Factor Homeobox 1	Protein Coding	44	GC18P003411	4.71965	https://www.genecards.org/cgi-bin/carddisp.pl?gene=TGIF1
CXCL14	C-X-C Motif Chemokine Ligand 14	Protein Coding	36	GC05M135617	4.71741	https://www.genecards.org/cgi-bin/carddisp.pl?gene=CXCL14
GCA	Grancalcin	Protein Coding	39	GC02P162318	4.71315	https://www.genecards.org/cgi-bin/carddisp.pl?gene=GCA
RXRA	Retinoid X Receptor Alpha	Protein Coding	47	GC09P134317	4.7109	https://www.genecards.org/cgi-bin/carddisp.pl?gene=RXRA
BCL2L1	BCL2 Like 1	Protein Coding	45	GC20M031664	4.7094	https://www.genecards.org/cgi-bin/carddisp.pl?gene=BCL2L1
LRP1	LDL Receptor Related Protein 1	Protein Coding	46	GC12P057128	4.70706	https://www.genecards.org/cgi-bin/carddisp.pl?gene=LRP1
HRAS	HRas Proto-Oncogene, GTPase	Protein Coding	50	GC11M003189	4.70081	https://www.genecards.org/cgi-bin/carddisp.pl?gene=HRAS
MARK1	Microtubule Affinity Regulating Kinase 1	Protein Coding	41	GC01P220528	4.70041	https://www.genecards.org/cgi-bin/carddisp.pl?gene=MARK1
TIMP3	TIMP Metallopeptidase Inhibitor 3	Protein Coding	43	GC22P036985	4.69657	https://www.genecards.org/cgi-bin/carddisp.pl?gene=TIMP3
LILRB4	Leukocyte Immunoglobulin Like Receptor B4	Protein Coding	39	GC19P054643	4.69651	https://www.genecards.org/cgi-bin/carddisp.pl?gene=LILRB4
CD55	CD55 Molecule (Cromer Blood Group)	Protein Coding	45	GC01P207321	4.69612	https://www.genecards.org/cgi-bin/carddisp.pl?gene=CD55
MPDZ	Multiple PDZ Domain Crumbs Cell Polarity Complex Component	Protein Coding	43	GC09M013105	4.69315	https://www.genecards.org/cgi-bin/carddisp.pl?gene=MPDZ
CD247	CD247 Molecule	Protein Coding	47	GC01M167399	4.69306	https://www.genecards.org/cgi-bin/carddisp.pl?gene=CD247
COL4A4	Collagen Type IV Alpha 4 Chain	Protein Coding	43	GC02M226973	4.68801	https://www.genecards.org/cgi-bin/carddisp.pl?gene=COL4A4
ADAM17	ADAM Metallopeptidase Domain 17	Protein Coding	49	GC02M009488	4.68053	https://www.genecards.org/cgi-bin/carddisp.pl?gene=ADAM17
TNFSF15	TNF Superfamily Member 15	Protein Coding	42	GC09M114784	4.67614	https://www.genecards.org/cgi-bin/carddisp.pl?gene=TNFSF15
PTGS1	Prostaglandin-Endoperoxide Synthase 1	Protein Coding	45	GC09P122370	4.672	https://www.genecards.org/cgi-bin/carddisp.pl?gene=PTGS1
PLSCR1	Phospholipid Scramblase 1	Protein Coding	42	GC03M146515	4.67118	https://www.genecards.org/cgi-bin/carddisp.pl?gene=PLSCR1
TNFSF13B	TNF Superfamily Member 13b	Protein Coding	43	GC13P108251	4.66533	https://www.genecards.org/cgi-bin/carddisp.pl?gene=TNFSF13B
SLC15A1	Solute Carrier Family 15 Member 1	Protein Coding	43	GC13M098683	4.66241	https://www.genecards.org/cgi-bin/carddisp.pl?gene=SLC15A1
ITGA6	Integrin Subunit Alpha 6	Protein Coding	48	GC02P172427	4.66213	https://www.genecards.org/cgi-bin/carddisp.pl?gene=ITGA6
YWHAZ	Tyrosine 3-Monooxygenase/Tryptophan 5-Monooxygenase Activation Protein Zeta	Protein Coding	45	GC08M100917	4.66207	https://www.genecards.org/cgi-bin/carddisp.pl?gene=YWHAZ
JMJD6	Jumonji Domain Containing 6, Arginine Demethylase And Lysine Hydroxylase	Protein Coding	41	GC17M076718	4.66141	https://www.genecards.org/cgi-bin/carddisp.pl?gene=JMJD6
ACTA1	Actin Alpha 1, Skeletal Muscle	Protein Coding	46	GC01M229515	4.65714	https://www.genecards.org/cgi-bin/carddisp.pl?gene=ACTA1
NCOR2	Nuclear Receptor Corepressor 2	Protein Coding	42	GC12M124324	4.65645	https://www.genecards.org/cgi-bin/carddisp.pl?gene=NCOR2
ITGB4	Integrin Subunit Beta 4	Protein Coding	47	GC17P075721	4.65027	https://www.genecards.org/cgi-bin/carddisp.pl?gene=ITGB4
ROR2	Receptor Tyrosine Kinase Like Orphan Receptor 2	Protein Coding	46	GC09M094165	4.6491	https://www.genecards.org/cgi-bin/carddisp.pl?gene=ROR2
TNPO1	Transportin 1	Protein Coding	40	GC05P072816	4.64871	https://www.genecards.org/cgi-bin/carddisp.pl?gene=TNPO1
ADCY10	Adenylate Cyclase 10	Protein Coding	43	GC01M167809	4.64618	https://www.genecards.org/cgi-bin/carddisp.pl?gene=ADCY10
SFPQ	Splicing Factor Proline And Glutamine Rich	Protein Coding	42	GC01M035176	4.64617	https://www.genecards.org/cgi-bin/carddisp.pl?gene=SFPQ
PLCB3	Phospholipase C Beta 3	Protein Coding	48	GC11P064251	4.64085	https://www.genecards.org/cgi-bin/carddisp.pl?gene=PLCB3
PPP1R2	Protein Phosphatase 1 Regulatory Inhibitor Subunit 2	Protein Coding	38	GC03M195515	4.64051	https://www.genecards.org/cgi-bin/carddisp.pl?gene=PPP1R2
PAFAH1B1	Platelet Activating Factor Acetylhydrolase 1b Regulatory Subunit 1	Protein Coding	44	GC17P002593	4.63707	https://www.genecards.org/cgi-bin/carddisp.pl?gene=PAFAH1B1
XDH	Xanthine Dehydrogenase	Protein Coding	45	GC02M031334	4.63635	https://www.genecards.org/cgi-bin/carddisp.pl?gene=XDH
BAX	BCL2 Associated X, Apoptosis Regulator	Protein Coding	47	GC19P048954	4.63239	https://www.genecards.org/cgi-bin/carddisp.pl?gene=BAX
RPS6KA5	Ribosomal Protein S6 Kinase A5	Protein Coding	44	GC14M090847	4.62858	https://www.genecards.org/cgi-bin/carddisp.pl?gene=RPS6KA5
CEBPA	CCAAT Enhancer Binding Protein Alpha	Protein Coding	45	GC19M033299	4.62502	https://www.genecards.org/cgi-bin/carddisp.pl?gene=CEBPA
CASP9	Caspase 9	Protein Coding	45	GC01M015491	4.62327	https://www.genecards.org/cgi-bin/carddisp.pl?gene=CASP9
FHL2	Four And A Half LIM Domains 2	Protein Coding	45	GC02M105357	4.62096	https://www.genecards.org/cgi-bin/carddisp.pl?gene=FHL2
TUBA1C	Tubulin Alpha 1c	Protein Coding	41	GC12P049188	4.62029	https://www.genecards.org/cgi-bin/carddisp.pl?gene=TUBA1C
MFSD6	Major Facilitator Superfamily Domain Containing 6	Protein Coding	34	GC02P190408	4.61972	https://www.genecards.org/cgi-bin/carddisp.pl?gene=MFSD6
ADAMDEC1	ADAM Like Decysin 1	Protein Coding	36	GC08P024384	4.61922	https://www.genecards.org/cgi-bin/carddisp.pl?gene=ADAMDEC1
MYO1D	Myosin ID	Protein Coding	38	GC17M032492	4.61673	https://www.genecards.org/cgi-bin/carddisp.pl?gene=MYO1D
CALR	Calreticulin	Protein Coding	49	GC19P012938	4.60919	https://www.genecards.org/cgi-bin/carddisp.pl?gene=CALR
CAMP	Cathelicidin Antimicrobial Peptide	Protein Coding	39	GC03P048954	4.60465	https://www.genecards.org/cgi-bin/carddisp.pl?gene=CAMP
CTNNA1	Catenin Alpha 1	Protein Coding	45	GC05P138613	4.60445	https://www.genecards.org/cgi-bin/carddisp.pl?gene=CTNNA1
ACE	Angiotensin I Converting Enzyme	Protein Coding	49	GC17P063477	4.60153	https://www.genecards.org/cgi-bin/carddisp.pl?gene=ACE
PDPK1	3-Phosphoinositide Dependent Protein Kinase 1	Protein Coding	47	GC16P002537	4.60138	https://www.genecards.org/cgi-bin/carddisp.pl?gene=PDPK1
ECT2	Epithelial Cell Transforming 2	Protein Coding	40	GC03P172750	4.60124	https://www.genecards.org/cgi-bin/carddisp.pl?gene=ECT2
CDKN2A	Cyclin Dependent Kinase Inhibitor 2A	Protein Coding	48	GC09M021967	4.59846	https://www.genecards.org/cgi-bin/carddisp.pl?gene=CDKN2A
OSBPL8	Oxysterol Binding Protein Like 8	Protein Coding	37	GC12M076354	4.59716	https://www.genecards.org/cgi-bin/carddisp.pl?gene=OSBPL8
IKZF1	IKAROS Family Zinc Finger 1	Protein Coding	46	GC07P050303	4.59634	https://www.genecards.org/cgi-bin/carddisp.pl?gene=IKZF1
NGF	Nerve Growth Factor	Protein Coding	47	GC01M115285	4.5953	https://www.genecards.org/cgi-bin/carddisp.pl?gene=NGF
IKBKE	Inhibitor Of Nuclear Factor Kappa B Kinase Subunit Epsilon	Protein Coding	44	GC01P206470	4.59301	https://www.genecards.org/cgi-bin/carddisp.pl?gene=IKBKE
KIF5B	Kinesin Family Member 5B	Protein Coding	43	GC10M033090	4.58964	https://www.genecards.org/cgi-bin/carddisp.pl?gene=KIF5B
MIR146A	MicroRNA 146a	RNA Gene	22	GC05P160485	4.58705	https://www.genecards.org/cgi-bin/carddisp.pl?gene=MIR146A
AEBP1	AE Binding Protein 1	Protein Coding	41	GC07P044106	4.58163	https://www.genecards.org/cgi-bin/carddisp.pl?gene=AEBP1
CYP27A1	Cytochrome P450 Family 27 Subfamily A Member 1	Protein Coding	46	GC02P218781	4.57903	https://www.genecards.org/cgi-bin/carddisp.pl?gene=CYP27A1
INHBA	Inhibin Subunit Beta A	Protein Coding	44	GC07M041668	4.57627	https://www.genecards.org/cgi-bin/carddisp.pl?gene=INHBA
IL1RAPL2	Interleukin 1 Receptor Accessory Protein Like 2	Protein Coding	38	GC0XP104566	4.57241	https://www.genecards.org/cgi-bin/carddisp.pl?gene=IL1RAPL2
PTPN1	Protein Tyrosine Phosphatase Non-Receptor Type 1	Protein Coding	48	GC20P050510	4.56991	https://www.genecards.org/cgi-bin/carddisp.pl?gene=PTPN1
FOXP3	Forkhead Box P3	Protein Coding	45	GC0XM049250	4.56058	https://www.genecards.org/cgi-bin/carddisp.pl?gene=FOXP3
JAK3	Janus Kinase 3	Protein Coding	49	GC19M017824	4.55917	https://www.genecards.org/cgi-bin/carddisp.pl?gene=JAK3
NOTCH1	Notch Receptor 1	Protein Coding	49	GC09M137524	4.55456	https://www.genecards.org/cgi-bin/carddisp.pl?gene=NOTCH1
CEACAM5	CEA Cell Adhesion Molecule 5	Protein Coding	42	GC19P066761	4.55028	https://www.genecards.org/cgi-bin/carddisp.pl?gene=CEACAM5
CD1A	CD1a Molecule	Protein Coding	40	GC01P158255	4.54888	https://www.genecards.org/cgi-bin/carddisp.pl?gene=CD1A
DCAF16	DDB1 And CUL4 Associated Factor 16	Protein Coding	31	GC04M017794	4.54267	https://www.genecards.org/cgi-bin/carddisp.pl?gene=DCAF16
PIGR	Polymeric Immunoglobulin Receptor	Protein Coding	40	GC01M206928	4.54082	https://www.genecards.org/cgi-bin/carddisp.pl?gene=PIGR
EXOC4	Exocyst Complex Component 4	Protein Coding	38	GC07P133253	4.53265	https://www.genecards.org/cgi-bin/carddisp.pl?gene=EXOC4
FZD6	Frizzled Class Receptor 6	Protein Coding	45	GC08P103298	4.53115	https://www.genecards.org/cgi-bin/carddisp.pl?gene=FZD6
TNFSF13	TNF Superfamily Member 13	Protein Coding	43	GC17P007558	4.53099	https://www.genecards.org/cgi-bin/carddisp.pl?gene=TNFSF13
ANK3	Ankyrin 3	Protein Coding	42	GC10M060026	4.52902	https://www.genecards.org/cgi-bin/carddisp.pl?gene=ANK3
NR4A3	Nuclear Receptor Subfamily 4 Group A Member 3	Protein Coding	43	GC09P099821	4.52877	https://www.genecards.org/cgi-bin/carddisp.pl?gene=NR4A3
ERN1	Endoplasmic Reticulum To Nucleus Signaling 1	Protein Coding	44	GC17M064039	4.52745	https://www.genecards.org/cgi-bin/carddisp.pl?gene=ERN1
SFRP1	Secreted Frizzled Related Protein 1	Protein Coding	42	GC08M041262	4.52235	https://www.genecards.org/cgi-bin/carddisp.pl?gene=SFRP1
CCND1	Cyclin D1	Protein Coding	49	GC11P069641	4.522	https://www.genecards.org/cgi-bin/carddisp.pl?gene=CCND1
FCGR3B	Fc Gamma Receptor IIIb	Protein Coding	42	GC01M161623	4.51843	https://www.genecards.org/cgi-bin/carddisp.pl?gene=FCGR3B
SPIRE2	Spire Type Actin Nucleation Factor 2	Protein Coding	34	GC16P089818	4.51674	https://www.genecards.org/cgi-bin/carddisp.pl?gene=SPIRE2
DNMT1	DNA Methyltransferase 1	Protein Coding	49	GC19M010133	4.5149	https://www.genecards.org/cgi-bin/carddisp.pl?gene=DNMT1
LCP1	Lymphocyte Cytosolic Protein 1	Protein Coding	42	GC13M046132	4.51338	https://www.genecards.org/cgi-bin/carddisp.pl?gene=LCP1
FOXO1	Forkhead Box O1	Protein Coding	47	GC13M040555	4.51288	https://www.genecards.org/cgi-bin/carddisp.pl?gene=FOXO1
NRP1	Neuropilin 1	Protein Coding	45	GC10M033177	4.51176	https://www.genecards.org/cgi-bin/carddisp.pl?gene=NRP1
RHOC	Ras Homolog Family Member C	Protein Coding	40	GC01M112701	4.51149	https://www.genecards.org/cgi-bin/carddisp.pl?gene=RHOC
TUBA1A	Tubulin Alpha 1a	Protein Coding	46	GC12M049184	4.51068	https://www.genecards.org/cgi-bin/carddisp.pl?gene=TUBA1A
PTX3	Pentraxin 3	Protein Coding	41	GC03P157436	4.51002	https://www.genecards.org/cgi-bin/carddisp.pl?gene=PTX3
TUBA1B	Tubulin Alpha 1b	Protein Coding	41	GC12M049127	4.50923	https://www.genecards.org/cgi-bin/carddisp.pl?gene=TUBA1B
PDGFB	Platelet Derived Growth Factor Subunit B	Protein Coding	47	GC22M058085	4.50748	https://www.genecards.org/cgi-bin/carddisp.pl?gene=PDGFB
TUBG1	Tubulin Gamma 1	Protein Coding	46	GC17P042609	4.50608	https://www.genecards.org/cgi-bin/carddisp.pl?gene=TUBG1
PAK4	P21 (RAC1) Activated Kinase 4	Protein Coding	46	GC19P039125	4.50002	https://www.genecards.org/cgi-bin/carddisp.pl?gene=PAK4
STK24	Serine/Threonine Kinase 24	Protein Coding	43	GC13M098445	4.49681	https://www.genecards.org/cgi-bin/carddisp.pl?gene=STK24
CTSG	Cathepsin G	Protein Coding	44	GC14M024573	4.49679	https://www.genecards.org/cgi-bin/carddisp.pl?gene=CTSG
LAMP2	Lysosomal Associated Membrane Protein 2	Protein Coding	42	GC0XM120426	4.49573	https://www.genecards.org/cgi-bin/carddisp.pl?gene=LAMP2
CLASP2	Cytoplasmic Linker Associated Protein 2	Protein Coding	38	GC03M033537	4.49483	https://www.genecards.org/cgi-bin/carddisp.pl?gene=CLASP2
HDAC3	Histone Deacetylase 3	Protein Coding	47	GC05M141583	4.49482	https://www.genecards.org/cgi-bin/carddisp.pl?gene=HDAC3
JAG1	Jagged Canonical Notch Ligand 1	Protein Coding	48	GC20M010637	4.49038	https://www.genecards.org/cgi-bin/carddisp.pl?gene=JAG1
ITPR1	Inositol 1,4,5-Trisphosphate Receptor Type 1	Protein Coding	47	GC03P004486	4.48987	https://www.genecards.org/cgi-bin/carddisp.pl?gene=ITPR1
PDCD6IP	Programmed Cell Death 6 Interacting Protein	Protein Coding	42	GC03P033798	4.48983	https://www.genecards.org/cgi-bin/carddisp.pl?gene=PDCD6IP
SPIRE1	Spire Type Actin Nucleation Factor 1	Protein Coding	33	GC18M012446	4.48905	https://www.genecards.org/cgi-bin/carddisp.pl?gene=SPIRE1
HLA-DQB1	Major Histocompatibility Complex, Class II, DQ Beta 1	Protein Coding	42	GC06M066016	4.48625	https://www.genecards.org/cgi-bin/carddisp.pl?gene=HLA-DQB1
RARA	Retinoic Acid Receptor Alpha	Protein Coding	47	GC17P040309	4.48191	https://www.genecards.org/cgi-bin/carddisp.pl?gene=RARA
STAP1	Signal Transducing Adaptor Family Member 1	Protein Coding	38	GC04P067558	4.47755	https://www.genecards.org/cgi-bin/carddisp.pl?gene=STAP1
TWIST1	Twist Family BHLH Transcription Factor 1	Protein Coding	44	GC07M019020	4.47421	https://www.genecards.org/cgi-bin/carddisp.pl?gene=TWIST1
TICAM1	TIR Domain Containing Adaptor Molecule 1	Protein Coding	42	GC19M004815	4.47235	https://www.genecards.org/cgi-bin/carddisp.pl?gene=TICAM1
MAL2	Mal, T Cell Differentiation Protein 2	Protein Coding	34	GC08P119165	4.471	https://www.genecards.org/cgi-bin/carddisp.pl?gene=MAL2
TNFSF9	TNF Superfamily Member 9	Protein Coding	35	GC19P006531	4.46798	https://www.genecards.org/cgi-bin/carddisp.pl?gene=TNFSF9
KAT5	Lysine Acetyltransferase 5	Protein Coding	46	GC11P065711	4.46607	https://www.genecards.org/cgi-bin/carddisp.pl?gene=KAT5
SMAD7	SMAD Family Member 7	Protein Coding	42	GC18M048919	4.46553	https://www.genecards.org/cgi-bin/carddisp.pl?gene=SMAD7
MYO5B	Myosin VB	Protein Coding	43	GC18M049822	4.46344	https://www.genecards.org/cgi-bin/carddisp.pl?gene=MYO5B
NUP85	Nucleoporin 85	Protein Coding	39	GC17P075205	4.46217	https://www.genecards.org/cgi-bin/carddisp.pl?gene=NUP85
SHPK	Sedoheptulokinase	Protein Coding	37	GC17M003608	4.45978	https://www.genecards.org/cgi-bin/carddisp.pl?gene=SHPK
SRGN	Serglycin	Protein Coding	38	GC10P069088	4.45825	https://www.genecards.org/cgi-bin/carddisp.pl?gene=SRGN
CD46	CD46 Molecule	Protein Coding	45	GC01P207752	4.45291	https://www.genecards.org/cgi-bin/carddisp.pl?gene=CD46
AGTR1	Angiotensin II Receptor Type 1	Protein Coding	48	GC03P148697	4.44729	https://www.genecards.org/cgi-bin/carddisp.pl?gene=AGTR1
EIF2B2	Eukaryotic Translation Initiation Factor 2B Subunit Beta	Protein Coding	44	GC14P075002	4.4448	https://www.genecards.org/cgi-bin/carddisp.pl?gene=EIF2B2
SKAP2	Src Kinase Associated Phosphoprotein 2	Protein Coding	40	GC07M026654	4.44282	https://www.genecards.org/cgi-bin/carddisp.pl?gene=SKAP2
LGMN	Legumain	Protein Coding	41	GC14M092703	4.44123	https://www.genecards.org/cgi-bin/carddisp.pl?gene=LGMN
GSK3A	Glycogen Synthase Kinase 3 Alpha	Protein Coding	46	GC19M065831	4.44091	https://www.genecards.org/cgi-bin/carddisp.pl?gene=GSK3A
CLASP1	Cytoplasmic Linker Associated Protein 1	Protein Coding	40	GC02M121337	4.44061	https://www.genecards.org/cgi-bin/carddisp.pl?gene=CLASP1
RORA	RAR Related Orphan Receptor A	Protein Coding	46	GC15M060488	4.43529	https://www.genecards.org/cgi-bin/carddisp.pl?gene=RORA
SNCA	Synuclein Alpha	Protein Coding	48	GC04M089724	4.43163	https://www.genecards.org/cgi-bin/carddisp.pl?gene=SNCA
C3	Complement C3	Protein Coding	46	GC19M006677	4.42984	https://www.genecards.org/cgi-bin/carddisp.pl?gene=C3
C5	Complement C5	Protein Coding	45	GC09M120933	4.42586	https://www.genecards.org/cgi-bin/carddisp.pl?gene=C5
TCF7L2	Transcription Factor 7 Like 2	Protein Coding	45	GC10P112950	4.42039	https://www.genecards.org/cgi-bin/carddisp.pl?gene=TCF7L2
GATA2	GATA Binding Protein 2	Protein Coding	46	GC03M128479	4.41953	https://www.genecards.org/cgi-bin/carddisp.pl?gene=GATA2
MAPRE1	Microtubule Associated Protein RP/EB Family Member 1	Protein Coding	42	GC20P032819	4.41944	https://www.genecards.org/cgi-bin/carddisp.pl?gene=MAPRE1
WNT7A	Wnt Family Member 7A	Protein Coding	47	GC03M020715	4.41835	https://www.genecards.org/cgi-bin/carddisp.pl?gene=WNT7A
HLA-DQA1	Major Histocompatibility Complex, Class II, DQ Alpha 1	Protein Coding	42	GC06P083727	4.41451	https://www.genecards.org/cgi-bin/carddisp.pl?gene=HLA-DQA1
GRIN2B	Glutamate Ionotropic Receptor NMDA Type Subunit 2B	Protein Coding	49	GC12M013437	4.40891	https://www.genecards.org/cgi-bin/carddisp.pl?gene=GRIN2B
CTSS	Cathepsin S	Protein Coding	44	GC01M150730	4.40753	https://www.genecards.org/cgi-bin/carddisp.pl?gene=CTSS
CYRIB	CYFIP Related Rac1 Interactor B	Protein Coding	26	GC08M131809	4.40666	https://www.genecards.org/cgi-bin/carddisp.pl?gene=CYRIB
TBCD	Tubulin Folding Cofactor D	Protein Coding	40	GC17P082752	4.40619	https://www.genecards.org/cgi-bin/carddisp.pl?gene=TBCD
RHOH	Ras Homolog Family Member H	Protein Coding	42	GC04P040192	4.40494	https://www.genecards.org/cgi-bin/carddisp.pl?gene=RHOH
TGFBR1	Transforming Growth Factor Beta Receptor 1	Protein Coding	50	GC09P099104	4.40469	https://www.genecards.org/cgi-bin/carddisp.pl?gene=TGFBR1
SBNO2	Strawberry Notch Homolog 2	Protein Coding	32	GC19M001107	4.40379	https://www.genecards.org/cgi-bin/carddisp.pl?gene=SBNO2
NOX4	NADPH Oxidase 4	Protein Coding	41	GC11M089324	4.40214	https://www.genecards.org/cgi-bin/carddisp.pl?gene=NOX4
CD93	CD93 Molecule	Protein Coding	39	GC20M023079	4.40155	https://www.genecards.org/cgi-bin/carddisp.pl?gene=CD93
HP	Haptoglobin	Protein Coding	44	GC16P072086	4.39959	https://www.genecards.org/cgi-bin/carddisp.pl?gene=HP
ACTR3	Actin Related Protein 3	Protein Coding	40	GC02P113889	4.39587	https://www.genecards.org/cgi-bin/carddisp.pl?gene=ACTR3
TNFAIP6	TNF Alpha Induced Protein 6	Protein Coding	41	GC02P151357	4.39518	https://www.genecards.org/cgi-bin/carddisp.pl?gene=TNFAIP6
NCF4	Neutrophil Cytosolic Factor 4	Protein Coding	46	GC22P036860	4.39292	https://www.genecards.org/cgi-bin/carddisp.pl?gene=NCF4
FZD4	Frizzled Class Receptor 4	Protein Coding	48	GC11M086945	4.39169	https://www.genecards.org/cgi-bin/carddisp.pl?gene=FZD4
GNAI2	G Protein Subunit Alpha I2	Protein Coding	44	GC03P050226	4.39103	https://www.genecards.org/cgi-bin/carddisp.pl?gene=GNAI2
CEACAM3	CEA Cell Adhesion Molecule 3	Protein Coding	41	GC19P041796	4.38529	https://www.genecards.org/cgi-bin/carddisp.pl?gene=CEACAM3
VWF	Von Willebrand Factor	Protein Coding	47	GC12M005917	4.38183	https://www.genecards.org/cgi-bin/carddisp.pl?gene=VWF
PXDN	Peroxidasin	Protein Coding	43	GC02M001635	4.37725	https://www.genecards.org/cgi-bin/carddisp.pl?gene=PXDN
MGLL	Monoglyceride Lipase	Protein Coding	43	GC03M127689	4.37649	https://www.genecards.org/cgi-bin/carddisp.pl?gene=MGLL
LCAT	Lecithin-Cholesterol Acyltransferase	Protein Coding	46	GC16M067939	4.37629	https://www.genecards.org/cgi-bin/carddisp.pl?gene=LCAT
EXOC5	Exocyst Complex Component 5	Protein Coding	40	GC14M057200	4.37319	https://www.genecards.org/cgi-bin/carddisp.pl?gene=EXOC5
IL1RL1	Interleukin 1 Receptor Like 1	Protein Coding	40	GC02P102294	4.37317	https://www.genecards.org/cgi-bin/carddisp.pl?gene=IL1RL1
SGK1	Serum/Glucocorticoid Regulated Kinase 1	Protein Coding	46	GC06M134169	4.37108	https://www.genecards.org/cgi-bin/carddisp.pl?gene=SGK1
JAK1	Janus Kinase 1	Protein Coding	51	GC01M064833	4.36986	https://www.genecards.org/cgi-bin/carddisp.pl?gene=JAK1
CD38	CD38 Molecule	Protein Coding	44	GC04P018197	4.36748	https://www.genecards.org/cgi-bin/carddisp.pl?gene=CD38
RAB11FIP2	RAB11 Family Interacting Protein 2	Protein Coding	39	GC10M118004	4.36561	https://www.genecards.org/cgi-bin/carddisp.pl?gene=RAB11FIP2
HMGCR	3-Hydroxy-3-Methylglutaryl-CoA Reductase	Protein Coding	45	GC05P075336	4.36395	https://www.genecards.org/cgi-bin/carddisp.pl?gene=HMGCR
IGF1R	Insulin Like Growth Factor 1 Receptor	Protein Coding	52	GC15P098648	4.36328	https://www.genecards.org/cgi-bin/carddisp.pl?gene=IGF1R
HSPA8	Heat Shock Protein Family A (Hsp70) Member 8	Protein Coding	46	GC11M123057	4.36307	https://www.genecards.org/cgi-bin/carddisp.pl?gene=HSPA8
EPAS1	Endothelial PAS Domain Protein 1	Protein Coding	48	GC02P046293	4.36032	https://www.genecards.org/cgi-bin/carddisp.pl?gene=EPAS1
ITK	IL2 Inducible T Cell Kinase	Protein Coding	50	GC05P157158	4.3579	https://www.genecards.org/cgi-bin/carddisp.pl?gene=ITK
PARK7	Parkinsonism Associated Deglycase	Protein Coding	44	GC01P008102	4.35662	https://www.genecards.org/cgi-bin/carddisp.pl?gene=PARK7
TP63	Tumor Protein P63	Protein Coding	46	GC03P189598	4.35483	https://www.genecards.org/cgi-bin/carddisp.pl?gene=TP63
CCL24	C-C Motif Chemokine Ligand 24	Protein Coding	35	GC07M076814	4.35373	https://www.genecards.org/cgi-bin/carddisp.pl?gene=CCL24
NEAT1	Nuclear Paraspeckle Assembly Transcript 1	RNA Gene	24	GC11P069943	4.34895	https://www.genecards.org/cgi-bin/carddisp.pl?gene=NEAT1
BIRC2	Baculoviral IAP Repeat Containing 2	Protein Coding	44	GC11P102347	4.34888	https://www.genecards.org/cgi-bin/carddisp.pl?gene=BIRC2
SLC7A7	Solute Carrier Family 7 Member 7	Protein Coding	45	GC14M022773	4.34608	https://www.genecards.org/cgi-bin/carddisp.pl?gene=SLC7A7
RGCC	Regulator Of Cell Cycle	Protein Coding	34	GC13P041457	4.34556	https://www.genecards.org/cgi-bin/carddisp.pl?gene=RGCC
PTPRO	Protein Tyrosine Phosphatase Receptor Type O	Protein Coding	45	GC12P021415	4.34302	https://www.genecards.org/cgi-bin/carddisp.pl?gene=PTPRO
SETD2	SET Domain Containing 2, Histone Lysine Methyltransferase	Protein Coding	45	GC03M047033	4.33746	https://www.genecards.org/cgi-bin/carddisp.pl?gene=SETD2
COL4A5	Collagen Type IV Alpha 5 Chain	Protein Coding	43	GC0XP108439	4.32779	https://www.genecards.org/cgi-bin/carddisp.pl?gene=COL4A5
SYMPK	Symplekin Scaffold Protein	Protein Coding	39	GC19M045815	4.32575	https://www.genecards.org/cgi-bin/carddisp.pl?gene=SYMPK
MAPK7	Mitogen-Activated Protein Kinase 7	Protein Coding	46	GC17P054701	4.31706	https://www.genecards.org/cgi-bin/carddisp.pl?gene=MAPK7
TAP1	Transporter 1, ATP Binding Cassette Subfamily B Member	Protein Coding	45	GC06M066023	4.31405	https://www.genecards.org/cgi-bin/carddisp.pl?gene=TAP1
SNX27	Sorting Nexin 27	Protein Coding	37	GC01P151611	4.31312	https://www.genecards.org/cgi-bin/carddisp.pl?gene=SNX27
MCU	Mitochondrial Calcium Uniporter	Protein Coding	35	GC10P072692	4.31144	https://www.genecards.org/cgi-bin/carddisp.pl?gene=MCU
CD58	CD58 Molecule	Protein Coding	39	GC01M116514	4.31106	https://www.genecards.org/cgi-bin/carddisp.pl?gene=CD58
STAB1	Stabilin 1	Protein Coding	41	GC03P052495	4.31064	https://www.genecards.org/cgi-bin/carddisp.pl?gene=STAB1
KIR3DL1	Killer Cell Immunoglobulin Like Receptor, Three Ig Domains And Long Cytoplasmic Tail 1	Protein Coding	39	GC19P067384	4.3105	https://www.genecards.org/cgi-bin/carddisp.pl?gene=KIR3DL1
GREM1	Gremlin 1, DAN Family BMP Antagonist	Protein Coding	41	GC15P042276	4.31048	https://www.genecards.org/cgi-bin/carddisp.pl?gene=GREM1
LCK	LCK Proto-Oncogene, Src Family Tyrosine Kinase	Protein Coding	50	GC01P032251	4.31002	https://www.genecards.org/cgi-bin/carddisp.pl?gene=LCK
CYP19A1	Cytochrome P450 Family 19 Subfamily A Member 1	Protein Coding	47	GC15M051208	4.3091	https://www.genecards.org/cgi-bin/carddisp.pl?gene=CYP19A1
CAMSAP3	Calmodulin Regulated Spectrin Associated Protein Family Member 3	Protein Coding	30	GC19P007595	4.30592	https://www.genecards.org/cgi-bin/carddisp.pl?gene=CAMSAP3
CD63	CD63 Molecule	Protein Coding	41	GC12M055725	4.30574	https://www.genecards.org/cgi-bin/carddisp.pl?gene=CD63
SLC2A1	Solute Carrier Family 2 Member 1	Protein Coding	50	GC01M042925	4.30535	https://www.genecards.org/cgi-bin/carddisp.pl?gene=SLC2A1
RNASE3	Ribonuclease A Family Member 3	Protein Coding	40	GC14P020891	4.30409	https://www.genecards.org/cgi-bin/carddisp.pl?gene=RNASE3
TRIP10	Thyroid Hormone Receptor Interactor 10	Protein Coding	38	GC19P006737	4.30342	https://www.genecards.org/cgi-bin/carddisp.pl?gene=TRIP10
TPO	Thyroid Peroxidase	Protein Coding	47	GC02P001374	4.30217	https://www.genecards.org/cgi-bin/carddisp.pl?gene=TPO
EIF2B3	Eukaryotic Translation Initiation Factor 2B Subunit Gamma	Protein Coding	41	GC01M044850	4.29884	https://www.genecards.org/cgi-bin/carddisp.pl?gene=EIF2B3
YWHAQ	Tyrosine 3-Monooxygenase/Tryptophan 5-Monooxygenase Activation Protein Theta	Protein Coding	44	GC02M009583	4.29773	https://www.genecards.org/cgi-bin/carddisp.pl?gene=YWHAQ
ILF3	Interleukin Enhancer Binding Factor 3	Protein Coding	38	GC19P010655	4.29434	https://www.genecards.org/cgi-bin/carddisp.pl?gene=ILF3
SERPINB2	Serpin Family B Member 2	Protein Coding	42	GC18P063871	4.29014	https://www.genecards.org/cgi-bin/carddisp.pl?gene=SERPINB2
IRF2BP2	Interferon Regulatory Factor 2 Binding Protein 2	Protein Coding	36	GC01M234604	4.28819	https://www.genecards.org/cgi-bin/carddisp.pl?gene=IRF2BP2
PLEKHG3	Pleckstrin Homology And RhoGEF Domain Containing G3	Protein Coding	34	GC14P064703	4.28533	https://www.genecards.org/cgi-bin/carddisp.pl?gene=PLEKHG3
RUFY3	RUN And FYVE Domain Containing 3	Protein Coding	34	GC04P070716	4.28531	https://www.genecards.org/cgi-bin/carddisp.pl?gene=RUFY3
CARS1	Cysteinyl-TRNA Synthetase 1	Protein Coding	34	GC11M003000	4.27796	https://www.genecards.org/cgi-bin/carddisp.pl?gene=CARS1
CD34	CD34 Molecule	Protein Coding	42	GC01M207880	4.27781	https://www.genecards.org/cgi-bin/carddisp.pl?gene=CD34
TG	Thyroglobulin	Protein Coding	43	GC08P132866	4.2774	https://www.genecards.org/cgi-bin/carddisp.pl?gene=TG
ADORA2B	Adenosine A2b Receptor	Protein Coding	45	GC17P015851	4.27598	https://www.genecards.org/cgi-bin/carddisp.pl?gene=ADORA2B
APBA3	Amyloid Beta Precursor Protein Binding Family A Member 3	Protein Coding	37	GC19M003750	4.27314	https://www.genecards.org/cgi-bin/carddisp.pl?gene=APBA3
MIR145	MicroRNA 145	RNA Gene	22	GC05P149430	4.27298	https://www.genecards.org/cgi-bin/carddisp.pl?gene=MIR145
OXA1L	OXA1L Mitochondrial Inner Membrane Protein	Protein Coding	38	GC14P022766	4.27253	https://www.genecards.org/cgi-bin/carddisp.pl?gene=OXA1L
ANKLE2	Ankyrin Repeat And LEM Domain Containing 2	Protein Coding	39	GC12M132725	4.2688	https://www.genecards.org/cgi-bin/carddisp.pl?gene=ANKLE2
SRSF1	Serine And Arginine Rich Splicing Factor 1	Protein Coding	40	GC17M058000	4.25961	https://www.genecards.org/cgi-bin/carddisp.pl?gene=SRSF1
WEE1	WEE1 G2 Checkpoint Kinase	Protein Coding	45	GC11P009573	4.25535	https://www.genecards.org/cgi-bin/carddisp.pl?gene=WEE1
VEGFD	Vascular Endothelial Growth Factor D	Protein Coding	32	GC0XM015345	4.25422	https://www.genecards.org/cgi-bin/carddisp.pl?gene=VEGFD
SF3B2	Splicing Factor 3b Subunit 2	Protein Coding	40	GC11P066050	4.25362	https://www.genecards.org/cgi-bin/carddisp.pl?gene=SF3B2
NAIP	NLR Family Apoptosis Inhibitory Protein	Protein Coding	38	GC05M070968	4.25167	https://www.genecards.org/cgi-bin/carddisp.pl?gene=NAIP
LCN2	Lipocalin 2	Protein Coding	43	GC09P128149	4.25092	https://www.genecards.org/cgi-bin/carddisp.pl?gene=LCN2
LDAH	Lipid Droplet Associated Hydrolase	Protein Coding	30	GC02M020684	4.25003	https://www.genecards.org/cgi-bin/carddisp.pl?gene=LDAH
RHOQ	Ras Homolog Family Member Q	Protein Coding	40	GC02P046543	4.24834	https://www.genecards.org/cgi-bin/carddisp.pl?gene=RHOQ
IL2RG	Interleukin 2 Receptor Subunit Gamma	Protein Coding	45	GC0XM071108	4.24609	https://www.genecards.org/cgi-bin/carddisp.pl?gene=IL2RG
IL12RB2	Interleukin 12 Receptor Subunit Beta 2	Protein Coding	42	GC01P067307	4.24273	https://www.genecards.org/cgi-bin/carddisp.pl?gene=IL12RB2
NUDC	Nuclear Distribution C, Dynein Complex Regulator	Protein Coding	41	GC01P027742	4.24156	https://www.genecards.org/cgi-bin/carddisp.pl?gene=NUDC
SERPINA3	Serpin Family A Member 3	Protein Coding	42	GC14P094612	4.23986	https://www.genecards.org/cgi-bin/carddisp.pl?gene=SERPINA3
TGFB3	Transforming Growth Factor Beta 3	Protein Coding	45	GC14M075958	4.2395	https://www.genecards.org/cgi-bin/carddisp.pl?gene=TGFB3
AKT3	AKT Serine/Threonine Kinase 3	Protein Coding	51	GC01M243488	4.23581	https://www.genecards.org/cgi-bin/carddisp.pl?gene=AKT3
RFTN1	Raftlin, Lipid Raft Linker 1	Protein Coding	37	GC03M020771	4.23465	https://www.genecards.org/cgi-bin/carddisp.pl?gene=RFTN1
IL21	Interleukin 21	Protein Coding	42	GC04M122612	4.23419	https://www.genecards.org/cgi-bin/carddisp.pl?gene=IL21
NCOR1	Nuclear Receptor Corepressor 1	Protein Coding	42	GC17M016029	4.23039	https://www.genecards.org/cgi-bin/carddisp.pl?gene=NCOR1
DDX20	DEAD-Box Helicase 20	Protein Coding	41	GC01P111755	4.22865	https://www.genecards.org/cgi-bin/carddisp.pl?gene=DDX20
SQSTM1	Sequestosome 1	Protein Coding	46	GC05P179806	4.225	https://www.genecards.org/cgi-bin/carddisp.pl?gene=SQSTM1
IQGAP1	IQ Motif Containing GTPase Activating Protein 1	Protein Coding	41	GC15P090388	4.22067	https://www.genecards.org/cgi-bin/carddisp.pl?gene=IQGAP1
MLLT3	MLLT3 Super Elongation Complex Subunit	Protein Coding	38	GC09M020341	4.22044	https://www.genecards.org/cgi-bin/carddisp.pl?gene=MLLT3
CXCL5	C-X-C Motif Chemokine Ligand 5	Protein Coding	39	GC04M073995	4.22003	https://www.genecards.org/cgi-bin/carddisp.pl?gene=CXCL5
KPNA2	Karyopherin Subunit Alpha 2	Protein Coding	43	GC17P068035	4.21822	https://www.genecards.org/cgi-bin/carddisp.pl?gene=KPNA2
ADGRE3	Adhesion G Protein-Coupled Receptor E3	Protein Coding	33	GC19M014619	4.21461	https://www.genecards.org/cgi-bin/carddisp.pl?gene=ADGRE3
TBL1XR1	TBL1X/Y Related 1	Protein Coding	43	GC03M177019	4.21123	https://www.genecards.org/cgi-bin/carddisp.pl?gene=TBL1XR1
IL31RA	Interleukin 31 Receptor A	Protein Coding	42	GC05P055840	4.20866	https://www.genecards.org/cgi-bin/carddisp.pl?gene=IL31RA
KDR	Kinase Insert Domain Receptor	Protein Coding	51	GC04M055078	4.20851	https://www.genecards.org/cgi-bin/carddisp.pl?gene=KDR
FZD2	Frizzled Class Receptor 2	Protein Coding	46	GC17P044557	4.19854	https://www.genecards.org/cgi-bin/carddisp.pl?gene=FZD2
CPQ	Carboxypeptidase Q	Protein Coding	36	GC08P096645	4.19852	https://www.genecards.org/cgi-bin/carddisp.pl?gene=CPQ
TACR1	Tachykinin Receptor 1	Protein Coding	44	GC02M075112	4.1981	https://www.genecards.org/cgi-bin/carddisp.pl?gene=TACR1
MIR223	MicroRNA 223	RNA Gene	22	GC0XP066018	4.19782	https://www.genecards.org/cgi-bin/carddisp.pl?gene=MIR223
BDNF	Brain Derived Neurotrophic Factor	Protein Coding	46	GC11M027654	4.19723	https://www.genecards.org/cgi-bin/carddisp.pl?gene=BDNF
HSD11B1	Hydroxysteroid 11-Beta Dehydrogenase 1	Protein Coding	49	GC01P209686	4.194	https://www.genecards.org/cgi-bin/carddisp.pl?gene=HSD11B1
WDR26	WD Repeat Domain 26	Protein Coding	40	GC01M224385	4.19364	https://www.genecards.org/cgi-bin/carddisp.pl?gene=WDR26
RHO	Rhodopsin	Protein Coding	46	GC03P134215	4.19341	https://www.genecards.org/cgi-bin/carddisp.pl?gene=RHO
NPHP3	Nephrocystin 3	Protein Coding	38	GC03M132683	4.19282	https://www.genecards.org/cgi-bin/carddisp.pl?gene=NPHP3
IRS2	Insulin Receptor Substrate 2	Protein Coding	44	GC13M109752	4.19063	https://www.genecards.org/cgi-bin/carddisp.pl?gene=IRS2
NPHP1	Nephrocystin 1	Protein Coding	42	GC02M110122	4.19054	https://www.genecards.org/cgi-bin/carddisp.pl?gene=NPHP1
REL	REL Proto-Oncogene, NF-KB Subunit	Protein Coding	45	GC02P060881	4.18922	https://www.genecards.org/cgi-bin/carddisp.pl?gene=REL
KHDRBS1	KH RNA Binding Domain Containing, Signal Transduction Associated 1	Protein Coding	41	GC01P032013	4.18847	https://www.genecards.org/cgi-bin/carddisp.pl?gene=KHDRBS1
GLS	Glutaminase	Protein Coding	47	GC02P190880	4.18456	https://www.genecards.org/cgi-bin/carddisp.pl?gene=GLS
CD79A	CD79a Molecule	Protein Coding	45	GC19P041877	4.17964	https://www.genecards.org/cgi-bin/carddisp.pl?gene=CD79A
PRKAB1	Protein Kinase AMP-Activated Non-Catalytic Subunit Beta 1	Protein Coding	45	GC12P119632	4.17934	https://www.genecards.org/cgi-bin/carddisp.pl?gene=PRKAB1
DROSHA	Drosha Ribonuclease III	Protein Coding	41	GC05M031401	4.17728	https://www.genecards.org/cgi-bin/carddisp.pl?gene=DROSHA
LBR	Lamin B Receptor	Protein Coding	45	GC01M225401	4.17501	https://www.genecards.org/cgi-bin/carddisp.pl?gene=LBR
BMP4	Bone Morphogenetic Protein 4	Protein Coding	46	GC14M053949	4.17425	https://www.genecards.org/cgi-bin/carddisp.pl?gene=BMP4
SELP	Selectin P	Protein Coding	44	GC01M169558	4.17236	https://www.genecards.org/cgi-bin/carddisp.pl?gene=SELP
NR1D1	Nuclear Receptor Subfamily 1 Group D Member 1	Protein Coding	46	GC17M040092	4.16985	https://www.genecards.org/cgi-bin/carddisp.pl?gene=NR1D1
GLUL	Glutamate-Ammonia Ligase	Protein Coding	46	GC01M182378	4.16833	https://www.genecards.org/cgi-bin/carddisp.pl?gene=GLUL
PPIA	Peptidylprolyl Isomerase A	Protein Coding	45	GC07P044807	4.16796	https://www.genecards.org/cgi-bin/carddisp.pl?gene=PPIA
ABCB4	ATP Binding Cassette Subfamily B Member 4	Protein Coding	46	GC07M087365	4.16655	https://www.genecards.org/cgi-bin/carddisp.pl?gene=ABCB4
NCKAP1L	NCK Associated Protein 1 Like	Protein Coding	37	GC12P054497	4.16493	https://www.genecards.org/cgi-bin/carddisp.pl?gene=NCKAP1L
CST3	Cystatin C	Protein Coding	42	GC20M023667	4.16039	https://www.genecards.org/cgi-bin/carddisp.pl?gene=CST3
IFIH1	Interferon Induced With Helicase C Domain 1	Protein Coding	45	GC02M162267	4.15955	https://www.genecards.org/cgi-bin/carddisp.pl?gene=IFIH1
DAG1	Dystroglycan 1	Protein Coding	44	GC03P049645	4.15781	https://www.genecards.org/cgi-bin/carddisp.pl?gene=DAG1
DAPK2	Death Associated Protein Kinase 2	Protein Coding	39	GC15M063907	4.15051	https://www.genecards.org/cgi-bin/carddisp.pl?gene=DAPK2
FRY	FRY Microtubule Binding Protein	Protein Coding	34	GC13P031883	4.14892	https://www.genecards.org/cgi-bin/carddisp.pl?gene=FRY
SHTN1	Shootin 1	Protein Coding	27	GC10M116882	4.14813	https://www.genecards.org/cgi-bin/carddisp.pl?gene=SHTN1
STK25	Serine/Threonine Kinase 25	Protein Coding	40	GC02M241492	4.14702	https://www.genecards.org/cgi-bin/carddisp.pl?gene=STK25
PHB1	Prohibitin 1	Protein Coding	36	GC17M049406	4.14022	https://www.genecards.org/cgi-bin/carddisp.pl?gene=PHB1
MYO6	Myosin VI	Protein Coding	44	GC06P075749	4.13711	https://www.genecards.org/cgi-bin/carddisp.pl?gene=MYO6
RELB	RELB Proto-Oncogene, NF-KB Subunit	Protein Coding	43	GC19P066884	4.13634	https://www.genecards.org/cgi-bin/carddisp.pl?gene=RELB
TRIM21	Tripartite Motif Containing 21	Protein Coding	41	GC11M004384	4.13572	https://www.genecards.org/cgi-bin/carddisp.pl?gene=TRIM21
CRK	CRK Proto-Oncogene, Adaptor Protein	Protein Coding	42	GC17M001420	4.13532	https://www.genecards.org/cgi-bin/carddisp.pl?gene=CRK
SLPI	Secretory Leukocyte Peptidase Inhibitor	Protein Coding	39	GC20M045252	4.13361	https://www.genecards.org/cgi-bin/carddisp.pl?gene=SLPI
HSP90B1	Heat Shock Protein 90 Beta Family Member 1	Protein Coding	45	GC12P103930	4.12947	https://www.genecards.org/cgi-bin/carddisp.pl?gene=HSP90B1
PKD1	Polycystin 1, Transient Receptor Potential Channel Interacting	Protein Coding	45	GC16M007106	4.12897	https://www.genecards.org/cgi-bin/carddisp.pl?gene=PKD1
CP	Ceruloplasmin	Protein Coding	48	GC03M149162	4.12721	https://www.genecards.org/cgi-bin/carddisp.pl?gene=CP
PANK4	Pantothenate Kinase 4 (Inactive)	Protein Coding	39	GC01M002508	4.12256	https://www.genecards.org/cgi-bin/carddisp.pl?gene=PANK4
HSPA5	Heat Shock Protein Family A (Hsp70) Member 5	Protein Coding	46	GC09M125234	4.11984	https://www.genecards.org/cgi-bin/carddisp.pl?gene=HSPA5
MIR3135B	MicroRNA 3135b	RNA Gene	10	GC06M032749	4.11774	https://www.genecards.org/cgi-bin/carddisp.pl?gene=MIR3135B
TSC2	TSC Complex Subunit 2	Protein Coding	48	GC16P011696	4.11316	https://www.genecards.org/cgi-bin/carddisp.pl?gene=TSC2
MACF1	Microtubule Actin Crosslinking Factor 1	Protein Coding	41	GC01P039082	4.11131	https://www.genecards.org/cgi-bin/carddisp.pl?gene=MACF1
EIF2AK4	Eukaryotic Translation Initiation Factor 2 Alpha Kinase 4	Protein Coding	44	GC15P039934	4.10897	https://www.genecards.org/cgi-bin/carddisp.pl?gene=EIF2AK4
FIG4	FIG4 Phosphoinositide 5-Phosphatase	Protein Coding	43	GC06P109691	4.10858	https://www.genecards.org/cgi-bin/carddisp.pl?gene=FIG4
ARNT	Aryl Hydrocarbon Receptor Nuclear Translocator	Protein Coding	42	GC01M150809	4.10766	https://www.genecards.org/cgi-bin/carddisp.pl?gene=ARNT
KCNMA1	Potassium Calcium-Activated Channel Subfamily M Alpha 1	Protein Coding	48	GC10M076869	4.1075	https://www.genecards.org/cgi-bin/carddisp.pl?gene=KCNMA1
CYSLTR2	Cysteinyl Leukotriene Receptor 2	Protein Coding	45	GC13P048653	4.10577	https://www.genecards.org/cgi-bin/carddisp.pl?gene=CYSLTR2
ADAMTSL1	ADAMTS Like 1	Protein Coding	41	GC09P017906	4.10337	https://www.genecards.org/cgi-bin/carddisp.pl?gene=ADAMTSL1
FRMD4B	FERM Domain Containing 4B	Protein Coding	33	GC03M069168	4.09823	https://www.genecards.org/cgi-bin/carddisp.pl?gene=FRMD4B
PRKD2	Protein Kinase D2	Protein Coding	44	GC19M046674	4.09193	https://www.genecards.org/cgi-bin/carddisp.pl?gene=PRKD2
ELMO1	Engulfment And Cell Motility 1	Protein Coding	39	GC07M036860	4.09054	https://www.genecards.org/cgi-bin/carddisp.pl?gene=ELMO1
MARCKS	Myristoylated Alanine Rich Protein Kinase C Substrate	Protein Coding	38	GC06P113857	4.08747	https://www.genecards.org/cgi-bin/carddisp.pl?gene=MARCKS
MUC4	Mucin 4, Cell Surface Associated	Protein Coding	40	GC03M195746	4.08705	https://www.genecards.org/cgi-bin/carddisp.pl?gene=MUC4
PLCB2	Phospholipase C Beta 2	Protein Coding	45	GC15M040278	4.0869	https://www.genecards.org/cgi-bin/carddisp.pl?gene=PLCB2
FLT4	Fms Related Receptor Tyrosine Kinase 4	Protein Coding	49	GC05M180607	4.08621	https://www.genecards.org/cgi-bin/carddisp.pl?gene=FLT4
RAB8B	RAB8B, Member RAS Oncogene Family	Protein Coding	39	GC15P120370	4.08613	https://www.genecards.org/cgi-bin/carddisp.pl?gene=RAB8B
RANBP2	RAN Binding Protein 2	Protein Coding	46	GC02P108719	4.08155	https://www.genecards.org/cgi-bin/carddisp.pl?gene=RANBP2
HLA-DQB2	Major Histocompatibility Complex, Class II, DQ Beta 2	Protein Coding	38	GC06M032756	4.06857	https://www.genecards.org/cgi-bin/carddisp.pl?gene=HLA-DQB2
BCOR	BCL6 Corepressor	Protein Coding	41	GC0XM040049	4.06771	https://www.genecards.org/cgi-bin/carddisp.pl?gene=BCOR
VTCN1	V-Set Domain Containing T Cell Activation Inhibitor 1	Protein Coding	39	GC01M117143	4.06397	https://www.genecards.org/cgi-bin/carddisp.pl?gene=VTCN1
NCL	Nucleolin	Protein Coding	41	GC02M231453	4.0639	https://www.genecards.org/cgi-bin/carddisp.pl?gene=NCL
NCAM1	Neural Cell Adhesion Molecule 1	Protein Coding	45	GC11P112961	4.06383	https://www.genecards.org/cgi-bin/carddisp.pl?gene=NCAM1
SOD2	Superoxide Dismutase 2	Protein Coding	48	GC06M159669	4.06114	https://www.genecards.org/cgi-bin/carddisp.pl?gene=SOD2
RPGRIP1L	RPGRIP1 Like	Protein Coding	38	GC16M053597	4.06034	https://www.genecards.org/cgi-bin/carddisp.pl?gene=RPGRIP1L
CASP4	Caspase 4	Protein Coding	45	GC11M104942	4.06021	https://www.genecards.org/cgi-bin/carddisp.pl?gene=CASP4
TFEB	Transcription Factor EB	Protein Coding	40	GC06M066171	4.06015	https://www.genecards.org/cgi-bin/carddisp.pl?gene=TFEB
PMEL	Premelanosome Protein	Protein Coding	39	GC12M055954	4.05979	https://www.genecards.org/cgi-bin/carddisp.pl?gene=PMEL
TOP3B	DNA Topoisomerase III Beta	Protein Coding	40	GC22M021957	4.05398	https://www.genecards.org/cgi-bin/carddisp.pl?gene=TOP3B
UBE2K	Ubiquitin Conjugating Enzyme E2 K	Protein Coding	38	GC04P039700	4.05321	https://www.genecards.org/cgi-bin/carddisp.pl?gene=UBE2K
COPS5	COP9 Signalosome Subunit 5	Protein Coding	41	GC08M067043	4.05012	https://www.genecards.org/cgi-bin/carddisp.pl?gene=COPS5
PGF	Placental Growth Factor	Protein Coding	41	GC14M074941	4.04826	https://www.genecards.org/cgi-bin/carddisp.pl?gene=PGF
KIF20B	Kinesin Family Member 20B	Protein Coding	37	GC10P089701	4.04801	https://www.genecards.org/cgi-bin/carddisp.pl?gene=KIF20B
RAB13	RAB13, Member RAS Oncogene Family	Protein Coding	37	GC01M153981	4.04295	https://www.genecards.org/cgi-bin/carddisp.pl?gene=RAB13
FOXO3	Forkhead Box O3	Protein Coding	44	GC06P108559	4.0394	https://www.genecards.org/cgi-bin/carddisp.pl?gene=FOXO3
LY96	Lymphocyte Antigen 96	Protein Coding	41	GC08P073991	4.0393	https://www.genecards.org/cgi-bin/carddisp.pl?gene=LY96
AP3B1	Adaptor Related Protein Complex 3 Subunit Beta 1	Protein Coding	44	GC05M078000	4.03908	https://www.genecards.org/cgi-bin/carddisp.pl?gene=AP3B1
LGALS3BP	Galectin 3 Binding Protein	Protein Coding	41	GC17M078971	4.03862	https://www.genecards.org/cgi-bin/carddisp.pl?gene=LGALS3BP
PKN2	Protein Kinase N2	Protein Coding	43	GC01P088684	4.03602	https://www.genecards.org/cgi-bin/carddisp.pl?gene=PKN2
TYMP	Thymidine Phosphorylase	Protein Coding	45	GC22M050525	4.03351	https://www.genecards.org/cgi-bin/carddisp.pl?gene=TYMP
DST	Dystonin	Protein Coding	41	GC06M056457	4.03186	https://www.genecards.org/cgi-bin/carddisp.pl?gene=DST
GAS5	Growth Arrest Specific 5	RNA Gene	24	GC01M173947	4.03185	https://www.genecards.org/cgi-bin/carddisp.pl?gene=GAS5
CPEB4	Cytoplasmic Polyadenylation Element Binding Protein 4	Protein Coding	36	GC05P173888	4.03038	https://www.genecards.org/cgi-bin/carddisp.pl?gene=CPEB4
TEK	TEK Receptor Tyrosine Kinase	Protein Coding	49	GC09P027109	4.02682	https://www.genecards.org/cgi-bin/carddisp.pl?gene=TEK
LMNB1	Lamin B1	Protein Coding	45	GC05P126776	4.02676	https://www.genecards.org/cgi-bin/carddisp.pl?gene=LMNB1
AMOTL1	Angiomotin Like 1	Protein Coding	37	GC11P094686	4.02138	https://www.genecards.org/cgi-bin/carddisp.pl?gene=AMOTL1
ABR	ABR Activator Of RhoGEF And GTPase	Protein Coding	40	GC17M001003	4.0188	https://www.genecards.org/cgi-bin/carddisp.pl?gene=ABR
IL23R	Interleukin 23 Receptor	Protein Coding	43	GC01P067138	4.0158	https://www.genecards.org/cgi-bin/carddisp.pl?gene=IL23R
JAM3	Junctional Adhesion Molecule 3	Protein Coding	42	GC11P134068	4.01518	https://www.genecards.org/cgi-bin/carddisp.pl?gene=JAM3
SRSF5	Serine And Arginine Rich Splicing Factor 5	Protein Coding	38	GC14P069727	4.012	https://www.genecards.org/cgi-bin/carddisp.pl?gene=SRSF5
PIK3C3	Phosphatidylinositol 3-Kinase Catalytic Subunit Type 3	Protein Coding	48	GC18P041955	4.01013	https://www.genecards.org/cgi-bin/carddisp.pl?gene=PIK3C3
GTF2H2	General Transcription Factor IIH Subunit 2	Protein Coding	36	GC05M071032	4.00569	https://www.genecards.org/cgi-bin/carddisp.pl?gene=GTF2H2
XPO1	Exportin 1	Protein Coding	46	GC02M061445	4.00314	https://www.genecards.org/cgi-bin/carddisp.pl?gene=XPO1
ADGRE2	Adhesion G Protein-Coupled Receptor E2	Protein Coding	39	GC19M014733	4.00217	https://www.genecards.org/cgi-bin/carddisp.pl?gene=ADGRE2
ZAP70	Zeta Chain Of T Cell Receptor Associated Protein Kinase 70	Protein Coding	49	GC02P097753	4.0001	https://www.genecards.org/cgi-bin/carddisp.pl?gene=ZAP70
NINJ1	Ninjurin 1	Protein Coding	40	GC09M093121	3.99904	https://www.genecards.org/cgi-bin/carddisp.pl?gene=NINJ1
COL12A1	Collagen Type XII Alpha 1 Chain	Protein Coding	41	GC06M075084	3.99847	https://www.genecards.org/cgi-bin/carddisp.pl?gene=COL12A1
PRICKLE4	Prickle Planar Cell Polarity Protein 4	Protein Coding	34	GC06P041780	3.99818	https://www.genecards.org/cgi-bin/carddisp.pl?gene=PRICKLE4
FZD7	Frizzled Class Receptor 7	Protein Coding	43	GC02P202034	3.9981	https://www.genecards.org/cgi-bin/carddisp.pl?gene=FZD7
CYLD	CYLD Lysine 63 Deubiquitinase	Protein Coding	47	GC16P050742	3.99551	https://www.genecards.org/cgi-bin/carddisp.pl?gene=CYLD
CD2AP	CD2 Associated Protein	Protein Coding	41	GC06P083950	3.99296	https://www.genecards.org/cgi-bin/carddisp.pl?gene=CD2AP
SCARB2	Scavenger Receptor Class B Member 2	Protein Coding	43	GC04M076158	3.98771	https://www.genecards.org/cgi-bin/carddisp.pl?gene=SCARB2
ADGRE5	Adhesion G Protein-Coupled Receptor E5	Protein Coding	38	GC19P014392	3.98584	https://www.genecards.org/cgi-bin/carddisp.pl?gene=ADGRE5
YBX1	Y-Box Binding Protein 1	Protein Coding	37	GC01P042682	3.98472	https://www.genecards.org/cgi-bin/carddisp.pl?gene=YBX1
DYSF	Dysferlin	Protein Coding	42	GC02P071453	3.9847	https://www.genecards.org/cgi-bin/carddisp.pl?gene=DYSF
CTTN	Cortactin	Protein Coding	41	GC11P070398	3.97971	https://www.genecards.org/cgi-bin/carddisp.pl?gene=CTTN
PLEKHG5	Pleckstrin Homology And RhoGEF Domain Containing G5	Protein Coding	40	GC01M006466	3.97591	https://www.genecards.org/cgi-bin/carddisp.pl?gene=PLEKHG5
TNFSF12	TNF Superfamily Member 12	Protein Coding	39	GC17P011166	3.97386	https://www.genecards.org/cgi-bin/carddisp.pl?gene=TNFSF12
TNIP1	TNFAIP3 Interacting Protein 1	Protein Coding	39	GC05M151029	3.97318	https://www.genecards.org/cgi-bin/carddisp.pl?gene=TNIP1
CD2	CD2 Molecule	Protein Coding	42	GC01P116754	3.97026	https://www.genecards.org/cgi-bin/carddisp.pl?gene=CD2
ADAR	Adenosine Deaminase RNA Specific	Protein Coding	43	GC01M154582	3.97026	https://www.genecards.org/cgi-bin/carddisp.pl?gene=ADAR
RICTOR	RPTOR Independent Companion Of MTOR Complex 2	Protein Coding	42	GC05M038937	3.96722	https://www.genecards.org/cgi-bin/carddisp.pl?gene=RICTOR
CASK	Calcium/Calmodulin Dependent Serine Protein Kinase	Protein Coding	46	GC0XM041514	3.96339	https://www.genecards.org/cgi-bin/carddisp.pl?gene=CASK
PRKN	Parkin RBR E3 Ubiquitin Protein Ligase	Protein Coding	37	GC06M161348	3.96333	https://www.genecards.org/cgi-bin/carddisp.pl?gene=PRKN
IGF2BP1	Insulin Like Growth Factor 2 MRNA Binding Protein 1	Protein Coding	39	GC17P055998	3.96318	https://www.genecards.org/cgi-bin/carddisp.pl?gene=IGF2BP1
F2RL2	Coagulation Factor II Thrombin Receptor Like 2	Protein Coding	40	GC05M076615	3.96151	https://www.genecards.org/cgi-bin/carddisp.pl?gene=F2RL2
PROM1	Prominin 1	Protein Coding	44	GC04M015965	3.95991	https://www.genecards.org/cgi-bin/carddisp.pl?gene=PROM1
WASF2	WASP Family Member 2	Protein Coding	41	GC01M027404	3.95921	https://www.genecards.org/cgi-bin/carddisp.pl?gene=WASF2
ACTR2	Actin Related Protein 2	Protein Coding	42	GC02P065227	3.95918	https://www.genecards.org/cgi-bin/carddisp.pl?gene=ACTR2
GNAI1	G Protein Subunit Alpha I1	Protein Coding	44	GC07P079769	3.95771	https://www.genecards.org/cgi-bin/carddisp.pl?gene=GNAI1
FMNL2	Formin Like 2	Protein Coding	37	GC02P152335	3.95739	https://www.genecards.org/cgi-bin/carddisp.pl?gene=FMNL2
PTPN3	Protein Tyrosine Phosphatase Non-Receptor Type 3	Protein Coding	44	GC09M109375	3.95664	https://www.genecards.org/cgi-bin/carddisp.pl?gene=PTPN3
GRK2	G Protein-Coupled Receptor Kinase 2	Protein Coding	36	GC11P067266	3.95602	https://www.genecards.org/cgi-bin/carddisp.pl?gene=GRK2
HLA-DMA	Major Histocompatibility Complex, Class II, DM Alpha	Protein Coding	39	GC06M066028	3.95441	https://www.genecards.org/cgi-bin/carddisp.pl?gene=HLA-DMA
CD276	CD276 Molecule	Protein Coding	40	GC15P073683	3.95403	https://www.genecards.org/cgi-bin/carddisp.pl?gene=CD276
PSMA6	Proteasome 20S Subunit Alpha 6	Protein Coding	44	GC14P035278	3.95383	https://www.genecards.org/cgi-bin/carddisp.pl?gene=PSMA6
SLC16A1	Solute Carrier Family 16 Member 1	Protein Coding	46	GC01M112973	3.95046	https://www.genecards.org/cgi-bin/carddisp.pl?gene=SLC16A1
PDE2A	Phosphodiesterase 2A	Protein Coding	46	GC11M072576	3.94737	https://www.genecards.org/cgi-bin/carddisp.pl?gene=PDE2A
HPRT1	Hypoxanthine Phosphoribosyltransferase 1	Protein Coding	45	GC0XP134460	3.94669	https://www.genecards.org/cgi-bin/carddisp.pl?gene=HPRT1
DACT1	Dishevelled Binding Antagonist Of Beta Catenin 1	Protein Coding	39	GC14P058633	3.94601	https://www.genecards.org/cgi-bin/carddisp.pl?gene=DACT1
ABCG2	ATP Binding Cassette Subfamily G Member 2 (Junior Blood Group)	Protein Coding	48	GC04M088090	3.94504	https://www.genecards.org/cgi-bin/carddisp.pl?gene=ABCG2
EPSTI1	Epithelial Stromal Interaction 1	Protein Coding	34	GC13M042886	3.94117	https://www.genecards.org/cgi-bin/carddisp.pl?gene=EPSTI1
VAPA	VAMP Associated Protein A	Protein Coding	41	GC18P009904	3.9407	https://www.genecards.org/cgi-bin/carddisp.pl?gene=VAPA
CD1C	CD1c Molecule	Protein Coding	38	GC01P158289	3.93913	https://www.genecards.org/cgi-bin/carddisp.pl?gene=CD1C
CALCR	Calcitonin Receptor	Protein Coding	46	GC07M093424	3.93614	https://www.genecards.org/cgi-bin/carddisp.pl?gene=CALCR
TRAF2	TNF Receptor Associated Factor 2	Protein Coding	42	GC09P136881	3.93607	https://www.genecards.org/cgi-bin/carddisp.pl?gene=TRAF2
OSBPL3	Oxysterol Binding Protein Like 3	Protein Coding	38	GC07M024836	3.93484	https://www.genecards.org/cgi-bin/carddisp.pl?gene=OSBPL3
NTN1	Netrin 1	Protein Coding	44	GC17P011249	3.9343	https://www.genecards.org/cgi-bin/carddisp.pl?gene=NTN1
MYH10	Myosin Heavy Chain 10	Protein Coding	45	GC17M008474	3.93162	https://www.genecards.org/cgi-bin/carddisp.pl?gene=MYH10
DEFB4A	Defensin Beta 4A	Protein Coding	34	GC08P007895	3.92987	https://www.genecards.org/cgi-bin/carddisp.pl?gene=DEFB4A
HLA-DQA2	Major Histocompatibility Complex, Class II, DQ Alpha 2	Protein Coding	36	GC06P032741	3.92811	https://www.genecards.org/cgi-bin/carddisp.pl?gene=HLA-DQA2
F2R	Coagulation Factor II Thrombin Receptor	Protein Coding	45	GC05P076716	3.92797	https://www.genecards.org/cgi-bin/carddisp.pl?gene=F2R
INS	Insulin	Protein Coding	45	GC11M002159	3.92742	https://www.genecards.org/cgi-bin/carddisp.pl?gene=INS
KPNA1	Karyopherin Subunit Alpha 1	Protein Coding	40	GC03M122421	3.92637	https://www.genecards.org/cgi-bin/carddisp.pl?gene=KPNA1
FGF1	Fibroblast Growth Factor 1	Protein Coding	45	GC05M142555	3.92383	https://www.genecards.org/cgi-bin/carddisp.pl?gene=FGF1
CCL13	C-C Motif Chemokine Ligand 13	Protein Coding	36	GC17P034356	3.91944	https://www.genecards.org/cgi-bin/carddisp.pl?gene=CCL13
CAMK2G	Calcium/Calmodulin Dependent Protein Kinase II Gamma	Protein Coding	46	GC10M073812	3.91882	https://www.genecards.org/cgi-bin/carddisp.pl?gene=CAMK2G
ETFA	Electron Transfer Flavoprotein Subunit Alpha	Protein Coding	44	GC15M090338	3.91604	https://www.genecards.org/cgi-bin/carddisp.pl?gene=ETFA
ADAM9	ADAM Metallopeptidase Domain 9	Protein Coding	47	GC08P038996	3.91588	https://www.genecards.org/cgi-bin/carddisp.pl?gene=ADAM9
PIK3R2	Phosphoinositide-3-Kinase Regulatory Subunit 2	Protein Coding	48	GC19P018153	3.91568	https://www.genecards.org/cgi-bin/carddisp.pl?gene=PIK3R2
DLK1	Delta Like Non-Canonical Notch Ligand 1	Protein Coding	42	GC14P109771	3.91354	https://www.genecards.org/cgi-bin/carddisp.pl?gene=DLK1
LPP	LIM Domain Containing Preferred Translocation Partner In Lipoma	Protein Coding	42	GC03P188153	3.91333	https://www.genecards.org/cgi-bin/carddisp.pl?gene=LPP
SLC8A1	Solute Carrier Family 8 Member A1	Protein Coding	43	GC02M040078	3.91235	https://www.genecards.org/cgi-bin/carddisp.pl?gene=SLC8A1
PIP5K1C	Phosphatidylinositol-4-Phosphate 5-Kinase Type 1 Gamma	Protein Coding	47	GC19M005423	3.91096	https://www.genecards.org/cgi-bin/carddisp.pl?gene=PIP5K1C
BACH1	BTB Domain And CNC Homolog 1	Protein Coding	41	GC21P029194	3.90928	https://www.genecards.org/cgi-bin/carddisp.pl?gene=BACH1
P2RX4	Purinergic Receptor P2X 4	Protein Coding	44	GC12P126222	3.90917	https://www.genecards.org/cgi-bin/carddisp.pl?gene=P2RX4
LRP5	LDL Receptor Related Protein 5	Protein Coding	47	GC11P068298	3.90798	https://www.genecards.org/cgi-bin/carddisp.pl?gene=LRP5
CD27	CD27 Molecule	Protein Coding	44	GC12P021037	3.90697	https://www.genecards.org/cgi-bin/carddisp.pl?gene=CD27
U2AF1	U2 Small Nuclear RNA Auxiliary Factor 1	Protein Coding	42	GC21M043092	3.90535	https://www.genecards.org/cgi-bin/carddisp.pl?gene=U2AF1
TAP2	Transporter 2, ATP Binding Cassette Subfamily B Member	Protein Coding	43	GC06M032821	3.90526	https://www.genecards.org/cgi-bin/carddisp.pl?gene=TAP2
ADRB2	Adrenoceptor Beta 2	Protein Coding	47	GC05P148825	3.90301	https://www.genecards.org/cgi-bin/carddisp.pl?gene=ADRB2
F2	Coagulation Factor II, Thrombin	Protein Coding	48	GC11P046720	3.90285	https://www.genecards.org/cgi-bin/carddisp.pl?gene=F2
NR4A1	Nuclear Receptor Subfamily 4 Group A Member 1	Protein Coding	45	GC12P052022	3.90185	https://www.genecards.org/cgi-bin/carddisp.pl?gene=NR4A1
ATP1B1	ATPase Na+/K+ Transporting Subunit Beta 1	Protein Coding	46	GC01P169105	3.90101	https://www.genecards.org/cgi-bin/carddisp.pl?gene=ATP1B1
JMJD1C	Jumonji Domain Containing 1C	Protein Coding	40	GC10M063167	3.89965	https://www.genecards.org/cgi-bin/carddisp.pl?gene=JMJD1C
TAB2	TGF-Beta Activated Kinase 1 (MAP3K7) Binding Protein 2	Protein Coding	46	GC06P149218	3.89722	https://www.genecards.org/cgi-bin/carddisp.pl?gene=TAB2
MAP2K7	Mitogen-Activated Protein Kinase Kinase 7	Protein Coding	44	GC19P007903	3.89636	https://www.genecards.org/cgi-bin/carddisp.pl?gene=MAP2K7
ACTN1	Actinin Alpha 1	Protein Coding	47	GC14M068874	3.89593	https://www.genecards.org/cgi-bin/carddisp.pl?gene=ACTN1
HSP90AB1	Heat Shock Protein 90 Alpha Family Class B Member 1	Protein Coding	46	GC06P044246	3.89478	https://www.genecards.org/cgi-bin/carddisp.pl?gene=HSP90AB1
MEF2A	Myocyte Enhancer Factor 2A	Protein Coding	45	GC15P099565	3.89101	https://www.genecards.org/cgi-bin/carddisp.pl?gene=MEF2A
CORO1A	Coronin 1A	Protein Coding	42	GC16P041041	3.89036	https://www.genecards.org/cgi-bin/carddisp.pl?gene=CORO1A
RAB5A	RAB5A, Member RAS Oncogene Family	Protein Coding	43	GC03P019948	3.88956	https://www.genecards.org/cgi-bin/carddisp.pl?gene=RAB5A
SERPINF1	Serpin Family F Member 1	Protein Coding	44	GC17P001761	3.8895	https://www.genecards.org/cgi-bin/carddisp.pl?gene=SERPINF1
CALCA	Calcitonin Related Polypeptide Alpha	Protein Coding	42	GC11M014945	3.88443	https://www.genecards.org/cgi-bin/carddisp.pl?gene=CALCA
ANK2	Ankyrin 2	Protein Coding	41	GC04P112707	3.88314	https://www.genecards.org/cgi-bin/carddisp.pl?gene=ANK2
PTPRJ	Protein Tyrosine Phosphatase Receptor Type J	Protein Coding	46	GC11P048002	3.88016	https://www.genecards.org/cgi-bin/carddisp.pl?gene=PTPRJ
MTDH	Metadherin	Protein Coding	38	GC08P097644	3.87841	https://www.genecards.org/cgi-bin/carddisp.pl?gene=MTDH
NDUFS4	NADH:Ubiquinone Oxidoreductase Subunit S4	Protein Coding	42	GC05P053560	3.87745	https://www.genecards.org/cgi-bin/carddisp.pl?gene=NDUFS4
XCL1	X-C Motif Chemokine Ligand 1	Protein Coding	35	GC01P168576	3.87735	https://www.genecards.org/cgi-bin/carddisp.pl?gene=XCL1
HNRNPL	Heterogeneous Nuclear Ribonucleoprotein L	Protein Coding	38	GC19M038836	3.87615	https://www.genecards.org/cgi-bin/carddisp.pl?gene=HNRNPL
SERPINB1	Serpin Family B Member 1	Protein Coding	39	GC06M002835	3.87596	https://www.genecards.org/cgi-bin/carddisp.pl?gene=SERPINB1
SART1	Spliceosome Associated Factor 1, Recruiter Of U4/U6.U5 Tri-SnRNP	Protein Coding	40	GC11P070020	3.87499	https://www.genecards.org/cgi-bin/carddisp.pl?gene=SART1
VAV2	Vav Guanine Nucleotide Exchange Factor 2	Protein Coding	41	GC09M133761	3.87436	https://www.genecards.org/cgi-bin/carddisp.pl?gene=VAV2
PTGER2	Prostaglandin E Receptor 2	Protein Coding	46	GC14P052314	3.87126	https://www.genecards.org/cgi-bin/carddisp.pl?gene=PTGER2
IL7R	Interleukin 7 Receptor	Protein Coding	44	GC05P035852	3.87009	https://www.genecards.org/cgi-bin/carddisp.pl?gene=IL7R
ATP1A1	ATPase Na+/K+ Transporting Subunit Alpha 1	Protein Coding	48	GC01P116372	3.86926	https://www.genecards.org/cgi-bin/carddisp.pl?gene=ATP1A1
UGCG	UDP-Glucose Ceramide Glucosyltransferase	Protein Coding	42	GC09P111896	3.86816	https://www.genecards.org/cgi-bin/carddisp.pl?gene=UGCG
NOD1	Nucleotide Binding Oligomerization Domain Containing 1	Protein Coding	42	GC07M030424	3.86735	https://www.genecards.org/cgi-bin/carddisp.pl?gene=NOD1
VTN	Vitronectin	Protein Coding	42	GC17M035135	3.86709	https://www.genecards.org/cgi-bin/carddisp.pl?gene=VTN
PLEKHO2	Pleckstrin Homology Domain Containing O2	Protein Coding	34	GC15P120369	3.86586	https://www.genecards.org/cgi-bin/carddisp.pl?gene=PLEKHO2
YY1	YY1 Transcription Factor	Protein Coding	46	GC14P100238	3.86557	https://www.genecards.org/cgi-bin/carddisp.pl?gene=YY1
TRPM2	Transient Receptor Potential Cation Channel Subfamily M Member 2	Protein Coding	40	GC21P044350	3.86042	https://www.genecards.org/cgi-bin/carddisp.pl?gene=TRPM2
STK26	Serine/Threonine Kinase 26	Protein Coding	38	GC0XP132023	3.86006	https://www.genecards.org/cgi-bin/carddisp.pl?gene=STK26
ITPR2	Inositol 1,4,5-Trisphosphate Receptor Type 2	Protein Coding	45	GC12M026336	3.85985	https://www.genecards.org/cgi-bin/carddisp.pl?gene=ITPR2
PLK3	Polo Like Kinase 3	Protein Coding	41	GC01P045329	3.85107	https://www.genecards.org/cgi-bin/carddisp.pl?gene=PLK3
EDNRB	Endothelin Receptor Type B	Protein Coding	47	GC13M077895	3.84785	https://www.genecards.org/cgi-bin/carddisp.pl?gene=EDNRB
ACACA	Acetyl-CoA Carboxylase Alpha	Protein Coding	46	GC17M037084	3.84681	https://www.genecards.org/cgi-bin/carddisp.pl?gene=ACACA
ALDH1A2	Aldehyde Dehydrogenase 1 Family Member A2	Protein Coding	46	GC15M089827	3.84677	https://www.genecards.org/cgi-bin/carddisp.pl?gene=ALDH1A2
ACTN4	Actinin Alpha 4	Protein Coding	45	GC19P038647	3.84627	https://www.genecards.org/cgi-bin/carddisp.pl?gene=ACTN4
CSTB	Cystatin B	Protein Coding	45	GC21M043772	3.84307	https://www.genecards.org/cgi-bin/carddisp.pl?gene=CSTB
FGFR2	Fibroblast Growth Factor Receptor 2	Protein Coding	52	GC10M121478	3.84218	https://www.genecards.org/cgi-bin/carddisp.pl?gene=FGFR2
KPNA3	Karyopherin Subunit Alpha 3	Protein Coding	42	GC13M049699	3.84131	https://www.genecards.org/cgi-bin/carddisp.pl?gene=KPNA3
LATS1	Large Tumor Suppressor Kinase 1	Protein Coding	43	GC06M149658	3.83992	https://www.genecards.org/cgi-bin/carddisp.pl?gene=LATS1
LITAF	Lipopolysaccharide Induced TNF Factor	Protein Coding	42	GC16M011547	3.83949	https://www.genecards.org/cgi-bin/carddisp.pl?gene=LITAF
COX5A	Cytochrome C Oxidase Subunit 5A	Protein Coding	42	GC15M074919	3.83916	https://www.genecards.org/cgi-bin/carddisp.pl?gene=COX5A
PRG2	Proteoglycan 2, Pro Eosinophil Major Basic Protein	Protein Coding	39	GC11M057386	3.83829	https://www.genecards.org/cgi-bin/carddisp.pl?gene=PRG2
YWHAE	Tyrosine 3-Monooxygenase/Tryptophan 5-Monooxygenase Activation Protein Epsilon	Protein Coding	47	GC17M003080	3.83552	https://www.genecards.org/cgi-bin/carddisp.pl?gene=YWHAE
PON2	Paraoxonase 2	Protein Coding	43	GC07M095404	3.83543	https://www.genecards.org/cgi-bin/carddisp.pl?gene=PON2
PTPRE	Protein Tyrosine Phosphatase Receptor Type E	Protein Coding	40	GC10P127907	3.83466	https://www.genecards.org/cgi-bin/carddisp.pl?gene=PTPRE
SDC2	Syndecan 2	Protein Coding	43	GC08P096497	3.83404	https://www.genecards.org/cgi-bin/carddisp.pl?gene=SDC2
ITGA5	Integrin Subunit Alpha 5	Protein Coding	47	GC12M054899	3.83306	https://www.genecards.org/cgi-bin/carddisp.pl?gene=ITGA5
LINC00461	Long Intergenic Non-Protein Coding RNA 461	RNA Gene	22	GC05M088507	3.83089	https://www.genecards.org/cgi-bin/carddisp.pl?gene=LINC00461
CD3G	CD3 Gamma Subunit Of T-Cell Receptor Complex	Protein Coding	45	GC11P118344	3.83019	https://www.genecards.org/cgi-bin/carddisp.pl?gene=CD3G
FER	FER Tyrosine Kinase	Protein Coding	45	GC05P108747	3.82926	https://www.genecards.org/cgi-bin/carddisp.pl?gene=FER
PRKAA2	Protein Kinase AMP-Activated Catalytic Subunit Alpha 2	Protein Coding	49	GC01P056645	3.82655	https://www.genecards.org/cgi-bin/carddisp.pl?gene=PRKAA2
RASA1	RAS P21 Protein Activator 1	Protein Coding	45	GC05P087267	3.82487	https://www.genecards.org/cgi-bin/carddisp.pl?gene=RASA1
SLC3A2	Solute Carrier Family 3 Member 2	Protein Coding	40	GC11P062856	3.82447	https://www.genecards.org/cgi-bin/carddisp.pl?gene=SLC3A2
NTRK2	Neurotrophic Receptor Tyrosine Kinase 2	Protein Coding	51	GC09P084668	3.82364	https://www.genecards.org/cgi-bin/carddisp.pl?gene=NTRK2
HPSE	Heparanase	Protein Coding	43	GC04M083292	3.82177	https://www.genecards.org/cgi-bin/carddisp.pl?gene=HPSE
APPL1	Adaptor Protein, Phosphotyrosine Interacting With PH Domain And Leucine Zipper 1	Protein Coding	43	GC03P057227	3.82123	https://www.genecards.org/cgi-bin/carddisp.pl?gene=APPL1
ERBB2	Erb-B2 Receptor Tyrosine Kinase 2	Protein Coding	52	GC17P039687	3.81826	https://www.genecards.org/cgi-bin/carddisp.pl?gene=ERBB2
ERVW-1	Endogenous Retrovirus Group W Member 1, Envelope	Protein Coding	34	GC07M092468	3.81609	https://www.genecards.org/cgi-bin/carddisp.pl?gene=ERVW-1
PRKD3	Protein Kinase D3	Protein Coding	43	GC02M037251	3.81463	https://www.genecards.org/cgi-bin/carddisp.pl?gene=PRKD3
HDAC7	Histone Deacetylase 7	Protein Coding	43	GC12M047782	3.8139	https://www.genecards.org/cgi-bin/carddisp.pl?gene=HDAC7
KANK1	KN Motif And Ankyrin Repeat Domains 1	Protein Coding	41	GC09P000474	3.81215	https://www.genecards.org/cgi-bin/carddisp.pl?gene=KANK1
CRTC3	CREB Regulated Transcription Coactivator 3	Protein Coding	38	GC15P090529	3.8094	https://www.genecards.org/cgi-bin/carddisp.pl?gene=CRTC3
APOC2	Apolipoprotein C2	Protein Coding	42	GC19P066883	3.807	https://www.genecards.org/cgi-bin/carddisp.pl?gene=APOC2
IGHE	Immunoglobulin Heavy Constant Epsilon	Protein Coding	30	GC14M112707	3.80687	https://www.genecards.org/cgi-bin/carddisp.pl?gene=IGHE
FGF7	Fibroblast Growth Factor 7	Protein Coding	40	GC15P049423	3.80631	https://www.genecards.org/cgi-bin/carddisp.pl?gene=FGF7
CACNA2D2	Calcium Voltage-Gated Channel Auxiliary Subunit Alpha2delta 2	Protein Coding	41	GC03M051262	3.80567	https://www.genecards.org/cgi-bin/carddisp.pl?gene=CACNA2D2
BIRC3	Baculoviral IAP Repeat Containing 3	Protein Coding	45	GC11P102317	3.80343	https://www.genecards.org/cgi-bin/carddisp.pl?gene=BIRC3
GRAP2	GRB2 Related Adaptor Protein 2	Protein Coding	41	GC22P039901	3.80226	https://www.genecards.org/cgi-bin/carddisp.pl?gene=GRAP2
OPTN	Optineurin	Protein Coding	43	GC10P013099	3.80222	https://www.genecards.org/cgi-bin/carddisp.pl?gene=OPTN
GPR137B	G Protein-Coupled Receptor 137B	Protein Coding	36	GC01P236142	3.80082	https://www.genecards.org/cgi-bin/carddisp.pl?gene=GPR137B
LAMP3	Lysosomal Associated Membrane Protein 3	Protein Coding	38	GC03M183122	3.79567	https://www.genecards.org/cgi-bin/carddisp.pl?gene=LAMP3
ARHGEF11	Rho Guanine Nucleotide Exchange Factor 11	Protein Coding	40	GC01M156934	3.79453	https://www.genecards.org/cgi-bin/carddisp.pl?gene=ARHGEF11
CA4	Carbonic Anhydrase 4	Protein Coding	45	GC17P060149	3.79349	https://www.genecards.org/cgi-bin/carddisp.pl?gene=CA4
TUBA4A	Tubulin Alpha 4a	Protein Coding	44	GC02M219249	3.7927	https://www.genecards.org/cgi-bin/carddisp.pl?gene=TUBA4A
TRAF3	TNF Receptor Associated Factor 3	Protein Coding	45	GC14P109708	3.78411	https://www.genecards.org/cgi-bin/carddisp.pl?gene=TRAF3
CCR9	C-C Motif Chemokine Receptor 9	Protein Coding	39	GC03P046762	3.78372	https://www.genecards.org/cgi-bin/carddisp.pl?gene=CCR9
DNM3	Dynamin 3	Protein Coding	42	GC01P171855	3.7811	https://www.genecards.org/cgi-bin/carddisp.pl?gene=DNM3
CAMSAP2	Calmodulin Regulated Spectrin Associated Protein Family Member 2	Protein Coding	32	GC01P200739	3.78	https://www.genecards.org/cgi-bin/carddisp.pl?gene=CAMSAP2
H2AC21	H2A Clustered Histone 21	Protein Coding	26	GC01M152035	3.77856	https://www.genecards.org/cgi-bin/carddisp.pl?gene=H2AC21
CD1D	CD1d Molecule	Protein Coding	42	GC01P158178	3.77712	https://www.genecards.org/cgi-bin/carddisp.pl?gene=CD1D
KLRK1	Killer Cell Lectin Like Receptor K1	Protein Coding	40	GC12M021107	3.77605	https://www.genecards.org/cgi-bin/carddisp.pl?gene=KLRK1
RACGAP1	Rac GTPase Activating Protein 1	Protein Coding	43	GC12M049978	3.77605	https://www.genecards.org/cgi-bin/carddisp.pl?gene=RACGAP1
AURKA	Aurora Kinase A	Protein Coding	49	GC20M056370	3.77562	https://www.genecards.org/cgi-bin/carddisp.pl?gene=AURKA
MAP3K1	Mitogen-Activated Protein Kinase Kinase Kinase 1	Protein Coding	47	GC05P056815	3.77368	https://www.genecards.org/cgi-bin/carddisp.pl?gene=MAP3K1
CTSH	Cathepsin H	Protein Coding	46	GC15M090448	3.77351	https://www.genecards.org/cgi-bin/carddisp.pl?gene=CTSH
MAPRE3	Microtubule Associated Protein RP/EB Family Member 3	Protein Coding	38	GC02P026935	3.77297	https://www.genecards.org/cgi-bin/carddisp.pl?gene=MAPRE3
ANKRD6	Ankyrin Repeat Domain 6	Protein Coding	37	GC06P089433	3.77248	https://www.genecards.org/cgi-bin/carddisp.pl?gene=ANKRD6
MIR619	MicroRNA 619	RNA Gene	16	GC12M108836	3.77129	https://www.genecards.org/cgi-bin/carddisp.pl?gene=MIR619
SCD	Stearoyl-CoA Desaturase	Protein Coding	48	GC10P100347	3.77004	https://www.genecards.org/cgi-bin/carddisp.pl?gene=SCD
WWTR1	WW Domain Containing Transcription Regulator 1	Protein Coding	39	GC03M149517	3.76933	https://www.genecards.org/cgi-bin/carddisp.pl?gene=WWTR1
FURIN	Furin, Paired Basic Amino Acid Cleaving Enzyme	Protein Coding	44	GC15P090868	3.7692	https://www.genecards.org/cgi-bin/carddisp.pl?gene=FURIN
TUBA3C	Tubulin Alpha 3c	Protein Coding	36	GC13M019173	3.76903	https://www.genecards.org/cgi-bin/carddisp.pl?gene=TUBA3C
ATF3	Activating Transcription Factor 3	Protein Coding	42	GC01P212565	3.76691	https://www.genecards.org/cgi-bin/carddisp.pl?gene=ATF3
TNFRSF6B	TNF Receptor Superfamily Member 6b	Protein Coding	41	GC20P063696	3.75878	https://www.genecards.org/cgi-bin/carddisp.pl?gene=TNFRSF6B
RIPK2	Receptor Interacting Serine/Threonine Kinase 2	Protein Coding	44	GC08P089804	3.75766	https://www.genecards.org/cgi-bin/carddisp.pl?gene=RIPK2
EVI5	Ecotropic Viral Integration Site 5	Protein Coding	37	GC01M092508	3.75691	https://www.genecards.org/cgi-bin/carddisp.pl?gene=EVI5
MAP6	Microtubule Associated Protein 6	Protein Coding	33	GC11M075586	3.75533	https://www.genecards.org/cgi-bin/carddisp.pl?gene=MAP6
ACP1	Acid Phosphatase 1	Protein Coding	42	GC02P000344	3.75508	https://www.genecards.org/cgi-bin/carddisp.pl?gene=ACP1
CD244	CD244 Molecule	Protein Coding	42	GC01M160830	3.7531	https://www.genecards.org/cgi-bin/carddisp.pl?gene=CD244
NTF4	Neurotrophin 4	Protein Coding	42	GC19M066077	3.74937	https://www.genecards.org/cgi-bin/carddisp.pl?gene=NTF4
AREG	Amphiregulin	Protein Coding	41	GC04P074445	3.74769	https://www.genecards.org/cgi-bin/carddisp.pl?gene=AREG
NCK1	NCK Adaptor Protein 1	Protein Coding	42	GC03P136862	3.74571	https://www.genecards.org/cgi-bin/carddisp.pl?gene=NCK1
PRKACA	Protein Kinase CAMP-Activated Catalytic Subunit Alpha	Protein Coding	49	GC19M014497	3.7457	https://www.genecards.org/cgi-bin/carddisp.pl?gene=PRKACA
MMP8	Matrix Metallopeptidase 8	Protein Coding	46	GC11M102617	3.74561	https://www.genecards.org/cgi-bin/carddisp.pl?gene=MMP8
EDN2	Endothelin 2	Protein Coding	39	GC01M041478	3.74478	https://www.genecards.org/cgi-bin/carddisp.pl?gene=EDN2
GRN	Granulin Precursor	Protein Coding	46	GC17P044345	3.74456	https://www.genecards.org/cgi-bin/carddisp.pl?gene=GRN
PIK3R4	Phosphoinositide-3-Kinase Regulatory Subunit 4	Protein Coding	44	GC03M130678	3.74432	https://www.genecards.org/cgi-bin/carddisp.pl?gene=PIK3R4
ENG	Endoglin	Protein Coding	46	GC09M127815	3.74278	https://www.genecards.org/cgi-bin/carddisp.pl?gene=ENG
GJA1	Gap Junction Protein Alpha 1	Protein Coding	48	GC06P121436	3.74106	https://www.genecards.org/cgi-bin/carddisp.pl?gene=GJA1
SKIV2L	Ski2 Like RNA Helicase	Protein Coding	42	GC06P083717	3.74038	https://www.genecards.org/cgi-bin/carddisp.pl?gene=SKIV2L
COL1A1	Collagen Type I Alpha 1 Chain	Protein Coding	48	GC17M050183	3.7402	https://www.genecards.org/cgi-bin/carddisp.pl?gene=COL1A1
HDAC6	Histone Deacetylase 6	Protein Coding	50	GC0XP048801	3.7377	https://www.genecards.org/cgi-bin/carddisp.pl?gene=HDAC6
BCL2L11	BCL2 Like 11	Protein Coding	42	GC02P111119	3.73675	https://www.genecards.org/cgi-bin/carddisp.pl?gene=BCL2L11
TBXAS1	Thromboxane A Synthase 1	Protein Coding	48	GC07P139777	3.73562	https://www.genecards.org/cgi-bin/carddisp.pl?gene=TBXAS1
MDM2	MDM2 Proto-Oncogene	Protein Coding	51	GC12P068808	3.73477	https://www.genecards.org/cgi-bin/carddisp.pl?gene=MDM2
EXOC3	Exocyst Complex Component 3	Protein Coding	36	GC05P000443	3.73397	https://www.genecards.org/cgi-bin/carddisp.pl?gene=EXOC3
THOC5	THO Complex 5	Protein Coding	36	GC22M029505	3.73315	https://www.genecards.org/cgi-bin/carddisp.pl?gene=THOC5
PRDX1	Peroxiredoxin 1	Protein Coding	46	GC01M045511	3.7312	https://www.genecards.org/cgi-bin/carddisp.pl?gene=PRDX1
KCNN4	Potassium Calcium-Activated Channel Subfamily N Member 4	Protein Coding	47	GC19M065881	3.72524	https://www.genecards.org/cgi-bin/carddisp.pl?gene=KCNN4
CSNK2B	Casein Kinase 2 Beta	Protein Coding	46	GC06P083698	3.72441	https://www.genecards.org/cgi-bin/carddisp.pl?gene=CSNK2B
SNAI1	Snail Family Transcriptional Repressor 1	Protein Coding	42	GC20P049982	3.72331	https://www.genecards.org/cgi-bin/carddisp.pl?gene=SNAI1
PIK3C2A	Phosphatidylinositol-4-Phosphate 3-Kinase Catalytic Subunit Type 2 Alpha	Protein Coding	45	GC11M017580	3.72305	https://www.genecards.org/cgi-bin/carddisp.pl?gene=PIK3C2A
ACIN1	Apoptotic Chromatin Condensation Inducer 1	Protein Coding	39	GC14M023058	3.72125	https://www.genecards.org/cgi-bin/carddisp.pl?gene=ACIN1
TNFRSF8	TNF Receptor Superfamily Member 8	Protein Coding	41	GC01P012063	3.7212	https://www.genecards.org/cgi-bin/carddisp.pl?gene=TNFRSF8
IFNA2	Interferon Alpha 2	Protein Coding	41	GC09M021384	3.72041	https://www.genecards.org/cgi-bin/carddisp.pl?gene=IFNA2
TERT	Telomerase Reverse Transcriptase	Protein Coding	49	GC05M001253	3.7203	https://www.genecards.org/cgi-bin/carddisp.pl?gene=TERT
RPS6KA1	Ribosomal Protein S6 Kinase A1	Protein Coding	48	GC01P026540	3.7182	https://www.genecards.org/cgi-bin/carddisp.pl?gene=RPS6KA1
MAP3K5	Mitogen-Activated Protein Kinase Kinase Kinase 5	Protein Coding	45	GC06M136557	3.71672	https://www.genecards.org/cgi-bin/carddisp.pl?gene=MAP3K5
SNRK	SNF Related Kinase	Protein Coding	38	GC03P043303	3.71594	https://www.genecards.org/cgi-bin/carddisp.pl?gene=SNRK
CALM3	Calmodulin 3	Protein Coding	41	GC19P046601	3.71586	https://www.genecards.org/cgi-bin/carddisp.pl?gene=CALM3
KHSRP	KH-Type Splicing Regulatory Protein	Protein Coding	40	GC19M006413	3.71436	https://www.genecards.org/cgi-bin/carddisp.pl?gene=KHSRP
ENO1	Enolase 1	Protein Coding	45	GC01M008861	3.71353	https://www.genecards.org/cgi-bin/carddisp.pl?gene=ENO1
TAFA3	TAFA Chemokine Like Family Member 3	Protein Coding	24	GC01P112769	3.71241	https://www.genecards.org/cgi-bin/carddisp.pl?gene=TAFA3
ST14	ST14 Transmembrane Serine Protease Matriptase	Protein Coding	48	GC11P130159	3.71044	https://www.genecards.org/cgi-bin/carddisp.pl?gene=ST14
CPAMD8	C3 And PZP Like Alpha-2-Macroglobulin Domain Containing 8	Protein Coding	37	GC19M016892	3.7053	https://www.genecards.org/cgi-bin/carddisp.pl?gene=CPAMD8
PARVA	Parvin Alpha	Protein Coding	41	GC11P012398	3.70414	https://www.genecards.org/cgi-bin/carddisp.pl?gene=PARVA
SRSF2	Serine And Arginine Rich Splicing Factor 2	Protein Coding	40	GC17M076734	3.70411	https://www.genecards.org/cgi-bin/carddisp.pl?gene=SRSF2
PLG	Plasminogen	Protein Coding	48	GC06P160702	3.70406	https://www.genecards.org/cgi-bin/carddisp.pl?gene=PLG
IGF2BP2	Insulin Like Growth Factor 2 MRNA Binding Protein 2	Protein Coding	43	GC03M185643	3.70298	https://www.genecards.org/cgi-bin/carddisp.pl?gene=IGF2BP2
PTGDS	Prostaglandin D2 Synthase	Protein Coding	44	GC09P137091	3.69962	https://www.genecards.org/cgi-bin/carddisp.pl?gene=PTGDS
IL24	Interleukin 24	Protein Coding	39	GC01P206897	3.69697	https://www.genecards.org/cgi-bin/carddisp.pl?gene=IL24
EPOR	Erythropoietin Receptor	Protein Coding	46	GC19M011377	3.69641	https://www.genecards.org/cgi-bin/carddisp.pl?gene=EPOR
ABCA2	ATP Binding Cassette Subfamily A Member 2	Protein Coding	41	GC09M137007	3.69626	https://www.genecards.org/cgi-bin/carddisp.pl?gene=ABCA2
GFI1	Growth Factor Independent 1 Transcriptional Repressor	Protein Coding	40	GC01M092474	3.69604	https://www.genecards.org/cgi-bin/carddisp.pl?gene=GFI1
CLEC4M	C-Type Lectin Domain Family 4 Member M	Protein Coding	39	GC19P007763	3.69538	https://www.genecards.org/cgi-bin/carddisp.pl?gene=CLEC4M
DHX30	DExH-Box Helicase 30	Protein Coding	40	GC03P047802	3.69435	https://www.genecards.org/cgi-bin/carddisp.pl?gene=DHX30
RAPGEF3	Rap Guanine Nucleotide Exchange Factor 3	Protein Coding	43	GC12M047736	3.69299	https://www.genecards.org/cgi-bin/carddisp.pl?gene=RAPGEF3
POLR2A	RNA Polymerase II Subunit A	Protein Coding	44	GC17P011164	3.68988	https://www.genecards.org/cgi-bin/carddisp.pl?gene=POLR2A
XAB2	XPA Binding Protein 2	Protein Coding	37	GC19M007619	3.68824	https://www.genecards.org/cgi-bin/carddisp.pl?gene=XAB2
MKI67	Marker Of Proliferation Ki-67	Protein Coding	42	GC10M128096	3.68796	https://www.genecards.org/cgi-bin/carddisp.pl?gene=MKI67
RBPJ	Recombination Signal Binding Protein For Immunoglobulin Kappa J Region	Protein Coding	45	GC04P026105	3.68793	https://www.genecards.org/cgi-bin/carddisp.pl?gene=RBPJ
NRIP1	Nuclear Receptor Interacting Protein 1	Protein Coding	42	GC21M014961	3.68688	https://www.genecards.org/cgi-bin/carddisp.pl?gene=NRIP1
TTR	Transthyretin	Protein Coding	46	GC18P031557	3.68611	https://www.genecards.org/cgi-bin/carddisp.pl?gene=TTR
STRIP1	Striatin Interacting Protein 1	Protein Coding	34	GC01P110032	3.68525	https://www.genecards.org/cgi-bin/carddisp.pl?gene=STRIP1
UCP2	Uncoupling Protein 2	Protein Coding	44	GC11M073974	3.68494	https://www.genecards.org/cgi-bin/carddisp.pl?gene=UCP2
RMC1	Regulator Of MON1-CCZ1	Protein Coding	24	GC18P023504	3.6816	https://www.genecards.org/cgi-bin/carddisp.pl?gene=RMC1
CKB	Creatine Kinase B	Protein Coding	43	GC14M103519	3.67879	https://www.genecards.org/cgi-bin/carddisp.pl?gene=CKB
KPNA6	Karyopherin Subunit Alpha 6	Protein Coding	37	GC01P032108	3.67836	https://www.genecards.org/cgi-bin/carddisp.pl?gene=KPNA6
CUX1	Cut Like Homeobox 1	Protein Coding	43	GC07P101815	3.6747	https://www.genecards.org/cgi-bin/carddisp.pl?gene=CUX1
RABGAP1L	RAB GTPase Activating Protein 1 Like	Protein Coding	34	GC01P174159	3.67468	https://www.genecards.org/cgi-bin/carddisp.pl?gene=RABGAP1L
CACNB4	Calcium Voltage-Gated Channel Auxiliary Subunit Beta 4	Protein Coding	45	GC02M151832	3.6735	https://www.genecards.org/cgi-bin/carddisp.pl?gene=CACNB4
MIR130A	MicroRNA 130a	RNA Gene	21	GC11P057641	3.67347	https://www.genecards.org/cgi-bin/carddisp.pl?gene=MIR130A
CSNK2A1	Casein Kinase 2 Alpha 1	Protein Coding	48	GC20M000472	3.67207	https://www.genecards.org/cgi-bin/carddisp.pl?gene=CSNK2A1
ACKR3	Atypical Chemokine Receptor 3	Protein Coding	40	GC02P236537	3.66965	https://www.genecards.org/cgi-bin/carddisp.pl?gene=ACKR3
MX1	MX Dynamin Like GTPase 1	Protein Coding	40	GC21P041420	3.66886	https://www.genecards.org/cgi-bin/carddisp.pl?gene=MX1
CAP1	Cyclase Associated Actin Cytoskeleton Regulatory Protein 1	Protein Coding	40	GC01P040129	3.66843	https://www.genecards.org/cgi-bin/carddisp.pl?gene=CAP1
MORC2	MORC Family CW-Type Zinc Finger 2	Protein Coding	40	GC22M030925	3.66806	https://www.genecards.org/cgi-bin/carddisp.pl?gene=MORC2
MALAT1	Metastasis Associated Lung Adenocarcinoma Transcript 1	RNA Gene	24	GC11P069984	3.6673	https://www.genecards.org/cgi-bin/carddisp.pl?gene=MALAT1
UBE2I	Ubiquitin Conjugating Enzyme E2 I	Protein Coding	45	GC16P011636	3.66616	https://www.genecards.org/cgi-bin/carddisp.pl?gene=UBE2I
MMP28	Matrix Metallopeptidase 28	Protein Coding	36	GC17M035756	3.66564	https://www.genecards.org/cgi-bin/carddisp.pl?gene=MMP28
MICB	MHC Class I Polypeptide-Related Sequence B	Protein Coding	40	GC06P083690	3.66552	https://www.genecards.org/cgi-bin/carddisp.pl?gene=MICB
DOCK2	Dedicator Of Cytokinesis 2	Protein Coding	43	GC05P169637	3.66534	https://www.genecards.org/cgi-bin/carddisp.pl?gene=DOCK2
CLEC6A	C-Type Lectin Domain Containing 6A	Protein Coding	36	GC12P008455	3.66253	https://www.genecards.org/cgi-bin/carddisp.pl?gene=CLEC6A
PDGFA	Platelet Derived Growth Factor Subunit A	Protein Coding	42	GC07M000497	3.66039	https://www.genecards.org/cgi-bin/carddisp.pl?gene=PDGFA
ARHGAP17	Rho GTPase Activating Protein 17	Protein Coding	38	GC16M024931	3.65697	https://www.genecards.org/cgi-bin/carddisp.pl?gene=ARHGAP17
EDNRA	Endothelin Receptor Type A	Protein Coding	47	GC04P147480	3.65575	https://www.genecards.org/cgi-bin/carddisp.pl?gene=EDNRA
GNA11	G Protein Subunit Alpha 11	Protein Coding	46	GC19P003094	3.65574	https://www.genecards.org/cgi-bin/carddisp.pl?gene=GNA11
VCAN	Versican	Protein Coding	46	GC05P083471	3.65265	https://www.genecards.org/cgi-bin/carddisp.pl?gene=VCAN
RFXAP	Regulatory Factor X Associated Protein	Protein Coding	36	GC13P036819	3.65263	https://www.genecards.org/cgi-bin/carddisp.pl?gene=RFXAP
CARMIL2	Capping Protein Regulator And Myosin 1 Linker 2	Protein Coding	29	GC16P067644	3.65214	https://www.genecards.org/cgi-bin/carddisp.pl?gene=CARMIL2
TSLP	Thymic Stromal Lymphopoietin	Protein Coding	37	GC05P111070	3.64879	https://www.genecards.org/cgi-bin/carddisp.pl?gene=TSLP
UBC	Ubiquitin C	Protein Coding	41	GC12M124911	3.64761	https://www.genecards.org/cgi-bin/carddisp.pl?gene=UBC
PKHD1	PKHD1 Ciliary IPT Domain Containing Fibrocystin/Polyductin	Protein Coding	37	GC06M066305	3.64426	https://www.genecards.org/cgi-bin/carddisp.pl?gene=PKHD1
LYVE1	Lymphatic Vessel Endothelial Hyaluronan Receptor 1	Protein Coding	42	GC11M011064	3.6436	https://www.genecards.org/cgi-bin/carddisp.pl?gene=LYVE1
LDHA	Lactate Dehydrogenase A	Protein Coding	49	GC11P018394	3.64117	https://www.genecards.org/cgi-bin/carddisp.pl?gene=LDHA
SELPLG	Selectin P Ligand	Protein Coding	41	GC12M108621	3.64115	https://www.genecards.org/cgi-bin/carddisp.pl?gene=SELPLG
HNRNPD	Heterogeneous Nuclear Ribonucleoprotein D	Protein Coding	41	GC04M082352	3.63764	https://www.genecards.org/cgi-bin/carddisp.pl?gene=HNRNPD
HNRNPM	Heterogeneous Nuclear Ribonucleoprotein M	Protein Coding	38	GC19P008444	3.63726	https://www.genecards.org/cgi-bin/carddisp.pl?gene=HNRNPM
ILK	Integrin Linked Kinase	Protein Coding	44	GC11P006604	3.63155	https://www.genecards.org/cgi-bin/carddisp.pl?gene=ILK
ATG16L1	Autophagy Related 16 Like 1	Protein Coding	41	GC02P233253	3.63139	https://www.genecards.org/cgi-bin/carddisp.pl?gene=ATG16L1
EIF2AK2	Eukaryotic Translation Initiation Factor 2 Alpha Kinase 2	Protein Coding	45	GC02M037099	3.62883	https://www.genecards.org/cgi-bin/carddisp.pl?gene=EIF2AK2
LPIN1	Lipin 1	Protein Coding	45	GC02P011677	3.62482	https://www.genecards.org/cgi-bin/carddisp.pl?gene=LPIN1
CYP27B1	Cytochrome P450 Family 27 Subfamily B Member 1	Protein Coding	46	GC12M057757	3.62457	https://www.genecards.org/cgi-bin/carddisp.pl?gene=CYP27B1
GTF2H4	General Transcription Factor IIH Subunit 4	Protein Coding	39	GC06P083679	3.62224	https://www.genecards.org/cgi-bin/carddisp.pl?gene=GTF2H4
PDLIM1	PDZ And LIM Domain 1	Protein Coding	40	GC10M095237	3.62218	https://www.genecards.org/cgi-bin/carddisp.pl?gene=PDLIM1
SUCNR1	Succinate Receptor 1	Protein Coding	38	GC03P151873	3.62041	https://www.genecards.org/cgi-bin/carddisp.pl?gene=SUCNR1
PIM1	Pim-1 Proto-Oncogene, Serine/Threonine Kinase	Protein Coding	47	GC06P083862	3.61808	https://www.genecards.org/cgi-bin/carddisp.pl?gene=PIM1
ZBP1	Z-DNA Binding Protein 1	Protein Coding	38	GC20M057603	3.61432	https://www.genecards.org/cgi-bin/carddisp.pl?gene=ZBP1
RPL29	Ribosomal Protein L29	Protein Coding	38	GC03M052033	3.61425	https://www.genecards.org/cgi-bin/carddisp.pl?gene=RPL29
HLA-DMB	Major Histocompatibility Complex, Class II, DM Beta	Protein Coding	40	GC06M032934	3.6129	https://www.genecards.org/cgi-bin/carddisp.pl?gene=HLA-DMB
P2RY1	Purinergic Receptor P2Y1	Protein Coding	45	GC03P152835	3.61239	https://www.genecards.org/cgi-bin/carddisp.pl?gene=P2RY1
CD207	CD207 Molecule	Protein Coding	38	GC02M070830	3.61197	https://www.genecards.org/cgi-bin/carddisp.pl?gene=CD207
LCP2	Lymphocyte Cytosolic Protein 2	Protein Coding	41	GC05M170246	3.61085	https://www.genecards.org/cgi-bin/carddisp.pl?gene=LCP2
SLC7A11	Solute Carrier Family 7 Member 11	Protein Coding	42	GC04M138164	3.6101	https://www.genecards.org/cgi-bin/carddisp.pl?gene=SLC7A11
BTK	Bruton Tyrosine Kinase	Protein Coding	50	GC0XM101349	3.60904	https://www.genecards.org/cgi-bin/carddisp.pl?gene=BTK
SMARCA4	SWI/SNF Related, Matrix Associated, Actin Dependent Regulator Of Chromatin, Subfamily A, Member 4	Protein Coding	48	GC19P010932	3.6081	https://www.genecards.org/cgi-bin/carddisp.pl?gene=SMARCA4
SAFB	Scaffold Attachment Factor B	Protein Coding	38	GC19P005623	3.60752	https://www.genecards.org/cgi-bin/carddisp.pl?gene=SAFB
AGT	Angiotensinogen	Protein Coding	47	GC01M230702	3.60748	https://www.genecards.org/cgi-bin/carddisp.pl?gene=AGT
ESR2	Estrogen Receptor 2	Protein Coding	47	GC14M064084	3.60569	https://www.genecards.org/cgi-bin/carddisp.pl?gene=ESR2
NECTIN1	Nectin Cell Adhesion Molecule 1	Protein Coding	37	GC11M119624	3.60454	https://www.genecards.org/cgi-bin/carddisp.pl?gene=NECTIN1
NR1I2	Nuclear Receptor Subfamily 1 Group I Member 2	Protein Coding	44	GC03P119780	3.60331	https://www.genecards.org/cgi-bin/carddisp.pl?gene=NR1I2
ODC1	Ornithine Decarboxylase 1	Protein Coding	46	GC02M010432	3.60287	https://www.genecards.org/cgi-bin/carddisp.pl?gene=ODC1
SEMA7A	Semaphorin 7A (John Milton Hagen Blood Group)	Protein Coding	42	GC15M074409	3.60223	https://www.genecards.org/cgi-bin/carddisp.pl?gene=SEMA7A
POLR1C	RNA Polymerase I And III Subunit C	Protein Coding	42	GC06P083925	3.60054	https://www.genecards.org/cgi-bin/carddisp.pl?gene=POLR1C
BEST1	Bestrophin 1	Protein Coding	42	GC11P061949	3.59879	https://www.genecards.org/cgi-bin/carddisp.pl?gene=BEST1
GPSM2	G Protein Signaling Modulator 2	Protein Coding	41	GC01P108875	3.59795	https://www.genecards.org/cgi-bin/carddisp.pl?gene=GPSM2
PITX2	Paired Like Homeodomain 2	Protein Coding	45	GC04M110617	3.59597	https://www.genecards.org/cgi-bin/carddisp.pl?gene=PITX2
MAP2K4	Mitogen-Activated Protein Kinase Kinase 4	Protein Coding	45	GC17P012020	3.5916	https://www.genecards.org/cgi-bin/carddisp.pl?gene=MAP2K4
PRKAG2	Protein Kinase AMP-Activated Non-Catalytic Subunit Gamma 2	Protein Coding	48	GC07M151556	3.59016	https://www.genecards.org/cgi-bin/carddisp.pl?gene=PRKAG2
SLC4A1	Solute Carrier Family 4 Member 1 (Diego Blood Group)	Protein Coding	47	GC17M044913	3.58698	https://www.genecards.org/cgi-bin/carddisp.pl?gene=SLC4A1
SMURF2	SMAD Specific E3 Ubiquitin Protein Ligase 2	Protein Coding	41	GC17M064542	3.58592	https://www.genecards.org/cgi-bin/carddisp.pl?gene=SMURF2
EPB41L5	Erythrocyte Membrane Protein Band 4.1 Like 5	Protein Coding	35	GC02P120013	3.58218	https://www.genecards.org/cgi-bin/carddisp.pl?gene=EPB41L5
DLG4	Discs Large MAGUK Scaffold Protein 4	Protein Coding	46	GC17M007189	3.58105	https://www.genecards.org/cgi-bin/carddisp.pl?gene=DLG4
MAP4K4	Mitogen-Activated Protein Kinase Kinase Kinase Kinase 4	Protein Coding	46	GC02P101696	3.58027	https://www.genecards.org/cgi-bin/carddisp.pl?gene=MAP4K4
SND1	Staphylococcal Nuclease And Tudor Domain Containing 1	Protein Coding	40	GC07P127652	3.58026	https://www.genecards.org/cgi-bin/carddisp.pl?gene=SND1
FAU	FAU Ubiquitin Like And Ribosomal Protein S30 Fusion	Protein Coding	37	GC11M065120	3.57618	https://www.genecards.org/cgi-bin/carddisp.pl?gene=FAU
HSPA1A	Heat Shock Protein Family A (Hsp70) Member 1A	Protein Coding	44	GC06P083713	3.57536	https://www.genecards.org/cgi-bin/carddisp.pl?gene=HSPA1A
CCN2	Cellular Communication Network Factor 2	Protein Coding	37	GC06M131948	3.57456	https://www.genecards.org/cgi-bin/carddisp.pl?gene=CCN2
TAPBP	TAP Binding Protein	Protein Coding	44	GC06M033299	3.57143	https://www.genecards.org/cgi-bin/carddisp.pl?gene=TAPBP
CEL	Carboxyl Ester Lipase	Protein Coding	46	GC09P133061	3.57109	https://www.genecards.org/cgi-bin/carddisp.pl?gene=CEL
KMT2A	Lysine Methyltransferase 2A	Protein Coding	44	GC11P118436	3.56905	https://www.genecards.org/cgi-bin/carddisp.pl?gene=KMT2A
EZH2	Enhancer Of Zeste 2 Polycomb Repressive Complex 2 Subunit	Protein Coding	52	GC07M148807	3.5687	https://www.genecards.org/cgi-bin/carddisp.pl?gene=EZH2
CYSLTR1	Cysteinyl Leukotriene Receptor 1	Protein Coding	41	GC0XM078271	3.56477	https://www.genecards.org/cgi-bin/carddisp.pl?gene=CYSLTR1
RASGRP1	RAS Guanyl Releasing Protein 1	Protein Coding	46	GC15M038488	3.56437	https://www.genecards.org/cgi-bin/carddisp.pl?gene=RASGRP1
CELSR1	Cadherin EGF LAG Seven-Pass G-Type Receptor 1	Protein Coding	41	GC22M046360	3.5642	https://www.genecards.org/cgi-bin/carddisp.pl?gene=CELSR1
ALDH2	Aldehyde Dehydrogenase 2 Family Member	Protein Coding	49	GC12P111766	3.56283	https://www.genecards.org/cgi-bin/carddisp.pl?gene=ALDH2
CALM2	Calmodulin 2	Protein Coding	43	GC02M047124	3.56256	https://www.genecards.org/cgi-bin/carddisp.pl?gene=CALM2
HOXB8	Homeobox B8	Protein Coding	36	GC17M048611	3.55757	https://www.genecards.org/cgi-bin/carddisp.pl?gene=HOXB8
HNRNPA2B1	Heterogeneous Nuclear Ribonucleoprotein A2/B1	Protein Coding	44	GC07M026174	3.55602	https://www.genecards.org/cgi-bin/carddisp.pl?gene=HNRNPA2B1
RPA1	Replication Protein A1	Protein Coding	45	GC17P001829	3.55425	https://www.genecards.org/cgi-bin/carddisp.pl?gene=RPA1
MYO10	Myosin X	Protein Coding	39	GC05M016661	3.55396	https://www.genecards.org/cgi-bin/carddisp.pl?gene=MYO10
CYP24A1	Cytochrome P450 Family 24 Subfamily A Member 1	Protein Coding	45	GC20M054153	3.55368	https://www.genecards.org/cgi-bin/carddisp.pl?gene=CYP24A1
MAP1B	Microtubule Associated Protein 1B	Protein Coding	43	GC05P072107	3.55348	https://www.genecards.org/cgi-bin/carddisp.pl?gene=MAP1B
MPL	MPL Proto-Oncogene, Thrombopoietin Receptor	Protein Coding	46	GC01P043337	3.553	https://www.genecards.org/cgi-bin/carddisp.pl?gene=MPL
CDK12	Cyclin Dependent Kinase 12	Protein Coding	42	GC17P039461	3.55266	https://www.genecards.org/cgi-bin/carddisp.pl?gene=CDK12
AMOTL2	Angiomotin Like 2	Protein Coding	35	GC03M134355	3.55231	https://www.genecards.org/cgi-bin/carddisp.pl?gene=AMOTL2
GAB2	GRB2 Associated Binding Protein 2	Protein Coding	42	GC11M078215	3.55174	https://www.genecards.org/cgi-bin/carddisp.pl?gene=GAB2
ITGAD	Integrin Subunit Alpha D	Protein Coding	36	GC16P041140	3.55166	https://www.genecards.org/cgi-bin/carddisp.pl?gene=ITGAD
KCNQ1	Potassium Voltage-Gated Channel Subfamily Q Member 1	Protein Coding	48	GC11P002444	3.55123	https://www.genecards.org/cgi-bin/carddisp.pl?gene=KCNQ1
GRK3	G Protein-Coupled Receptor Kinase 3	Protein Coding	37	GC22P036163	3.54954	https://www.genecards.org/cgi-bin/carddisp.pl?gene=GRK3
BPI	Bactericidal Permeability Increasing Protein	Protein Coding	41	GC20P038304	3.54899	https://www.genecards.org/cgi-bin/carddisp.pl?gene=BPI
ANXA4	Annexin A4	Protein Coding	42	GC02P069644	3.54883	https://www.genecards.org/cgi-bin/carddisp.pl?gene=ANXA4
XRCC1	X-Ray Repair Cross Complementing 1	Protein Coding	43	GC19M043543	3.54879	https://www.genecards.org/cgi-bin/carddisp.pl?gene=XRCC1
CTNND1	Catenin Delta 1	Protein Coding	44	GC11P058140	3.54874	https://www.genecards.org/cgi-bin/carddisp.pl?gene=CTNND1
SLC23A2	Solute Carrier Family 23 Member 2	Protein Coding	41	GC20M004852	3.54859	https://www.genecards.org/cgi-bin/carddisp.pl?gene=SLC23A2
WASHC5	WASH Complex Subunit 5	Protein Coding	30	GC08M132157	3.5477	https://www.genecards.org/cgi-bin/carddisp.pl?gene=WASHC5
RPS3	Ribosomal Protein S3	Protein Coding	42	GC11P077882	3.54632	https://www.genecards.org/cgi-bin/carddisp.pl?gene=RPS3
IGF2R	Insulin Like Growth Factor 2 Receptor	Protein Coding	46	GC06P159969	3.546	https://www.genecards.org/cgi-bin/carddisp.pl?gene=IGF2R
DHX9	DExH-Box Helicase 9	Protein Coding	40	GC01P182839	3.54578	https://www.genecards.org/cgi-bin/carddisp.pl?gene=DHX9
TRPV4	Transient Receptor Potential Cation Channel Subfamily V Member 4	Protein Coding	48	GC12M109783	3.54507	https://www.genecards.org/cgi-bin/carddisp.pl?gene=TRPV4
GPC4	Glypican 4	Protein Coding	43	GC0XM133300	3.54249	https://www.genecards.org/cgi-bin/carddisp.pl?gene=GPC4
ADCY1	Adenylate Cyclase 1	Protein Coding	47	GC07P045580	3.53921	https://www.genecards.org/cgi-bin/carddisp.pl?gene=ADCY1
G6PD	Glucose-6-Phosphate Dehydrogenase	Protein Coding	48	GC0XM154551	3.53911	https://www.genecards.org/cgi-bin/carddisp.pl?gene=G6PD
SERPINF2	Serpin Family F Member 2	Protein Coding	44	GC17P001742	3.53697	https://www.genecards.org/cgi-bin/carddisp.pl?gene=SERPINF2
KDM1A	Lysine Demethylase 1A	Protein Coding	46	GC01P023019	3.53595	https://www.genecards.org/cgi-bin/carddisp.pl?gene=KDM1A
RHOG	Ras Homolog Family Member G	Protein Coding	39	GC11M003857	3.53541	https://www.genecards.org/cgi-bin/carddisp.pl?gene=RHOG
IL20	Interleukin 20	Protein Coding	37	GC01P206866	3.53472	https://www.genecards.org/cgi-bin/carddisp.pl?gene=IL20
MFGE8	Milk Fat Globule EGF And Factor V/VIII Domain Containing	Protein Coding	42	GC15M088898	3.53293	https://www.genecards.org/cgi-bin/carddisp.pl?gene=MFGE8
SOCS2	Suppressor Of Cytokine Signaling 2	Protein Coding	42	GC12P093569	3.53242	https://www.genecards.org/cgi-bin/carddisp.pl?gene=SOCS2
KPNB1	Karyopherin Subunit Beta 1	Protein Coding	42	GC17P047649	3.53192	https://www.genecards.org/cgi-bin/carddisp.pl?gene=KPNB1
IL22	Interleukin 22	Protein Coding	40	GC12M068248	3.53084	https://www.genecards.org/cgi-bin/carddisp.pl?gene=IL22
IL19	Interleukin 19	Protein Coding	38	GC01P206770	3.52998	https://www.genecards.org/cgi-bin/carddisp.pl?gene=IL19
ADAMTS17	ADAM Metallopeptidase With Thrombospondin Type 1 Motif 17	Protein Coding	41	GC15M099971	3.52959	https://www.genecards.org/cgi-bin/carddisp.pl?gene=ADAMTS17
RPS19	Ribosomal Protein S19	Protein Coding	47	GC19P066764	3.52883	https://www.genecards.org/cgi-bin/carddisp.pl?gene=RPS19
KAT2B	Lysine Acetyltransferase 2B	Protein Coding	46	GC03P020043	3.52698	https://www.genecards.org/cgi-bin/carddisp.pl?gene=KAT2B
DNMT3A	DNA Methyltransferase 3 Alpha	Protein Coding	49	GC02M025228	3.52678	https://www.genecards.org/cgi-bin/carddisp.pl?gene=DNMT3A
GLRX	Glutaredoxin	Protein Coding	42	GC05M095752	3.5249	https://www.genecards.org/cgi-bin/carddisp.pl?gene=GLRX
HLA-DRB5	Major Histocompatibility Complex, Class II, DR Beta 5	Protein Coding	39	GC06M066002	3.52357	https://www.genecards.org/cgi-bin/carddisp.pl?gene=HLA-DRB5
KCNJ2	Potassium Inwardly Rectifying Channel Subfamily J Member 2	Protein Coding	46	GC17P070168	3.52347	https://www.genecards.org/cgi-bin/carddisp.pl?gene=KCNJ2
RIPPLY2	Ripply Transcriptional Repressor 2	Protein Coding	36	GC06P084775	3.52258	https://www.genecards.org/cgi-bin/carddisp.pl?gene=RIPPLY2
AKAP13	A-Kinase Anchoring Protein 13	Protein Coding	42	GC15P118052	3.52	https://www.genecards.org/cgi-bin/carddisp.pl?gene=AKAP13
TXNIP	Thioredoxin Interacting Protein	Protein Coding	37	GC01M145992	3.51866	https://www.genecards.org/cgi-bin/carddisp.pl?gene=TXNIP
KIF2C	Kinesin Family Member 2C	Protein Coding	41	GC01P044739	3.51717	https://www.genecards.org/cgi-bin/carddisp.pl?gene=KIF2C
PFN1	Profilin 1	Protein Coding	45	GC17M004945	3.51651	https://www.genecards.org/cgi-bin/carddisp.pl?gene=PFN1
DOCK8	Dedicator Of Cytokinesis 8	Protein Coding	43	GC09P000214	3.51646	https://www.genecards.org/cgi-bin/carddisp.pl?gene=DOCK8
SMARCB1	SWI/SNF Related, Matrix Associated, Actin Dependent Regulator Of Chromatin, Subfamily B, Member 1	Protein Coding	44	GC22P023786	3.51589	https://www.genecards.org/cgi-bin/carddisp.pl?gene=SMARCB1
SEC61B	SEC61 Translocon Subunit Beta	Protein Coding	37	GC09P099222	3.51573	https://www.genecards.org/cgi-bin/carddisp.pl?gene=SEC61B
HLA-DOB	Major Histocompatibility Complex, Class II, DO Beta	Protein Coding	39	GC06M066021	3.51491	https://www.genecards.org/cgi-bin/carddisp.pl?gene=HLA-DOB
FLNA	Filamin A	Protein Coding	46	GC0XM154348	3.51311	https://www.genecards.org/cgi-bin/carddisp.pl?gene=FLNA
LDLRAP1	Low Density Lipoprotein Receptor Adaptor Protein 1	Protein Coding	41	GC01P025543	3.51272	https://www.genecards.org/cgi-bin/carddisp.pl?gene=LDLRAP1
BMP2	Bone Morphogenetic Protein 2	Protein Coding	44	GC20P006767	3.5125	https://www.genecards.org/cgi-bin/carddisp.pl?gene=BMP2
NEDD4L	NEDD4 Like E3 Ubiquitin Protein Ligase	Protein Coding	45	GC18P058044	3.51079	https://www.genecards.org/cgi-bin/carddisp.pl?gene=NEDD4L
MSRA	Methionine Sulfoxide Reductase A	Protein Coding	41	GC08P010054	3.50968	https://www.genecards.org/cgi-bin/carddisp.pl?gene=MSRA
TLN1	Talin 1	Protein Coding	40	GC09M035696	3.50774	https://www.genecards.org/cgi-bin/carddisp.pl?gene=TLN1
RNF2	Ring Finger Protein 2	Protein Coding	43	GC01P185045	3.50603	https://www.genecards.org/cgi-bin/carddisp.pl?gene=RNF2
CCL14	C-C Motif Chemokine Ligand 14	Protein Coding	34	GC17M041940	3.50393	https://www.genecards.org/cgi-bin/carddisp.pl?gene=CCL14
ADCYAP1	Adenylate Cyclase Activating Polypeptide 1	Protein Coding	41	GC18P000895	3.50191	https://www.genecards.org/cgi-bin/carddisp.pl?gene=ADCYAP1
LPAR1	Lysophosphatidic Acid Receptor 1	Protein Coding	44	GC09M110873	3.50145	https://www.genecards.org/cgi-bin/carddisp.pl?gene=LPAR1
SAA1	Serum Amyloid A1	Protein Coding	40	GC11P018510	3.50115	https://www.genecards.org/cgi-bin/carddisp.pl?gene=SAA1
SH3BP2	SH3 Domain Binding Protein 2	Protein Coding	40	GC04P002794	3.49857	https://www.genecards.org/cgi-bin/carddisp.pl?gene=SH3BP2
GLA	Galactosidase Alpha	Protein Coding	47	GC0XM101393	3.49826	https://www.genecards.org/cgi-bin/carddisp.pl?gene=GLA
RPS6KB1	Ribosomal Protein S6 Kinase B1	Protein Coding	46	GC17P059893	3.49667	https://www.genecards.org/cgi-bin/carddisp.pl?gene=RPS6KB1
AP2B1	Adaptor Related Protein Complex 2 Subunit Beta 1	Protein Coding	40	GC17P035578	3.49608	https://www.genecards.org/cgi-bin/carddisp.pl?gene=AP2B1
GNAI3	G Protein Subunit Alpha I3	Protein Coding	44	GC01P109548	3.493	https://www.genecards.org/cgi-bin/carddisp.pl?gene=GNAI3
SLC39A14	Solute Carrier Family 39 Member 14	Protein Coding	42	GC08P022367	3.493	https://www.genecards.org/cgi-bin/carddisp.pl?gene=SLC39A14
ERBIN	Erbb2 Interacting Protein	Protein Coding	32	GC05P065931	3.49154	https://www.genecards.org/cgi-bin/carddisp.pl?gene=ERBIN
SCAP	SREBF Chaperone	Protein Coding	40	GC03M047413	3.48937	https://www.genecards.org/cgi-bin/carddisp.pl?gene=SCAP
MESD	Mesoderm Development LRP Chaperone	Protein Coding	33	GC15M090476	3.48907	https://www.genecards.org/cgi-bin/carddisp.pl?gene=MESD
CACNA2D4	Calcium Voltage-Gated Channel Auxiliary Subunit Alpha2delta 4	Protein Coding	41	GC12M001791	3.48848	https://www.genecards.org/cgi-bin/carddisp.pl?gene=CACNA2D4
KIF26B	Kinesin Family Member 26B	Protein Coding	36	GC01P245154	3.48767	https://www.genecards.org/cgi-bin/carddisp.pl?gene=KIF26B
ICOS	Inducible T Cell Costimulator	Protein Coding	42	GC02P203937	3.48682	https://www.genecards.org/cgi-bin/carddisp.pl?gene=ICOS
EPHB1	EPH Receptor B1	Protein Coding	45	GC03P134795	3.48632	https://www.genecards.org/cgi-bin/carddisp.pl?gene=EPHB1
TAT	Tyrosine Aminotransferase	Protein Coding	44	GC16M071565	3.48623	https://www.genecards.org/cgi-bin/carddisp.pl?gene=TAT
DGCR8	DGCR8 Microprocessor Complex Subunit	Protein Coding	40	GC22P020080	3.486	https://www.genecards.org/cgi-bin/carddisp.pl?gene=DGCR8
MYO1E	Myosin IE	Protein Coding	42	GC15M059132	3.48587	https://www.genecards.org/cgi-bin/carddisp.pl?gene=MYO1E
SSB	Small RNA Binding Exonuclease Protection Factor La	Protein Coding	41	GC02P169791	3.48455	https://www.genecards.org/cgi-bin/carddisp.pl?gene=SSB
EXOC2	Exocyst Complex Component 2	Protein Coding	38	GC06M000485	3.48317	https://www.genecards.org/cgi-bin/carddisp.pl?gene=EXOC2
AKAP9	A-Kinase Anchoring Protein 9	Protein Coding	43	GC07P091940	3.48307	https://www.genecards.org/cgi-bin/carddisp.pl?gene=AKAP9
EIF4A1	Eukaryotic Translation Initiation Factor 4A1	Protein Coding	44	GC17P007572	3.48069	https://www.genecards.org/cgi-bin/carddisp.pl?gene=EIF4A1
RALA	RAS Like Proto-Oncogene A	Protein Coding	45	GC07P039622	3.47926	https://www.genecards.org/cgi-bin/carddisp.pl?gene=RALA
RPL19	Ribosomal Protein L19	Protein Coding	41	GC17P039200	3.47754	https://www.genecards.org/cgi-bin/carddisp.pl?gene=RPL19
ABL2	ABL Proto-Oncogene 2, Non-Receptor Tyrosine Kinase	Protein Coding	44	GC01M179130	3.47471	https://www.genecards.org/cgi-bin/carddisp.pl?gene=ABL2
ARHGEF28	Rho Guanine Nucleotide Exchange Factor 28	Protein Coding	35	GC05P073626	3.4735	https://www.genecards.org/cgi-bin/carddisp.pl?gene=ARHGEF28
ITPR3	Inositol 1,4,5-Trisphosphate Receptor Type 3	Protein Coding	44	GC06P033620	3.47226	https://www.genecards.org/cgi-bin/carddisp.pl?gene=ITPR3
SPARC	Secreted Protein Acidic And Cysteine Rich	Protein Coding	48	GC05M151661	3.4714	https://www.genecards.org/cgi-bin/carddisp.pl?gene=SPARC
SH2D1B	SH2 Domain Containing 1B	Protein Coding	38	GC01M162395	3.4672	https://www.genecards.org/cgi-bin/carddisp.pl?gene=SH2D1B
CD3E	CD3 Epsilon Subunit Of T-Cell Receptor Complex	Protein Coding	45	GC11P118304	3.46624	https://www.genecards.org/cgi-bin/carddisp.pl?gene=CD3E
CLDN7	Claudin 7	Protein Coding	40	GC17M007259	3.46586	https://www.genecards.org/cgi-bin/carddisp.pl?gene=CLDN7
ATP11C	ATPase Phospholipid Transporting 11C	Protein Coding	37	GC0XM139726	3.46512	https://www.genecards.org/cgi-bin/carddisp.pl?gene=ATP11C
LMNB2	Lamin B2	Protein Coding	42	GC19M005364	3.46479	https://www.genecards.org/cgi-bin/carddisp.pl?gene=LMNB2
CYP1A1	Cytochrome P450 Family 1 Subfamily A Member 1	Protein Coding	46	GC15M074719	3.46359	https://www.genecards.org/cgi-bin/carddisp.pl?gene=CYP1A1
DIDO1	Death Inducer-Obliterator 1	Protein Coding	38	GC20M062877	3.46336	https://www.genecards.org/cgi-bin/carddisp.pl?gene=DIDO1
NAGA	Alpha-N-Acetylgalactosaminidase	Protein Coding	44	GC22M042058	3.46296	https://www.genecards.org/cgi-bin/carddisp.pl?gene=NAGA
LIMD1	LIM Domain Containing 1	Protein Coding	38	GC03P045555	3.45847	https://www.genecards.org/cgi-bin/carddisp.pl?gene=LIMD1
HES1	Hes Family BHLH Transcription Factor 1	Protein Coding	41	GC03P194136	3.45781	https://www.genecards.org/cgi-bin/carddisp.pl?gene=HES1
HMGA2	High Mobility Group AT-Hook 2	Protein Coding	43	GC12P065824	3.45647	https://www.genecards.org/cgi-bin/carddisp.pl?gene=HMGA2
TNFRSF9	TNF Receptor Superfamily Member 9	Protein Coding	41	GC01M007915	3.45602	https://www.genecards.org/cgi-bin/carddisp.pl?gene=TNFRSF9
CFB	Complement Factor B	Protein Coding	45	GC06P031945	3.4543	https://www.genecards.org/cgi-bin/carddisp.pl?gene=CFB
DLG2	Discs Large MAGUK Scaffold Protein 2	Protein Coding	41	GC11M083455	3.45335	https://www.genecards.org/cgi-bin/carddisp.pl?gene=DLG2
ERC1	ELKS/RAB6-Interacting/CAST Family Member 1	Protein Coding	40	GC12P000972	3.45323	https://www.genecards.org/cgi-bin/carddisp.pl?gene=ERC1
UBASH3B	Ubiquitin Associated And SH3 Domain Containing B	Protein Coding	40	GC11P122655	3.453	https://www.genecards.org/cgi-bin/carddisp.pl?gene=UBASH3B
FOSL1	FOS Like 1, AP-1 Transcription Factor Subunit	Protein Coding	43	GC11M089830	3.45167	https://www.genecards.org/cgi-bin/carddisp.pl?gene=FOSL1
PRDM1	PR/SET Domain 1	Protein Coding	43	GC06P105993	3.45008	https://www.genecards.org/cgi-bin/carddisp.pl?gene=PRDM1
AP1G1	Adaptor Related Protein Complex 1 Subunit Gamma 1	Protein Coding	41	GC16M071729	3.44969	https://www.genecards.org/cgi-bin/carddisp.pl?gene=AP1G1
CGN	Cingulin	Protein Coding	37	GC01P151483	3.44944	https://www.genecards.org/cgi-bin/carddisp.pl?gene=CGN
LSP1	Lymphocyte Specific Protein 1	Protein Coding	40	GC11P001878	3.44929	https://www.genecards.org/cgi-bin/carddisp.pl?gene=LSP1
HNRNPUL1	Heterogeneous Nuclear Ribonucleoprotein U Like 1	Protein Coding	37	GC19P041262	3.44867	https://www.genecards.org/cgi-bin/carddisp.pl?gene=HNRNPUL1
SLC1A3	Solute Carrier Family 1 Member 3	Protein Coding	48	GC05P036646	3.4481	https://www.genecards.org/cgi-bin/carddisp.pl?gene=SLC1A3
ICAM2	Intercellular Adhesion Molecule 2	Protein Coding	42	GC17M064002	3.44605	https://www.genecards.org/cgi-bin/carddisp.pl?gene=ICAM2
GPR132	G Protein-Coupled Receptor 132	Protein Coding	38	GC14M105049	3.44551	https://www.genecards.org/cgi-bin/carddisp.pl?gene=GPR132
HDC	Histidine Decarboxylase	Protein Coding	43	GC15M050241	3.44419	https://www.genecards.org/cgi-bin/carddisp.pl?gene=HDC
SLC2A9	Solute Carrier Family 2 Member 9	Protein Coding	44	GC04M009772	3.44379	https://www.genecards.org/cgi-bin/carddisp.pl?gene=SLC2A9
TOR1A	Torsin Family 1 Member A	Protein Coding	44	GC09M129812	3.44246	https://www.genecards.org/cgi-bin/carddisp.pl?gene=TOR1A
HCLS1	Hematopoietic Cell-Specific Lyn Substrate 1	Protein Coding	40	GC03M121631	3.44141	https://www.genecards.org/cgi-bin/carddisp.pl?gene=HCLS1
ARL4C	ADP Ribosylation Factor Like GTPase 4C	Protein Coding	33	GC02M234493	3.441	https://www.genecards.org/cgi-bin/carddisp.pl?gene=ARL4C
P2RY2	Purinergic Receptor P2Y2	Protein Coding	44	GC11P073202	3.4408	https://www.genecards.org/cgi-bin/carddisp.pl?gene=P2RY2
ABCF1	ATP Binding Cassette Subfamily F Member 1	Protein Coding	39	GC06P030571	3.43891	https://www.genecards.org/cgi-bin/carddisp.pl?gene=ABCF1
VIPR1	Vasoactive Intestinal Peptide Receptor 1	Protein Coding	44	GC03P042490	3.43884	https://www.genecards.org/cgi-bin/carddisp.pl?gene=VIPR1
GSR	Glutathione-Disulfide Reductase	Protein Coding	48	GC08M030678	3.43803	https://www.genecards.org/cgi-bin/carddisp.pl?gene=GSR
CKAP5	Cytoskeleton Associated Protein 5	Protein Coding	39	GC11M089350	3.43715	https://www.genecards.org/cgi-bin/carddisp.pl?gene=CKAP5
DCN	Decorin	Protein Coding	45	GC12M091140	3.43484	https://www.genecards.org/cgi-bin/carddisp.pl?gene=DCN
ALOX12	Arachidonate 12-Lipoxygenase, 12S Type	Protein Coding	43	GC17P006995	3.43406	https://www.genecards.org/cgi-bin/carddisp.pl?gene=ALOX12
NKD2	NKD Inhibitor Of WNT Signaling Pathway 2	Protein Coding	33	GC05P001008	3.43214	https://www.genecards.org/cgi-bin/carddisp.pl?gene=NKD2
PRNP	Prion Protein	Protein Coding	45	GC20P004686	3.43197	https://www.genecards.org/cgi-bin/carddisp.pl?gene=PRNP
SEC24B	SEC24 Homolog B, COPII Coat Complex Component	Protein Coding	39	GC04P109433	3.43141	https://www.genecards.org/cgi-bin/carddisp.pl?gene=SEC24B
KARS1	Lysyl-TRNA Synthetase 1	Protein Coding	37	GC16M075750	3.4301	https://www.genecards.org/cgi-bin/carddisp.pl?gene=KARS1
SRSF3	Serine And Arginine Rich Splicing Factor 3	Protein Coding	38	GC06P083846	3.42823	https://www.genecards.org/cgi-bin/carddisp.pl?gene=SRSF3
CXCL6	C-X-C Motif Chemokine Ligand 6	Protein Coding	38	GC04P073837	3.4278	https://www.genecards.org/cgi-bin/carddisp.pl?gene=CXCL6
H2AC18	H2A Clustered Histone 18	Protein Coding	26	GC01M152015	3.4271	https://www.genecards.org/cgi-bin/carddisp.pl?gene=H2AC18
MITF	Melanocyte Inducing Transcription Factor	Protein Coding	46	GC03P069788	3.42526	https://www.genecards.org/cgi-bin/carddisp.pl?gene=MITF
MAP1LC3A	Microtubule Associated Protein 1 Light Chain 3 Alpha	Protein Coding	40	GC20P034546	3.4244	https://www.genecards.org/cgi-bin/carddisp.pl?gene=MAP1LC3A
UBA52	Ubiquitin A-52 Residue Ribosomal Protein Fusion Product 1	Protein Coding	40	GC19P018563	3.42433	https://www.genecards.org/cgi-bin/carddisp.pl?gene=UBA52
GNB5	G Protein Subunit Beta 5	Protein Coding	43	GC15M090914	3.42391	https://www.genecards.org/cgi-bin/carddisp.pl?gene=GNB5
DDX5	DEAD-Box Helicase 5	Protein Coding	44	GC17M064498	3.42095	https://www.genecards.org/cgi-bin/carddisp.pl?gene=DDX5
STK4	Serine/Threonine Kinase 4	Protein Coding	48	GC20P044966	3.42085	https://www.genecards.org/cgi-bin/carddisp.pl?gene=STK4
NFATC2	Nuclear Factor Of Activated T Cells 2	Protein Coding	42	GC20M051386	3.42082	https://www.genecards.org/cgi-bin/carddisp.pl?gene=NFATC2
SDCCAG8	SHH Signaling And Ciliogenesis Regulator SDCCAG8	Protein Coding	41	GC01P243255	3.41982	https://www.genecards.org/cgi-bin/carddisp.pl?gene=SDCCAG8
PTGER3	Prostaglandin E Receptor 3	Protein Coding	45	GC01M070852	3.41939	https://www.genecards.org/cgi-bin/carddisp.pl?gene=PTGER3
ANK1	Ankyrin 1	Protein Coding	43	GC08M041653	3.4178	https://www.genecards.org/cgi-bin/carddisp.pl?gene=ANK1
TNS1	Tensin 1	Protein Coding	38	GC02M217799	3.41736	https://www.genecards.org/cgi-bin/carddisp.pl?gene=TNS1
FLOT2	Flotillin 2	Protein Coding	40	GC17M035142	3.41534	https://www.genecards.org/cgi-bin/carddisp.pl?gene=FLOT2
STK39	Serine/Threonine Kinase 39	Protein Coding	42	GC02M167954	3.41459	https://www.genecards.org/cgi-bin/carddisp.pl?gene=STK39
CSTA	Cystatin A	Protein Coding	43	GC03P122325	3.41318	https://www.genecards.org/cgi-bin/carddisp.pl?gene=CSTA
SLC7A8	Solute Carrier Family 7 Member 8	Protein Coding	40	GC14M023125	3.41275	https://www.genecards.org/cgi-bin/carddisp.pl?gene=SLC7A8
AHI1	Abelson Helper Integration Site 1	Protein Coding	41	GC06M135283	3.41241	https://www.genecards.org/cgi-bin/carddisp.pl?gene=AHI1
RBL2	RB Transcriptional Corepressor Like 2	Protein Coding	43	GC16P053433	3.41236	https://www.genecards.org/cgi-bin/carddisp.pl?gene=RBL2
NFKB2	Nuclear Factor Kappa B Subunit 2	Protein Coding	49	GC10P102394	3.41098	https://www.genecards.org/cgi-bin/carddisp.pl?gene=NFKB2
EGR2	Early Growth Response 2	Protein Coding	42	GC10M062811	3.41006	https://www.genecards.org/cgi-bin/carddisp.pl?gene=EGR2
TRIM24	Tripartite Motif Containing 24	Protein Coding	41	GC07P138460	3.4094	https://www.genecards.org/cgi-bin/carddisp.pl?gene=TRIM24
GNAS	GNAS Complex Locus	Protein Coding	49	GC20P058839	3.40909	https://www.genecards.org/cgi-bin/carddisp.pl?gene=GNAS
VLDLR	Very Low Density Lipoprotein Receptor	Protein Coding	46	GC09P002611	3.409	https://www.genecards.org/cgi-bin/carddisp.pl?gene=VLDLR
ABCC4	ATP Binding Cassette Subfamily C Member 4	Protein Coding	45	GC13M095019	3.40876	https://www.genecards.org/cgi-bin/carddisp.pl?gene=ABCC4
DNAJB1	DnaJ Heat Shock Protein Family (Hsp40) Member B1	Protein Coding	41	GC19M014514	3.40778	https://www.genecards.org/cgi-bin/carddisp.pl?gene=DNAJB1
GNA13	G Protein Subunit Alpha 13	Protein Coding	42	GC17M065009	3.40753	https://www.genecards.org/cgi-bin/carddisp.pl?gene=GNA13
FMNL3	Formin Like 3	Protein Coding	35	GC12M049636	3.40742	https://www.genecards.org/cgi-bin/carddisp.pl?gene=FMNL3
HDLBP	High Density Lipoprotein Binding Protein	Protein Coding	41	GC02M241227	3.40244	https://www.genecards.org/cgi-bin/carddisp.pl?gene=HDLBP
BAD	BCL2 Associated Agonist Of Cell Death	Protein Coding	43	GC11M089708	3.40243	https://www.genecards.org/cgi-bin/carddisp.pl?gene=BAD
ACTA2	Actin Alpha 2, Smooth Muscle	Protein Coding	45	GC10M088935	3.40202	https://www.genecards.org/cgi-bin/carddisp.pl?gene=ACTA2
IFNA21	Interferon Alpha 21	Protein Coding	36	GC09M021165	3.40197	https://www.genecards.org/cgi-bin/carddisp.pl?gene=IFNA21
RUVBL1	RuvB Like AAA ATPase 1	Protein Coding	43	GC03M128064	3.40124	https://www.genecards.org/cgi-bin/carddisp.pl?gene=RUVBL1
AJAP1	Adherens Junctions Associated Protein 1	Protein Coding	33	GC01P004654	3.40124	https://www.genecards.org/cgi-bin/carddisp.pl?gene=AJAP1
PRLR	Prolactin Receptor	Protein Coding	46	GC05M035048	3.39741	https://www.genecards.org/cgi-bin/carddisp.pl?gene=PRLR
TFR2	Transferrin Receptor 2	Protein Coding	44	GC07M100620	3.39732	https://www.genecards.org/cgi-bin/carddisp.pl?gene=TFR2
CAB39	Calcium Binding Protein 39	Protein Coding	38	GC02P230712	3.39474	https://www.genecards.org/cgi-bin/carddisp.pl?gene=CAB39
YWHAG	Tyrosine 3-Monooxygenase/Tryptophan 5-Monooxygenase Activation Protein Gamma	Protein Coding	47	GC07M076839	3.39435	https://www.genecards.org/cgi-bin/carddisp.pl?gene=YWHAG
SLC7A1	Solute Carrier Family 7 Member 1	Protein Coding	42	GC13M029509	3.39259	https://www.genecards.org/cgi-bin/carddisp.pl?gene=SLC7A1
RRBP1	Ribosome Binding Protein 1	Protein Coding	38	GC20M017613	3.39155	https://www.genecards.org/cgi-bin/carddisp.pl?gene=RRBP1
CXCR5	C-X-C Motif Chemokine Receptor 5	Protein Coding	38	GC11P118924	3.38545	https://www.genecards.org/cgi-bin/carddisp.pl?gene=CXCR5
CFLAR	CASP8 And FADD Like Apoptosis Regulator	Protein Coding	43	GC02P201117	3.38278	https://www.genecards.org/cgi-bin/carddisp.pl?gene=CFLAR
PARVB	Parvin Beta	Protein Coding	38	GC22P043999	3.3821	https://www.genecards.org/cgi-bin/carddisp.pl?gene=PARVB
RPS24	Ribosomal Protein S24	Protein Coding	41	GC10P078033	3.38183	https://www.genecards.org/cgi-bin/carddisp.pl?gene=RPS24
TEC	Tec Protein Tyrosine Kinase	Protein Coding	44	GC04M048150	3.38003	https://www.genecards.org/cgi-bin/carddisp.pl?gene=TEC
FMN1	Formin 1	Protein Coding	37	GC15M032765	3.37838	https://www.genecards.org/cgi-bin/carddisp.pl?gene=FMN1
RRAS2	RAS Related 2	Protein Coding	46	GC11M014299	3.37626	https://www.genecards.org/cgi-bin/carddisp.pl?gene=RRAS2
PCCA	Propionyl-CoA Carboxylase Subunit Alpha	Protein Coding	45	GC13P100089	3.37608	https://www.genecards.org/cgi-bin/carddisp.pl?gene=PCCA
SPON2	Spondin 2	Protein Coding	39	GC04M001166	3.37499	https://www.genecards.org/cgi-bin/carddisp.pl?gene=SPON2
UTRN	Utrophin	Protein Coding	40	GC06P144285	3.37383	https://www.genecards.org/cgi-bin/carddisp.pl?gene=UTRN
PML	PML Nuclear Body Scaffold	Protein Coding	44	GC15P073994	3.37357	https://www.genecards.org/cgi-bin/carddisp.pl?gene=PML
LZTR1	Leucine Zipper Like Transcription Regulator 1	Protein Coding	42	GC22P035893	3.37276	https://www.genecards.org/cgi-bin/carddisp.pl?gene=LZTR1
PIK3R3	Phosphoinositide-3-Kinase Regulatory Subunit 3	Protein Coding	42	GC01M046041	3.37222	https://www.genecards.org/cgi-bin/carddisp.pl?gene=PIK3R3
HAUS5	HAUS Augmin Like Complex Subunit 5	Protein Coding	33	GC19P066540	3.37114	https://www.genecards.org/cgi-bin/carddisp.pl?gene=HAUS5
FAM111B	FAM111 Trypsin Like Peptidase B	Protein Coding	36	GC11P059107	3.37105	https://www.genecards.org/cgi-bin/carddisp.pl?gene=FAM111B
CLPB	Caseinolytic Mitochondrial Matrix Peptidase Chaperone Subunit B	Protein Coding	43	GC11M090311	3.37048	https://www.genecards.org/cgi-bin/carddisp.pl?gene=CLPB
ADNP	Activity Dependent Neuroprotector Homeobox	Protein Coding	42	GC20M050888	3.36903	https://www.genecards.org/cgi-bin/carddisp.pl?gene=ADNP
PROS1	Protein S	Protein Coding	46	GC03M093873	3.36708	https://www.genecards.org/cgi-bin/carddisp.pl?gene=PROS1
SIGLEC7	Sialic Acid Binding Ig Like Lectin 7	Protein Coding	40	GC19P051142	3.36531	https://www.genecards.org/cgi-bin/carddisp.pl?gene=SIGLEC7
LRRFIP2	LRR Binding FLII Interacting Protein 2	Protein Coding	38	GC03M037052	3.36514	https://www.genecards.org/cgi-bin/carddisp.pl?gene=LRRFIP2
SMAD4	SMAD Family Member 4	Protein Coding	48	GC18P051028	3.36506	https://www.genecards.org/cgi-bin/carddisp.pl?gene=SMAD4
MDC1	Mediator Of DNA Damage Checkpoint 1	Protein Coding	40	GC06M065881	3.3622	https://www.genecards.org/cgi-bin/carddisp.pl?gene=MDC1
CASP7	Caspase 7	Protein Coding	47	GC10P113679	3.36179	https://www.genecards.org/cgi-bin/carddisp.pl?gene=CASP7
PLD1	Phospholipase D1	Protein Coding	47	GC03M171600	3.3601	https://www.genecards.org/cgi-bin/carddisp.pl?gene=PLD1
FERMT1	FERM Domain Containing Kindlin 1	Protein Coding	42	GC20M006074	3.35989	https://www.genecards.org/cgi-bin/carddisp.pl?gene=FERMT1
ADM	Adrenomedullin	Protein Coding	43	GC11P010304	3.35855	https://www.genecards.org/cgi-bin/carddisp.pl?gene=ADM
MIR4254	MicroRNA 4254	RNA Gene	15	GC01M031759	3.35826	https://www.genecards.org/cgi-bin/carddisp.pl?gene=MIR4254
DNM1L	Dynamin 1 Like	Protein Coding	46	GC12P032679	3.35722	https://www.genecards.org/cgi-bin/carddisp.pl?gene=DNM1L
WNT7B	Wnt Family Member 7B	Protein Coding	41	GC22M045920	3.35673	https://www.genecards.org/cgi-bin/carddisp.pl?gene=WNT7B
IQGAP2	IQ Motif Containing GTPase Activating Protein 2	Protein Coding	40	GC05P076403	3.35662	https://www.genecards.org/cgi-bin/carddisp.pl?gene=IQGAP2
DAPK1	Death Associated Protein Kinase 1	Protein Coding	47	GC09P087497	3.35606	https://www.genecards.org/cgi-bin/carddisp.pl?gene=DAPK1
ABI1	Abl Interactor 1	Protein Coding	41	GC10M026746	3.35588	https://www.genecards.org/cgi-bin/carddisp.pl?gene=ABI1
CSE1L	Chromosome Segregation 1 Like	Protein Coding	39	GC20P049046	3.35355	https://www.genecards.org/cgi-bin/carddisp.pl?gene=CSE1L
GSDMD	Gasdermin D	Protein Coding	38	GC08P143553	3.35174	https://www.genecards.org/cgi-bin/carddisp.pl?gene=GSDMD
FOXE3	Forkhead Box E3	Protein Coding	36	GC01P047416	3.35157	https://www.genecards.org/cgi-bin/carddisp.pl?gene=FOXE3
F11R	F11 Receptor	Protein Coding	41	GC01M160995	3.35153	https://www.genecards.org/cgi-bin/carddisp.pl?gene=F11R
CDH2	Cadherin 2	Protein Coding	50	GC18M027950	3.34877	https://www.genecards.org/cgi-bin/carddisp.pl?gene=CDH2
MB	Myoglobin	Protein Coding	42	GC22M035606	3.34763	https://www.genecards.org/cgi-bin/carddisp.pl?gene=MB
UTP18	UTP18 Small Subunit Processome Component	Protein Coding	35	GC17P051260	3.3466	https://www.genecards.org/cgi-bin/carddisp.pl?gene=UTP18
KIF13B	Kinesin Family Member 13B	Protein Coding	38	GC08M029067	3.34658	https://www.genecards.org/cgi-bin/carddisp.pl?gene=KIF13B
CDC42SE2	CDC42 Small Effector 2	Protein Coding	34	GC05P131212	3.34565	https://www.genecards.org/cgi-bin/carddisp.pl?gene=CDC42SE2
DNM2	Dynamin 2	Protein Coding	48	GC19P010718	3.34561	https://www.genecards.org/cgi-bin/carddisp.pl?gene=DNM2
CD33	CD33 Molecule	Protein Coding	44	GC19P067199	3.34397	https://www.genecards.org/cgi-bin/carddisp.pl?gene=CD33
TXLNA	Taxilin Alpha	Protein Coding	36	GC01P032179	3.34382	https://www.genecards.org/cgi-bin/carddisp.pl?gene=TXLNA
UBE2E1	Ubiquitin Conjugating Enzyme E2 E1	Protein Coding	38	GC03P023805	3.34292	https://www.genecards.org/cgi-bin/carddisp.pl?gene=UBE2E1
S100A10	S100 Calcium Binding Protein A10	Protein Coding	42	GC01M152214	3.3425	https://www.genecards.org/cgi-bin/carddisp.pl?gene=S100A10
DPEP1	Dipeptidase 1	Protein Coding	41	GC16P089613	3.34244	https://www.genecards.org/cgi-bin/carddisp.pl?gene=DPEP1
SEPTIN2	Septin 2	Protein Coding	30	GC02P241316	3.341	https://www.genecards.org/cgi-bin/carddisp.pl?gene=SEPTIN2
PDE4DIP	Phosphodiesterase 4D Interacting Protein	Protein Coding	40	GC01P148808	3.34071	https://www.genecards.org/cgi-bin/carddisp.pl?gene=PDE4DIP
LIPG	Lipase G, Endothelial Type	Protein Coding	42	GC18P049560	3.33923	https://www.genecards.org/cgi-bin/carddisp.pl?gene=LIPG
CHGA	Chromogranin A	Protein Coding	43	GC14P092944	3.33888	https://www.genecards.org/cgi-bin/carddisp.pl?gene=CHGA
PTPN13	Protein Tyrosine Phosphatase Non-Receptor Type 13	Protein Coding	42	GC04P086594	3.33869	https://www.genecards.org/cgi-bin/carddisp.pl?gene=PTPN13
TUBB2B	Tubulin Beta 2B Class IIb	Protein Coding	42	GC06M003224	3.33781	https://www.genecards.org/cgi-bin/carddisp.pl?gene=TUBB2B
NQO1	NAD(P)H Quinone Dehydrogenase 1	Protein Coding	46	GC16M069706	3.33673	https://www.genecards.org/cgi-bin/carddisp.pl?gene=NQO1
KL	Klotho	Protein Coding	45	GC13P033016	3.33619	https://www.genecards.org/cgi-bin/carddisp.pl?gene=KL
UNC13B	Unc-13 Homolog B	Protein Coding	40	GC09P035161	3.33531	https://www.genecards.org/cgi-bin/carddisp.pl?gene=UNC13B
PIK3C2B	Phosphatidylinositol-4-Phosphate 3-Kinase Catalytic Subunit Type 2 Beta	Protein Coding	45	GC01M204422	3.33513	https://www.genecards.org/cgi-bin/carddisp.pl?gene=PIK3C2B
SOS1	SOS Ras/Rac Guanine Nucleotide Exchange Factor 1	Protein Coding	46	GC02M039031	3.33351	https://www.genecards.org/cgi-bin/carddisp.pl?gene=SOS1
CD3D	CD3 Delta Subunit Of T-Cell Receptor Complex	Protein Coding	45	GC11M118338	3.33316	https://www.genecards.org/cgi-bin/carddisp.pl?gene=CD3D
PLAT	Plasminogen Activator, Tissue Type	Protein Coding	48	GC08M042174	3.3327	https://www.genecards.org/cgi-bin/carddisp.pl?gene=PLAT
RBM6	RNA Binding Motif Protein 6	Protein Coding	36	GC03P049940	3.33023	https://www.genecards.org/cgi-bin/carddisp.pl?gene=RBM6
HPS4	HPS4 Biogenesis Of Lysosomal Organelles Complex 3 Subunit 2	Protein Coding	38	GC22M026443	3.32989	https://www.genecards.org/cgi-bin/carddisp.pl?gene=HPS4
PSMA1	Proteasome 20S Subunit Alpha 1	Protein Coding	42	GC11M014505	3.32961	https://www.genecards.org/cgi-bin/carddisp.pl?gene=PSMA1
INSC	INSC Spindle Orientation Adaptor Protein	Protein Coding	36	GC11P015127	3.3294	https://www.genecards.org/cgi-bin/carddisp.pl?gene=INSC
JUND	JunD Proto-Oncogene, AP-1 Transcription Factor Subunit	Protein Coding	41	GC19M018279	3.32841	https://www.genecards.org/cgi-bin/carddisp.pl?gene=JUND
AHSG	Alpha 2-HS Glycoprotein	Protein Coding	42	GC03P186629	3.3257	https://www.genecards.org/cgi-bin/carddisp.pl?gene=AHSG
DNAH8	Dynein Axonemal Heavy Chain 8	Protein Coding	37	GC06P083874	3.32422	https://www.genecards.org/cgi-bin/carddisp.pl?gene=DNAH8
MRTFA	Myocardin Related Transcription Factor A	Protein Coding	33	GC22M058080	3.32409	https://www.genecards.org/cgi-bin/carddisp.pl?gene=MRTFA
CLINT1	Clathrin Interactor 1	Protein Coding	38	GC05M157785	3.32376	https://www.genecards.org/cgi-bin/carddisp.pl?gene=CLINT1
LINC01389	Long Intergenic Non-Protein Coding RNA 1389	RNA Gene	14	GC01M047380	3.32359	https://www.genecards.org/cgi-bin/carddisp.pl?gene=LINC01389
EEF1D	Eukaryotic Translation Elongation Factor 1 Delta	Protein Coding	40	GC08M143579	3.32328	https://www.genecards.org/cgi-bin/carddisp.pl?gene=EEF1D
TMSB4X	Thymosin Beta 4 X-Linked	Protein Coding	39	GC0XP012975	3.32281	https://www.genecards.org/cgi-bin/carddisp.pl?gene=TMSB4X
RNF213	Ring Finger Protein 213	Protein Coding	38	GC17P080260	3.32259	https://www.genecards.org/cgi-bin/carddisp.pl?gene=RNF213
PHLPP1	PH Domain And Leucine Rich Repeat Protein Phosphatase 1	Protein Coding	37	GC18P062715	3.32094	https://www.genecards.org/cgi-bin/carddisp.pl?gene=PHLPP1
WDR6	WD Repeat Domain 6	Protein Coding	35	GC03P049007	3.3206	https://www.genecards.org/cgi-bin/carddisp.pl?gene=WDR6
XRCC5	X-Ray Repair Cross Complementing 5	Protein Coding	42	GC02P216107	3.32038	https://www.genecards.org/cgi-bin/carddisp.pl?gene=XRCC5
BECN1	Beclin 1	Protein Coding	44	GC17M042810	3.32022	https://www.genecards.org/cgi-bin/carddisp.pl?gene=BECN1
SLC16A4	Solute Carrier Family 16 Member 4	Protein Coding	38	GC01M110362	3.31772	https://www.genecards.org/cgi-bin/carddisp.pl?gene=SLC16A4
C1QBP	Complement C1q Binding Protein	Protein Coding	43	GC17M005432	3.31742	https://www.genecards.org/cgi-bin/carddisp.pl?gene=C1QBP
IRF2	Interferon Regulatory Factor 2	Protein Coding	42	GC04M184387	3.31654	https://www.genecards.org/cgi-bin/carddisp.pl?gene=IRF2
NEK7	NIMA Related Kinase 7	Protein Coding	39	GC01P198156	3.31561	https://www.genecards.org/cgi-bin/carddisp.pl?gene=NEK7
CAPZA1	Capping Actin Protein Of Muscle Z-Line Subunit Alpha 1	Protein Coding	41	GC01P112619	3.31348	https://www.genecards.org/cgi-bin/carddisp.pl?gene=CAPZA1
ARRB1	Arrestin Beta 1	Protein Coding	42	GC11M090410	3.31319	https://www.genecards.org/cgi-bin/carddisp.pl?gene=ARRB1
USO1	USO1 Vesicle Transport Factor	Protein Coding	37	GC04P075724	3.3127	https://www.genecards.org/cgi-bin/carddisp.pl?gene=USO1
DDR1	Discoidin Domain Receptor Tyrosine Kinase 1	Protein Coding	45	GC06P083678	3.31164	https://www.genecards.org/cgi-bin/carddisp.pl?gene=DDR1
NME1	NME/NM23 Nucleoside Diphosphate Kinase 1	Protein Coding	44	GC17P056083	3.31134	https://www.genecards.org/cgi-bin/carddisp.pl?gene=NME1
NR5A2	Nuclear Receptor Subfamily 5 Group A Member 2	Protein Coding	44	GC01P199996	3.31043	https://www.genecards.org/cgi-bin/carddisp.pl?gene=NR5A2
RPL11	Ribosomal Protein L11	Protein Coding	46	GC01P023691	3.30901	https://www.genecards.org/cgi-bin/carddisp.pl?gene=RPL11
ILF2	Interleukin Enhancer Binding Factor 2	Protein Coding	38	GC01M153661	3.30873	https://www.genecards.org/cgi-bin/carddisp.pl?gene=ILF2
PLEC	Plectin	Protein Coding	42	GC08M144188	3.30767	https://www.genecards.org/cgi-bin/carddisp.pl?gene=PLEC
CPSF6	Cleavage And Polyadenylation Specific Factor 6	Protein Coding	38	GC12P069239	3.30541	https://www.genecards.org/cgi-bin/carddisp.pl?gene=CPSF6
DDX39B	DExD-Box Helicase 39B	Protein Coding	38	GC06M031530	3.30379	https://www.genecards.org/cgi-bin/carddisp.pl?gene=DDX39B
TET2	Tet Methylcytosine Dioxygenase 2	Protein Coding	44	GC04P105145	3.30367	https://www.genecards.org/cgi-bin/carddisp.pl?gene=TET2
DSPP	Dentin Sialophosphoprotein	Protein Coding	38	GC04P087608	3.30289	https://www.genecards.org/cgi-bin/carddisp.pl?gene=DSPP
HMGN2	High Mobility Group Nucleosomal Binding Domain 2	Protein Coding	39	GC01P026473	3.30183	https://www.genecards.org/cgi-bin/carddisp.pl?gene=HMGN2
SH2D3A	SH2 Domain Containing 3A	Protein Coding	34	GC19M006752	3.30136	https://www.genecards.org/cgi-bin/carddisp.pl?gene=SH2D3A
IMPDH2	Inosine Monophosphate Dehydrogenase 2	Protein Coding	46	GC03M051162	3.30063	https://www.genecards.org/cgi-bin/carddisp.pl?gene=IMPDH2
BLM	BLM RecQ Like Helicase	Protein Coding	47	GC15P090717	3.29964	https://www.genecards.org/cgi-bin/carddisp.pl?gene=BLM
MYH11	Myosin Heavy Chain 11	Protein Coding	45	GC16M015705	3.29855	https://www.genecards.org/cgi-bin/carddisp.pl?gene=MYH11
CLIC4	Chloride Intracellular Channel 4	Protein Coding	38	GC01P024745	3.29767	https://www.genecards.org/cgi-bin/carddisp.pl?gene=CLIC4
SLC39A8	Solute Carrier Family 39 Member 8	Protein Coding	42	GC04M102252	3.29577	https://www.genecards.org/cgi-bin/carddisp.pl?gene=SLC39A8
PRPF8	Pre-MRNA Processing Factor 8	Protein Coding	41	GC17M001650	3.29561	https://www.genecards.org/cgi-bin/carddisp.pl?gene=PRPF8
USP7	Ubiquitin Specific Peptidase 7	Protein Coding	47	GC16M008892	3.29551	https://www.genecards.org/cgi-bin/carddisp.pl?gene=USP7
PIAS1	Protein Inhibitor Of Activated STAT 1	Protein Coding	43	GC15P068054	3.29539	https://www.genecards.org/cgi-bin/carddisp.pl?gene=PIAS1
THBD	Thrombomodulin	Protein Coding	44	GC20M023026	3.29323	https://www.genecards.org/cgi-bin/carddisp.pl?gene=THBD
FASN	Fatty Acid Synthase	Protein Coding	47	GC17M082078	3.29315	https://www.genecards.org/cgi-bin/carddisp.pl?gene=FASN
TBL1X	Transducin Beta Like 1 X-Linked	Protein Coding	36	GC0XP009463	3.29136	https://www.genecards.org/cgi-bin/carddisp.pl?gene=TBL1X
PDCD1LG2	Programmed Cell Death 1 Ligand 2	Protein Coding	40	GC09P005510	3.29046	https://www.genecards.org/cgi-bin/carddisp.pl?gene=PDCD1LG2
SRRM2	Serine/Arginine Repetitive Matrix 2	Protein Coding	36	GC16P011722	3.2904	https://www.genecards.org/cgi-bin/carddisp.pl?gene=SRRM2
EXOC6B	Exocyst Complex Component 6B	Protein Coding	35	GC02M072175	3.28931	https://www.genecards.org/cgi-bin/carddisp.pl?gene=EXOC6B
MBNL1	Muscleblind Like Splicing Regulator 1	Protein Coding	38	GC03P152243	3.2888	https://www.genecards.org/cgi-bin/carddisp.pl?gene=MBNL1
THY1	Thy-1 Cell Surface Antigen	Protein Coding	41	GC11M119417	3.28613	https://www.genecards.org/cgi-bin/carddisp.pl?gene=THY1
MARS1	Methionyl-TRNA Synthetase 1	Protein Coding	36	GC12P057476	3.28575	https://www.genecards.org/cgi-bin/carddisp.pl?gene=MARS1
TP53BP2	Tumor Protein P53 Binding Protein 2	Protein Coding	41	GC01M223779	3.28527	https://www.genecards.org/cgi-bin/carddisp.pl?gene=TP53BP2
DIP2B	Disco Interacting Protein 2 Homolog B	Protein Coding	37	GC12P050504	3.28464	https://www.genecards.org/cgi-bin/carddisp.pl?gene=DIP2B
IMMT	Inner Membrane Mitochondrial Protein	Protein Coding	40	GC02M086144	3.28452	https://www.genecards.org/cgi-bin/carddisp.pl?gene=IMMT
HSPB1	Heat Shock Protein Family B (Small) Member 1	Protein Coding	49	GC07P076302	3.28425	https://www.genecards.org/cgi-bin/carddisp.pl?gene=HSPB1
LAG3	Lymphocyte Activating 3	Protein Coding	38	GC12P021074	3.28378	https://www.genecards.org/cgi-bin/carddisp.pl?gene=LAG3
EIF4G1	Eukaryotic Translation Initiation Factor 4 Gamma 1	Protein Coding	45	GC03P184314	3.2831	https://www.genecards.org/cgi-bin/carddisp.pl?gene=EIF4G1
DDX39A	DExD-Box Helicase 39A	Protein Coding	37	GC19M014408	3.28171	https://www.genecards.org/cgi-bin/carddisp.pl?gene=DDX39A
ST6GAL1	ST6 Beta-Galactoside Alpha-2,6-Sialyltransferase 1	Protein Coding	42	GC03P186930	3.28084	https://www.genecards.org/cgi-bin/carddisp.pl?gene=ST6GAL1
SERPINC1	Serpin Family C Member 1	Protein Coding	47	GC01M174559	3.27856	https://www.genecards.org/cgi-bin/carddisp.pl?gene=SERPINC1
NOTCH2	Notch Receptor 2	Protein Coding	48	GC01M119911	3.27851	https://www.genecards.org/cgi-bin/carddisp.pl?gene=NOTCH2
CSN1S1	Casein Alpha S1	Protein Coding	36	GC04P069932	3.27751	https://www.genecards.org/cgi-bin/carddisp.pl?gene=CSN1S1
ACLY	ATP Citrate Lyase	Protein Coding	45	GC17M041866	3.27662	https://www.genecards.org/cgi-bin/carddisp.pl?gene=ACLY
DYRK1A	Dual Specificity Tyrosine Phosphorylation Regulated Kinase 1A	Protein Coding	49	GC21P037365	3.276	https://www.genecards.org/cgi-bin/carddisp.pl?gene=DYRK1A
CLDN23	Claudin 23	Protein Coding	36	GC08P008701	3.27574	https://www.genecards.org/cgi-bin/carddisp.pl?gene=CLDN23
TIMP2	TIMP Metallopeptidase Inhibitor 2	Protein Coding	41	GC17M078852	3.2756	https://www.genecards.org/cgi-bin/carddisp.pl?gene=TIMP2
TUBA8	Tubulin Alpha 8	Protein Coding	44	GC22P018110	3.27556	https://www.genecards.org/cgi-bin/carddisp.pl?gene=TUBA8
CGA	Glycoprotein Hormones, Alpha Polypeptide	Protein Coding	42	GC06M087085	3.27521	https://www.genecards.org/cgi-bin/carddisp.pl?gene=CGA
HRH4	Histamine Receptor H4	Protein Coding	44	GC18P024460	3.27421	https://www.genecards.org/cgi-bin/carddisp.pl?gene=HRH4
BCAS3	BCAS3 Microtubule Associated Cell Migration Factor	Protein Coding	37	GC17P060678	3.2736	https://www.genecards.org/cgi-bin/carddisp.pl?gene=BCAS3
NOP2	NOP2 Nucleolar Protein	Protein Coding	36	GC12M006556	3.27278	https://www.genecards.org/cgi-bin/carddisp.pl?gene=NOP2
CSPG4	Chondroitin Sulfate Proteoglycan 4	Protein Coding	44	GC15M075674	3.27215	https://www.genecards.org/cgi-bin/carddisp.pl?gene=CSPG4
FAT4	FAT Atypical Cadherin 4	Protein Coding	39	GC04P125315	3.26855	https://www.genecards.org/cgi-bin/carddisp.pl?gene=FAT4
HNRNPH1	Heterogeneous Nuclear Ribonucleoprotein H1	Protein Coding	38	GC05M179614	3.2683	https://www.genecards.org/cgi-bin/carddisp.pl?gene=HNRNPH1
DYNLT1	Dynein Light Chain Tctex-Type 1	Protein Coding	36	GC06M158636	3.2672	https://www.genecards.org/cgi-bin/carddisp.pl?gene=DYNLT1
TAC1	Tachykinin Precursor 1	Protein Coding	41	GC07P097731	3.26691	https://www.genecards.org/cgi-bin/carddisp.pl?gene=TAC1
POLH	DNA Polymerase Eta	Protein Coding	48	GC06P043576	3.26673	https://www.genecards.org/cgi-bin/carddisp.pl?gene=POLH
HK2	Hexokinase 2	Protein Coding	45	GC02P074833	3.26663	https://www.genecards.org/cgi-bin/carddisp.pl?gene=HK2
ZEB2	Zinc Finger E-Box Binding Homeobox 2	Protein Coding	45	GC02M144384	3.26509	https://www.genecards.org/cgi-bin/carddisp.pl?gene=ZEB2
P2RY12	Purinergic Receptor P2Y12	Protein Coding	46	GC03M151336	3.26497	https://www.genecards.org/cgi-bin/carddisp.pl?gene=P2RY12
ACTL7B	Actin Like 7B	Protein Coding	34	GC09M108854	3.26407	https://www.genecards.org/cgi-bin/carddisp.pl?gene=ACTL7B
EVL	Enah/Vasp-Like	Protein Coding	37	GC14P099971	3.26299	https://www.genecards.org/cgi-bin/carddisp.pl?gene=EVL
MIR155HG	MIR155 Host Gene	RNA Gene	22	GC21P025589	3.26155	https://www.genecards.org/cgi-bin/carddisp.pl?gene=MIR155HG
PRKAR2A	Protein Kinase CAMP-Dependent Type II Regulatory Subunit Alpha	Protein Coding	44	GC03M048744	3.25926	https://www.genecards.org/cgi-bin/carddisp.pl?gene=PRKAR2A
S100A4	S100 Calcium Binding Protein A4	Protein Coding	43	GC01M153543	3.25884	https://www.genecards.org/cgi-bin/carddisp.pl?gene=S100A4
ARHGEF7	Rho Guanine Nucleotide Exchange Factor 7	Protein Coding	40	GC13P111114	3.25882	https://www.genecards.org/cgi-bin/carddisp.pl?gene=ARHGEF7
SMPD3	Sphingomyelin Phosphodiesterase 3	Protein Coding	39	GC16M068358	3.25864	https://www.genecards.org/cgi-bin/carddisp.pl?gene=SMPD3
CTSA	Cathepsin A	Protein Coding	44	GC20P045890	3.25849	https://www.genecards.org/cgi-bin/carddisp.pl?gene=CTSA
HGS	Hepatocyte Growth Factor-Regulated Tyrosine Kinase Substrate	Protein Coding	42	GC17P081683	3.25782	https://www.genecards.org/cgi-bin/carddisp.pl?gene=HGS
S100A12	S100 Calcium Binding Protein A12	Protein Coding	38	GC01M153373	3.25526	https://www.genecards.org/cgi-bin/carddisp.pl?gene=S100A12
CBLB	Cbl Proto-Oncogene B	Protein Coding	44	GC03M105655	3.25515	https://www.genecards.org/cgi-bin/carddisp.pl?gene=CBLB
AQP1	Aquaporin 1 (Colton Blood Group)	Protein Coding	45	GC07P030911	3.25501	https://www.genecards.org/cgi-bin/carddisp.pl?gene=AQP1
TAB1	TGF-Beta Activated Kinase 1 (MAP3K7) Binding Protein 1	Protein Coding	40	GC22P039429	3.25489	https://www.genecards.org/cgi-bin/carddisp.pl?gene=TAB1
PSMC6	Proteasome 26S Subunit, ATPase 6	Protein Coding	39	GC14P052707	3.25394	https://www.genecards.org/cgi-bin/carddisp.pl?gene=PSMC6
MICA	MHC Class I Polypeptide-Related Sequence A	Protein Coding	38	GC06P031399	3.2529	https://www.genecards.org/cgi-bin/carddisp.pl?gene=MICA
FCER1G	Fc Epsilon Receptor Ig	Protein Coding	41	GC01P161215	3.25231	https://www.genecards.org/cgi-bin/carddisp.pl?gene=FCER1G
CDC5L	Cell Division Cycle 5 Like	Protein Coding	40	GC06P044387	3.25188	https://www.genecards.org/cgi-bin/carddisp.pl?gene=CDC5L
ADAM10	ADAM Metallopeptidase Domain 10	Protein Coding	50	GC15M058588	3.25129	https://www.genecards.org/cgi-bin/carddisp.pl?gene=ADAM10
ANXA6	Annexin A6	Protein Coding	40	GC05M151100	3.25105	https://www.genecards.org/cgi-bin/carddisp.pl?gene=ANXA6
MFN2	Mitofusin 2	Protein Coding	46	GC01P011980	3.24741	https://www.genecards.org/cgi-bin/carddisp.pl?gene=MFN2
RAI14	Retinoic Acid Induced 14	Protein Coding	36	GC05P034656	3.24666	https://www.genecards.org/cgi-bin/carddisp.pl?gene=RAI14
CD8A	CD8a Molecule	Protein Coding	44	GC02M086784	3.24666	https://www.genecards.org/cgi-bin/carddisp.pl?gene=CD8A
TAX1BP1	Tax1 Binding Protein 1	Protein Coding	38	GC07P027739	3.24642	https://www.genecards.org/cgi-bin/carddisp.pl?gene=TAX1BP1
FBXW7	F-Box And WD Repeat Domain Containing 7	Protein Coding	43	GC04M152321	3.24614	https://www.genecards.org/cgi-bin/carddisp.pl?gene=FBXW7
SLAMF6	SLAM Family Member 6	Protein Coding	39	GC01M160454	3.24577	https://www.genecards.org/cgi-bin/carddisp.pl?gene=SLAMF6
SF3B1	Splicing Factor 3b Subunit 1	Protein Coding	44	GC02M197427	3.24552	https://www.genecards.org/cgi-bin/carddisp.pl?gene=SF3B1
HYOU1	Hypoxia Up-Regulated 1	Protein Coding	44	GC11M119206	3.2452	https://www.genecards.org/cgi-bin/carddisp.pl?gene=HYOU1
EIF4E	Eukaryotic Translation Initiation Factor 4E	Protein Coding	47	GC04M098879	3.24415	https://www.genecards.org/cgi-bin/carddisp.pl?gene=EIF4E
SESN2	Sestrin 2	Protein Coding	37	GC01P028270	3.24398	https://www.genecards.org/cgi-bin/carddisp.pl?gene=SESN2
ALCAM	Activated Leukocyte Cell Adhesion Molecule	Protein Coding	42	GC03P105366	3.24277	https://www.genecards.org/cgi-bin/carddisp.pl?gene=ALCAM
TASOR	Transcription Activation Suppressor	Protein Coding	27	GC03M056620	3.24265	https://www.genecards.org/cgi-bin/carddisp.pl?gene=TASOR
GLI2	GLI Family Zinc Finger 2	Protein Coding	46	GC02P120735	3.24066	https://www.genecards.org/cgi-bin/carddisp.pl?gene=GLI2
ADIPOR2	Adiponectin Receptor 2	Protein Coding	41	GC12P001670	3.24004	https://www.genecards.org/cgi-bin/carddisp.pl?gene=ADIPOR2
TOMM20	Translocase Of Outer Mitochondrial Membrane 20	Protein Coding	38	GC01M235109	3.23994	https://www.genecards.org/cgi-bin/carddisp.pl?gene=TOMM20
PLEKHM2	Pleckstrin Homology And RUN Domain Containing M2	Protein Coding	34	GC01P015826	3.23829	https://www.genecards.org/cgi-bin/carddisp.pl?gene=PLEKHM2
PON3	Paraoxonase 3	Protein Coding	44	GC07M095359	3.23763	https://www.genecards.org/cgi-bin/carddisp.pl?gene=PON3
AZU1	Azurocidin 1	Protein Coding	39	GC19P000825	3.23755	https://www.genecards.org/cgi-bin/carddisp.pl?gene=AZU1
MAP4	Microtubule Associated Protein 4	Protein Coding	40	GC03M047850	3.23696	https://www.genecards.org/cgi-bin/carddisp.pl?gene=MAP4
MAST2	Microtubule Associated Serine/Threonine Kinase 2	Protein Coding	39	GC01P045786	3.23647	https://www.genecards.org/cgi-bin/carddisp.pl?gene=MAST2
RAC3	Rac Family Small GTPase 3	Protein Coding	43	GC17P082031	3.23576	https://www.genecards.org/cgi-bin/carddisp.pl?gene=RAC3
CDK2	Cyclin Dependent Kinase 2	Protein Coding	49	GC12P055966	3.23545	https://www.genecards.org/cgi-bin/carddisp.pl?gene=CDK2
UST	Uronyl 2-Sulfotransferase	Protein Coding	37	GC06P148721	3.23491	https://www.genecards.org/cgi-bin/carddisp.pl?gene=UST
RAB39A	RAB39A, Member RAS Oncogene Family	Protein Coding	32	GC11P107928	3.23441	https://www.genecards.org/cgi-bin/carddisp.pl?gene=RAB39A
SARAF	Store-Operated Calcium Entry Associated Regulatory Factor	Protein Coding	31	GC08M030063	3.23372	https://www.genecards.org/cgi-bin/carddisp.pl?gene=SARAF
HLA-E	Major Histocompatibility Complex, Class I, E	Protein Coding	41	GC06P083670	3.23316	https://www.genecards.org/cgi-bin/carddisp.pl?gene=HLA-E
TBC1D4	TBC1 Domain Family Member 4	Protein Coding	42	GC13M075284	3.23287	https://www.genecards.org/cgi-bin/carddisp.pl?gene=TBC1D4
SDC1	Syndecan 1	Protein Coding	41	GC02M020200	3.2311	https://www.genecards.org/cgi-bin/carddisp.pl?gene=SDC1
MDH2	Malate Dehydrogenase 2	Protein Coding	46	GC07P076048	3.23047	https://www.genecards.org/cgi-bin/carddisp.pl?gene=MDH2
ACKR2	Atypical Chemokine Receptor 2	Protein Coding	37	GC03P042804	3.22965	https://www.genecards.org/cgi-bin/carddisp.pl?gene=ACKR2
GLI3	GLI Family Zinc Finger 3	Protein Coding	46	GC07M041960	3.22961	https://www.genecards.org/cgi-bin/carddisp.pl?gene=GLI3
RECK	Reversion Inducing Cysteine Rich Protein With Kazal Motifs	Protein Coding	40	GC09P036036	3.22898	https://www.genecards.org/cgi-bin/carddisp.pl?gene=RECK
CUL3	Cullin 3	Protein Coding	45	GC02M224470	3.22877	https://www.genecards.org/cgi-bin/carddisp.pl?gene=CUL3
KALRN	Kalirin RhoGEF Kinase	Protein Coding	41	GC03P124033	3.22808	https://www.genecards.org/cgi-bin/carddisp.pl?gene=KALRN
FTSJ3	FtsJ RNA 2'-O-Methyltransferase 3	Protein Coding	36	GC17M063819	3.22716	https://www.genecards.org/cgi-bin/carddisp.pl?gene=FTSJ3
F10	Coagulation Factor X	Protein Coding	48	GC13P113122	3.22648	https://www.genecards.org/cgi-bin/carddisp.pl?gene=F10
HOXD13	Homeobox D13	Protein Coding	41	GC02P176092	3.22622	https://www.genecards.org/cgi-bin/carddisp.pl?gene=HOXD13
GOLGA2	Golgin A2	Protein Coding	40	GC09M128255	3.22602	https://www.genecards.org/cgi-bin/carddisp.pl?gene=GOLGA2
SYTL3	Synaptotagmin Like 3	Protein Coding	35	GC06P158644	3.22483	https://www.genecards.org/cgi-bin/carddisp.pl?gene=SYTL3
FCGRT	Fc Gamma Receptor And Transporter	Protein Coding	42	GC19P049506	3.22394	https://www.genecards.org/cgi-bin/carddisp.pl?gene=FCGRT
ADAM8	ADAM Metallopeptidase Domain 8	Protein Coding	42	GC10M133262	3.22372	https://www.genecards.org/cgi-bin/carddisp.pl?gene=ADAM8
MALT1	MALT1 Paracaspase	Protein Coding	45	GC18P058671	3.22365	https://www.genecards.org/cgi-bin/carddisp.pl?gene=MALT1
SEC13	SEC13 Homolog, Nuclear Pore And COPII Coat Complex Component	Protein Coding	40	GC03M010293	3.2235	https://www.genecards.org/cgi-bin/carddisp.pl?gene=SEC13
LIG3	DNA Ligase 3	Protein Coding	45	GC17P034980	3.22143	https://www.genecards.org/cgi-bin/carddisp.pl?gene=LIG3
KLF7	Kruppel Like Factor 7	Protein Coding	40	GC02M207074	3.22138	https://www.genecards.org/cgi-bin/carddisp.pl?gene=KLF7
ENAH	ENAH Actin Regulator	Protein Coding	40	GC01M225486	3.22038	https://www.genecards.org/cgi-bin/carddisp.pl?gene=ENAH
TIMD4	T Cell Immunoglobulin And Mucin Domain Containing 4	Protein Coding	36	GC05M156919	3.22036	https://www.genecards.org/cgi-bin/carddisp.pl?gene=TIMD4
POU5F1	POU Class 5 Homeobox 1	Protein Coding	44	GC06M065909	3.21941	https://www.genecards.org/cgi-bin/carddisp.pl?gene=POU5F1
INTS9	Integrator Complex Subunit 9	Protein Coding	36	GC08M028767	3.21877	https://www.genecards.org/cgi-bin/carddisp.pl?gene=INTS9
TSPO	Translocator Protein	Protein Coding	43	GC22P043151	3.21848	https://www.genecards.org/cgi-bin/carddisp.pl?gene=TSPO
ADORA1	Adenosine A1 Receptor	Protein Coding	45	GC01P203090	3.21771	https://www.genecards.org/cgi-bin/carddisp.pl?gene=ADORA1
NFIA	Nuclear Factor I A	Protein Coding	44	GC01P060865	3.21724	https://www.genecards.org/cgi-bin/carddisp.pl?gene=NFIA
HTT	Huntingtin	Protein Coding	42	GC04P003041	3.21683	https://www.genecards.org/cgi-bin/carddisp.pl?gene=HTT
MANF	Mesencephalic Astrocyte Derived Neurotrophic Factor	Protein Coding	37	GC03P051385	3.21637	https://www.genecards.org/cgi-bin/carddisp.pl?gene=MANF
PSMA7	Proteasome 20S Subunit Alpha 7	Protein Coding	44	GC20M062136	3.21485	https://www.genecards.org/cgi-bin/carddisp.pl?gene=PSMA7
ITGB7	Integrin Subunit Beta 7	Protein Coding	44	GC12M053191	3.21461	https://www.genecards.org/cgi-bin/carddisp.pl?gene=ITGB7
KPNA4	Karyopherin Subunit Alpha 4	Protein Coding	40	GC03M160494	3.21413	https://www.genecards.org/cgi-bin/carddisp.pl?gene=KPNA4
SOCS6	Suppressor Of Cytokine Signaling 6	Protein Coding	40	GC18P070288	3.21381	https://www.genecards.org/cgi-bin/carddisp.pl?gene=SOCS6
SYTL2	Synaptotagmin Like 2	Protein Coding	37	GC11M085694	3.21298	https://www.genecards.org/cgi-bin/carddisp.pl?gene=SYTL2
HIF1AN	Hypoxia Inducible Factor 1 Subunit Alpha Inhibitor	Protein Coding	43	GC10P100529	3.21293	https://www.genecards.org/cgi-bin/carddisp.pl?gene=HIF1AN
PABPC1	Poly(A) Binding Protein Cytoplasmic 1	Protein Coding	41	GC08M100685	3.21288	https://www.genecards.org/cgi-bin/carddisp.pl?gene=PABPC1
CACTIN	Cactin, Spliceosome C Complex Subunit	Protein Coding	30	GC19M003610	3.21187	https://www.genecards.org/cgi-bin/carddisp.pl?gene=CACTIN
SLC9A9	Solute Carrier Family 9 Member A9	Protein Coding	38	GC03M143265	3.21161	https://www.genecards.org/cgi-bin/carddisp.pl?gene=SLC9A9
NR4A2	Nuclear Receptor Subfamily 4 Group A Member 2	Protein Coding	45	GC02M156324	3.21072	https://www.genecards.org/cgi-bin/carddisp.pl?gene=NR4A2
NR2C2	Nuclear Receptor Subfamily 2 Group C Member 2	Protein Coding	42	GC03P014947	3.21068	https://www.genecards.org/cgi-bin/carddisp.pl?gene=NR2C2
SLC2A6	Solute Carrier Family 2 Member 6	Protein Coding	40	GC09M133471	3.20914	https://www.genecards.org/cgi-bin/carddisp.pl?gene=SLC2A6
TUBA3D	Tubulin Alpha 3d	Protein Coding	34	GC02P136917	3.20761	https://www.genecards.org/cgi-bin/carddisp.pl?gene=TUBA3D
MYLK	Myosin Light Chain Kinase	Protein Coding	49	GC03M123610	3.20603	https://www.genecards.org/cgi-bin/carddisp.pl?gene=MYLK
ELK4	ETS Transcription Factor ELK4	Protein Coding	34	GC01M205598	3.20376	https://www.genecards.org/cgi-bin/carddisp.pl?gene=ELK4
SRRT	Serrate, RNA Effector Molecule	Protein Coding	38	GC07P100875	3.20339	https://www.genecards.org/cgi-bin/carddisp.pl?gene=SRRT
IL17F	Interleukin 17F	Protein Coding	41	GC06M066315	3.20147	https://www.genecards.org/cgi-bin/carddisp.pl?gene=IL17F
LINC00665	Long Intergenic Non-Protein Coding RNA 665	RNA Gene	16	GC19M066750	3.20131	https://www.genecards.org/cgi-bin/carddisp.pl?gene=LINC00665
RASA2	RAS P21 Protein Activator 2	Protein Coding	38	GC03P141487	3.1996	https://www.genecards.org/cgi-bin/carddisp.pl?gene=RASA2
BAK1	BCL2 Antagonist/Killer 1	Protein Coding	42	GC06M033572	3.19629	https://www.genecards.org/cgi-bin/carddisp.pl?gene=BAK1
STRADB	STE20 Related Adaptor Beta	Protein Coding	37	GC02P201387	3.19565	https://www.genecards.org/cgi-bin/carddisp.pl?gene=STRADB
EEF1A1	Eukaryotic Translation Elongation Factor 1 Alpha 1	Protein Coding	42	GC06M073515	3.19561	https://www.genecards.org/cgi-bin/carddisp.pl?gene=EEF1A1
LRRK2	Leucine Rich Repeat Kinase 2	Protein Coding	47	GC12P040196	3.19541	https://www.genecards.org/cgi-bin/carddisp.pl?gene=LRRK2
PLIN3	Perilipin 3	Protein Coding	40	GC19M005478	3.1954	https://www.genecards.org/cgi-bin/carddisp.pl?gene=PLIN3
NLRP12	NLR Family Pyrin Domain Containing 12	Protein Coding	42	GC19M053793	3.19489	https://www.genecards.org/cgi-bin/carddisp.pl?gene=NLRP12
ATF4	Activating Transcription Factor 4	Protein Coding	44	GC22P039519	3.19472	https://www.genecards.org/cgi-bin/carddisp.pl?gene=ATF4
NOX1	NADPH Oxidase 1	Protein Coding	41	GC0XM100843	3.19471	https://www.genecards.org/cgi-bin/carddisp.pl?gene=NOX1
RBM14	RNA Binding Motif Protein 14	Protein Coding	37	GC11P070099	3.19351	https://www.genecards.org/cgi-bin/carddisp.pl?gene=RBM14
WDR82	WD Repeat Domain 82	Protein Coding	36	GC03M052254	3.19343	https://www.genecards.org/cgi-bin/carddisp.pl?gene=WDR82
PIP5K1B	Phosphatidylinositol-4-Phosphate 5-Kinase Type 1 Beta	Protein Coding	42	GC09P068705	3.19276	https://www.genecards.org/cgi-bin/carddisp.pl?gene=PIP5K1B
LMLN	Leishmanolysin Like Peptidase	Protein Coding	34	GC03P197961	3.19246	https://www.genecards.org/cgi-bin/carddisp.pl?gene=LMLN
TOLLIP	Toll Interacting Protein	Protein Coding	42	GC11M001274	3.19233	https://www.genecards.org/cgi-bin/carddisp.pl?gene=TOLLIP
MAP2	Microtubule Associated Protein 2	Protein Coding	42	GC02P209424	3.19179	https://www.genecards.org/cgi-bin/carddisp.pl?gene=MAP2
HSPA9	Heat Shock Protein Family A (Hsp70) Member 9	Protein Coding	45	GC05M138554	3.19165	https://www.genecards.org/cgi-bin/carddisp.pl?gene=HSPA9
IDE	Insulin Degrading Enzyme	Protein Coding	46	GC10M092451	3.19146	https://www.genecards.org/cgi-bin/carddisp.pl?gene=IDE
TFPI	Tissue Factor Pathway Inhibitor	Protein Coding	44	GC02M187464	3.1904	https://www.genecards.org/cgi-bin/carddisp.pl?gene=TFPI
CACNA2D1	Calcium Voltage-Gated Channel Auxiliary Subunit Alpha2delta 1	Protein Coding	45	GC07M081946	3.19038	https://www.genecards.org/cgi-bin/carddisp.pl?gene=CACNA2D1
KIAA0586	KIAA0586	Protein Coding	35	GC14P058427	3.18989	https://www.genecards.org/cgi-bin/carddisp.pl?gene=KIAA0586
RHOU	Ras Homolog Family Member U	Protein Coding	36	GC01P228644	3.1872	https://www.genecards.org/cgi-bin/carddisp.pl?gene=RHOU
AQP4	Aquaporin 4	Protein Coding	45	GC18M026852	3.18658	https://www.genecards.org/cgi-bin/carddisp.pl?gene=AQP4
DNASE1	Deoxyribonuclease 1	Protein Coding	42	GC16P003611	3.1842	https://www.genecards.org/cgi-bin/carddisp.pl?gene=DNASE1
MIR30C1	MicroRNA 30c-1	RNA Gene	22	GC01P040757	3.18397	https://www.genecards.org/cgi-bin/carddisp.pl?gene=MIR30C1
CTNND2	Catenin Delta 2	Protein Coding	41	GC05M010971	3.18327	https://www.genecards.org/cgi-bin/carddisp.pl?gene=CTNND2
GBP1	Guanylate Binding Protein 1	Protein Coding	40	GC01M089052	3.18303	https://www.genecards.org/cgi-bin/carddisp.pl?gene=GBP1
WDR11	WD Repeat Domain 11	Protein Coding	38	GC10P120851	3.18278	https://www.genecards.org/cgi-bin/carddisp.pl?gene=WDR11
LPCAT3	Lysophosphatidylcholine Acyltransferase 3	Protein Coding	34	GC12M006976	3.18184	https://www.genecards.org/cgi-bin/carddisp.pl?gene=LPCAT3
STK38	Serine/Threonine Kinase 38	Protein Coding	42	GC06M036493	3.18093	https://www.genecards.org/cgi-bin/carddisp.pl?gene=STK38
ABCC11	ATP Binding Cassette Subfamily C Member 11	Protein Coding	42	GC16M048166	3.18077	https://www.genecards.org/cgi-bin/carddisp.pl?gene=ABCC11
DARS1	Aspartyl-TRNA Synthetase 1	Protein Coding	35	GC02M135905	3.1791	https://www.genecards.org/cgi-bin/carddisp.pl?gene=DARS1
AIMP1	Aminoacyl TRNA Synthetase Complex Interacting Multifunctional Protein 1	Protein Coding	42	GC04P106315	3.17633	https://www.genecards.org/cgi-bin/carddisp.pl?gene=AIMP1
SOD3	Superoxide Dismutase 3	Protein Coding	41	GC04P024798	3.17549	https://www.genecards.org/cgi-bin/carddisp.pl?gene=SOD3
PDE3B	Phosphodiesterase 3B	Protein Coding	42	GC11P014643	3.17444	https://www.genecards.org/cgi-bin/carddisp.pl?gene=PDE3B
HDAC5	Histone Deacetylase 5	Protein Coding	46	GC17M044076	3.1741	https://www.genecards.org/cgi-bin/carddisp.pl?gene=HDAC5
SNAP23	Synaptosome Associated Protein 23	Protein Coding	41	GC15P042491	3.17353	https://www.genecards.org/cgi-bin/carddisp.pl?gene=SNAP23
LAMA3	Laminin Subunit Alpha 3	Protein Coding	44	GC18P023689	3.17143	https://www.genecards.org/cgi-bin/carddisp.pl?gene=LAMA3
TONSL	Tonsoku Like, DNA Repair Protein	Protein Coding	36	GC08M144428	3.17123	https://www.genecards.org/cgi-bin/carddisp.pl?gene=TONSL
LOXL2	Lysyl Oxidase Like 2	Protein Coding	45	GC08M023296	3.17036	https://www.genecards.org/cgi-bin/carddisp.pl?gene=LOXL2
HAS2	Hyaluronan Synthase 2	Protein Coding	40	GC08M121594	3.17034	https://www.genecards.org/cgi-bin/carddisp.pl?gene=HAS2
ZFYVE1	Zinc Finger FYVE-Type Containing 1	Protein Coding	36	GC14M072969	3.17016	https://www.genecards.org/cgi-bin/carddisp.pl?gene=ZFYVE1
SLC1A2	Solute Carrier Family 1 Member 2	Protein Coding	48	GC11M035264	3.17004	https://www.genecards.org/cgi-bin/carddisp.pl?gene=SLC1A2
CHD4	Chromodomain Helicase DNA Binding Protein 4	Protein Coding	43	GC12M006570	3.16991	https://www.genecards.org/cgi-bin/carddisp.pl?gene=CHD4
RAPGEF6	Rap Guanine Nucleotide Exchange Factor 6	Protein Coding	37	GC05M131423	3.16847	https://www.genecards.org/cgi-bin/carddisp.pl?gene=RAPGEF6
TRA2B	Transformer 2 Beta Homolog	Protein Coding	38	GC03M185914	3.16845	https://www.genecards.org/cgi-bin/carddisp.pl?gene=TRA2B
RPS6	Ribosomal Protein S6	Protein Coding	41	GC09M019375	3.16832	https://www.genecards.org/cgi-bin/carddisp.pl?gene=RPS6
ITGA3	Integrin Subunit Alpha 3	Protein Coding	46	GC17P050055	3.16798	https://www.genecards.org/cgi-bin/carddisp.pl?gene=ITGA3
WNT1	Wnt Family Member 1	Protein Coding	44	GC12P049348	3.1675	https://www.genecards.org/cgi-bin/carddisp.pl?gene=WNT1
CYRIA	CYFIP Related Rac1 Interactor A	Protein Coding	26	GC02M016550	3.16662	https://www.genecards.org/cgi-bin/carddisp.pl?gene=CYRIA
SFRP2	Secreted Frizzled Related Protein 2	Protein Coding	40	GC04M153780	3.16653	https://www.genecards.org/cgi-bin/carddisp.pl?gene=SFRP2
LINS1	Lines Homolog 1	Protein Coding	29	GC15M117304	3.16388	https://www.genecards.org/cgi-bin/carddisp.pl?gene=LINS1
WEE2	WEE2 Oocyte Meiosis Inhibiting Kinase	Protein Coding	36	GC07P141708	3.16377	https://www.genecards.org/cgi-bin/carddisp.pl?gene=WEE2
SUPT5H	SPT5 Homolog, DSIF Elongation Factor Subunit	Protein Coding	38	GC19P039436	3.16358	https://www.genecards.org/cgi-bin/carddisp.pl?gene=SUPT5H
CYP3A4	Cytochrome P450 Family 3 Subfamily A Member 4	Protein Coding	49	GC07M099759	3.16336	https://www.genecards.org/cgi-bin/carddisp.pl?gene=CYP3A4
FAT1	FAT Atypical Cadherin 1	Protein Coding	39	GC04M186587	3.16223	https://www.genecards.org/cgi-bin/carddisp.pl?gene=FAT1
DEFB1	Defensin Beta 1	Protein Coding	38	GC08M006870	3.16078	https://www.genecards.org/cgi-bin/carddisp.pl?gene=DEFB1
DDX17	DEAD-Box Helicase 17	Protein Coding	39	GC22M038483	3.15966	https://www.genecards.org/cgi-bin/carddisp.pl?gene=DDX17
NFKBIZ	NFKB Inhibitor Zeta	Protein Coding	37	GC03P101827	3.15964	https://www.genecards.org/cgi-bin/carddisp.pl?gene=NFKBIZ
MLPH	Melanophilin	Protein Coding	41	GC02P237485	3.15836	https://www.genecards.org/cgi-bin/carddisp.pl?gene=MLPH
PIKFYVE	Phosphoinositide Kinase, FYVE-Type Zinc Finger Containing	Protein Coding	46	GC02P208266	3.15768	https://www.genecards.org/cgi-bin/carddisp.pl?gene=PIKFYVE
NTRK3	Neurotrophic Receptor Tyrosine Kinase 3	Protein Coding	50	GC15M087859	3.15751	https://www.genecards.org/cgi-bin/carddisp.pl?gene=NTRK3
NCOA3	Nuclear Receptor Coactivator 3	Protein Coding	45	GC20P047501	3.15629	https://www.genecards.org/cgi-bin/carddisp.pl?gene=NCOA3
ARHGEF6	Rac/Cdc42 Guanine Nucleotide Exchange Factor 6	Protein Coding	41	GC0XM136665	3.15582	https://www.genecards.org/cgi-bin/carddisp.pl?gene=ARHGEF6
NRP2	Neuropilin 2	Protein Coding	44	GC02P205681	3.15506	https://www.genecards.org/cgi-bin/carddisp.pl?gene=NRP2
SWAP70	Switching B Cell Complex Subunit SWAP70	Protein Coding	39	GC11P009664	3.15376	https://www.genecards.org/cgi-bin/carddisp.pl?gene=SWAP70
TRAP1	TNF Receptor Associated Protein 1	Protein Coding	42	GC16M007296	3.15233	https://www.genecards.org/cgi-bin/carddisp.pl?gene=TRAP1
NLRX1	NLR Family Member X1	Protein Coding	38	GC11P119166	3.15216	https://www.genecards.org/cgi-bin/carddisp.pl?gene=NLRX1
SLC22A5	Solute Carrier Family 22 Member 5	Protein Coding	46	GC05P132369	3.15203	https://www.genecards.org/cgi-bin/carddisp.pl?gene=SLC22A5
TOP1	DNA Topoisomerase I	Protein Coding	47	GC20P041028	3.15172	https://www.genecards.org/cgi-bin/carddisp.pl?gene=TOP1
RAB10	RAB10, Member RAS Oncogene Family	Protein Coding	41	GC02P026033	3.1503	https://www.genecards.org/cgi-bin/carddisp.pl?gene=RAB10
IL31	Interleukin 31	Protein Coding	34	GC12M122295	3.15021	https://www.genecards.org/cgi-bin/carddisp.pl?gene=IL31
PEBP1	Phosphatidylethanolamine Binding Protein 1	Protein Coding	43	GC12P118135	3.14914	https://www.genecards.org/cgi-bin/carddisp.pl?gene=PEBP1
TNRC6B	Trinucleotide Repeat Containing Adaptor 6B	Protein Coding	37	GC22P040044	3.1485	https://www.genecards.org/cgi-bin/carddisp.pl?gene=TNRC6B
RAB11FIP1	RAB11 Family Interacting Protein 1	Protein Coding	38	GC08M037858	3.14751	https://www.genecards.org/cgi-bin/carddisp.pl?gene=RAB11FIP1
EWSR1	EWS RNA Binding Protein 1	Protein Coding	43	GC22P036820	3.14689	https://www.genecards.org/cgi-bin/carddisp.pl?gene=EWSR1
BID	BH3 Interacting Domain Death Agonist	Protein Coding	42	GC22M017734	3.14679	https://www.genecards.org/cgi-bin/carddisp.pl?gene=BID
NLRP7	NLR Family Pyrin Domain Containing 7	Protein Coding	42	GC19M054923	3.14638	https://www.genecards.org/cgi-bin/carddisp.pl?gene=NLRP7
DAGLB	Diacylglycerol Lipase Beta	Protein Coding	38	GC07M006416	3.14542	https://www.genecards.org/cgi-bin/carddisp.pl?gene=DAGLB
TLE1	TLE Family Member 1, Transcriptional Corepressor	Protein Coding	42	GC09M081583	3.14359	https://www.genecards.org/cgi-bin/carddisp.pl?gene=TLE1
CFL1	Cofilin 1	Protein Coding	44	GC11M065823	3.14316	https://www.genecards.org/cgi-bin/carddisp.pl?gene=CFL1
NR3C2	Nuclear Receptor Subfamily 3 Group C Member 2	Protein Coding	45	GC04M148078	3.14273	https://www.genecards.org/cgi-bin/carddisp.pl?gene=NR3C2
AHCY	Adenosylhomocysteinase	Protein Coding	47	GC20M034827	3.14243	https://www.genecards.org/cgi-bin/carddisp.pl?gene=AHCY
SLC2A3	Solute Carrier Family 2 Member 3	Protein Coding	46	GC12M007919	3.1424	https://www.genecards.org/cgi-bin/carddisp.pl?gene=SLC2A3
SAP30BP	SAP30 Binding Protein	Protein Coding	37	GC17P075667	3.14216	https://www.genecards.org/cgi-bin/carddisp.pl?gene=SAP30BP
MED1	Mediator Complex Subunit 1	Protein Coding	40	GC17M039404	3.14211	https://www.genecards.org/cgi-bin/carddisp.pl?gene=MED1
KCNA3	Potassium Voltage-Gated Channel Subfamily A Member 3	Protein Coding	43	GC01M110654	3.14112	https://www.genecards.org/cgi-bin/carddisp.pl?gene=KCNA3
EREG	Epiregulin	Protein Coding	41	GC04P074366	3.13869	https://www.genecards.org/cgi-bin/carddisp.pl?gene=EREG
SH3KBP1	SH3 Domain Containing Kinase Binding Protein 1	Protein Coding	39	GC0XM019552	3.13763	https://www.genecards.org/cgi-bin/carddisp.pl?gene=SH3KBP1
DEF6	DEF6 Guanine Nucleotide Exchange Factor	Protein Coding	40	GC06P083820	3.13668	https://www.genecards.org/cgi-bin/carddisp.pl?gene=DEF6
NFAT5	Nuclear Factor Of Activated T Cells 5	Protein Coding	41	GC16P069565	3.13648	https://www.genecards.org/cgi-bin/carddisp.pl?gene=NFAT5
GAS6	Growth Arrest Specific 6	Protein Coding	44	GC13M113820	3.13536	https://www.genecards.org/cgi-bin/carddisp.pl?gene=GAS6
RYK	Receptor Like Tyrosine Kinase	Protein Coding	41	GC03M134065	3.13429	https://www.genecards.org/cgi-bin/carddisp.pl?gene=RYK
CHTOP	Chromatin Target Of PRMT1	Protein Coding	33	GC01P153633	3.13302	https://www.genecards.org/cgi-bin/carddisp.pl?gene=CHTOP
IL17D	Interleukin 17D	Protein Coding	36	GC13P020702	3.13209	https://www.genecards.org/cgi-bin/carddisp.pl?gene=IL17D
TMEM201	Transmembrane Protein 201	Protein Coding	32	GC01P009588	3.13203	https://www.genecards.org/cgi-bin/carddisp.pl?gene=TMEM201
DNAJB12	DnaJ Heat Shock Protein Family (Hsp40) Member B12	Protein Coding	35	GC10M072332	3.13185	https://www.genecards.org/cgi-bin/carddisp.pl?gene=DNAJB12
PRDX2	Peroxiredoxin 2	Protein Coding	44	GC19M012796	3.13109	https://www.genecards.org/cgi-bin/carddisp.pl?gene=PRDX2
IBTK	Inhibitor Of Bruton Tyrosine Kinase	Protein Coding	38	GC06M082169	3.13052	https://www.genecards.org/cgi-bin/carddisp.pl?gene=IBTK
ENPP2	Ectonucleotide Pyrophosphatase/Phosphodiesterase 2	Protein Coding	43	GC08M119556	3.12866	https://www.genecards.org/cgi-bin/carddisp.pl?gene=ENPP2
EXOC6	Exocyst Complex Component 6	Protein Coding	37	GC10P092826	3.12826	https://www.genecards.org/cgi-bin/carddisp.pl?gene=EXOC6
JUNB	JunB Proto-Oncogene, AP-1 Transcription Factor Subunit	Protein Coding	40	GC19P012791	3.12812	https://www.genecards.org/cgi-bin/carddisp.pl?gene=JUNB
FKBP1A	FKBP Prolyl Isomerase 1A	Protein Coding	44	GC20M001369	3.12808	https://www.genecards.org/cgi-bin/carddisp.pl?gene=FKBP1A
WNT2	Wnt Family Member 2	Protein Coding	42	GC07M117305	3.12689	https://www.genecards.org/cgi-bin/carddisp.pl?gene=WNT2
ANAPC1	Anaphase Promoting Complex Subunit 1	Protein Coding	40	GC02M111611	3.12659	https://www.genecards.org/cgi-bin/carddisp.pl?gene=ANAPC1
VPS28	VPS28 Subunit Of ESCRT-I	Protein Coding	37	GC08M145416	3.12604	https://www.genecards.org/cgi-bin/carddisp.pl?gene=VPS28
H3-3A	H3.3 Histone A	Protein Coding	32	GC01P226062	3.12571	https://www.genecards.org/cgi-bin/carddisp.pl?gene=H3-3A
ABCB11	ATP Binding Cassette Subfamily B Member 11	Protein Coding	46	GC02M168922	3.12512	https://www.genecards.org/cgi-bin/carddisp.pl?gene=ABCB11
KCNMB2	Potassium Calcium-Activated Channel Subfamily M Regulatory Beta Subunit 2	Protein Coding	33	GC03P178272	3.12301	https://www.genecards.org/cgi-bin/carddisp.pl?gene=KCNMB2
MAPKAP1	MAPK Associated Protein 1	Protein Coding	41	GC09M125437	3.12172	https://www.genecards.org/cgi-bin/carddisp.pl?gene=MAPKAP1
CEP131	Centrosomal Protein 131	Protein Coding	33	GC17M081189	3.12117	https://www.genecards.org/cgi-bin/carddisp.pl?gene=CEP131
PFN2	Profilin 2	Protein Coding	38	GC03M149964	3.12023	https://www.genecards.org/cgi-bin/carddisp.pl?gene=PFN2
DCTN2	Dynactin Subunit 2	Protein Coding	40	GC12M057706	3.1189	https://www.genecards.org/cgi-bin/carddisp.pl?gene=DCTN2
NFATC1	Nuclear Factor Of Activated T Cells 1	Protein Coding	45	GC18P079395	3.11761	https://www.genecards.org/cgi-bin/carddisp.pl?gene=NFATC1
ALK	ALK Receptor Tyrosine Kinase	Protein Coding	50	GC02M029190	3.11757	https://www.genecards.org/cgi-bin/carddisp.pl?gene=ALK
FEN1	Flap Structure-Specific Endonuclease 1	Protein Coding	45	GC11P061793	3.11669	https://www.genecards.org/cgi-bin/carddisp.pl?gene=FEN1
APOBEC3F	Apolipoprotein B MRNA Editing Enzyme Catalytic Subunit 3F	Protein Coding	37	GC22P039040	3.11596	https://www.genecards.org/cgi-bin/carddisp.pl?gene=APOBEC3F
SLC2A5	Solute Carrier Family 2 Member 5	Protein Coding	42	GC01M009036	3.11557	https://www.genecards.org/cgi-bin/carddisp.pl?gene=SLC2A5
CPOX	Coproporphyrinogen Oxidase	Protein Coding	42	GC03M098576	3.11486	https://www.genecards.org/cgi-bin/carddisp.pl?gene=CPOX
GARS1	Glycyl-TRNA Synthetase 1	Protein Coding	36	GC07P030580	3.11299	https://www.genecards.org/cgi-bin/carddisp.pl?gene=GARS1
SRI	Sorcin	Protein Coding	42	GC07M088205	3.11296	https://www.genecards.org/cgi-bin/carddisp.pl?gene=SRI
LEPR	Leptin Receptor	Protein Coding	48	GC01P065421	3.11296	https://www.genecards.org/cgi-bin/carddisp.pl?gene=LEPR
NRG1	Neuregulin 1	Protein Coding	45	GC08P031639	3.11189	https://www.genecards.org/cgi-bin/carddisp.pl?gene=NRG1
HHLA2	HERV-H LTR-Associating 2	Protein Coding	35	GC03P108296	3.11146	https://www.genecards.org/cgi-bin/carddisp.pl?gene=HHLA2
TXNRD1	Thioredoxin Reductase 1	Protein Coding	45	GC12P104215	3.11091	https://www.genecards.org/cgi-bin/carddisp.pl?gene=TXNRD1
MYO1A	Myosin IA	Protein Coding	40	GC12M057028	3.11059	https://www.genecards.org/cgi-bin/carddisp.pl?gene=MYO1A
TRIM33	Tripartite Motif Containing 33	Protein Coding	42	GC01M114392	3.1105	https://www.genecards.org/cgi-bin/carddisp.pl?gene=TRIM33
MAP2K6	Mitogen-Activated Protein Kinase Kinase 6	Protein Coding	44	GC17P069414	3.11013	https://www.genecards.org/cgi-bin/carddisp.pl?gene=MAP2K6
QKI	QKI, KH Domain Containing RNA Binding	Protein Coding	41	GC06P163414	3.10995	https://www.genecards.org/cgi-bin/carddisp.pl?gene=QKI
PI4KA	Phosphatidylinositol 4-Kinase Alpha	Protein Coding	46	GC22M020707	3.10918	https://www.genecards.org/cgi-bin/carddisp.pl?gene=PI4KA
CBS	Cystathionine Beta-Synthase	Protein Coding	48	GC21M043053	3.10749	https://www.genecards.org/cgi-bin/carddisp.pl?gene=CBS
S100A1	S100 Calcium Binding Protein A1	Protein Coding	40	GC01P153627	3.10735	https://www.genecards.org/cgi-bin/carddisp.pl?gene=S100A1
ARHGEF18	Rho/Rac Guanine Nucleotide Exchange Factor 18	Protein Coding	41	GC19P007351	3.10513	https://www.genecards.org/cgi-bin/carddisp.pl?gene=ARHGEF18
RAB3IP	RAB3A Interacting Protein	Protein Coding	37	GC12P069738	3.10402	https://www.genecards.org/cgi-bin/carddisp.pl?gene=RAB3IP
RAB14	RAB14, Member RAS Oncogene Family	Protein Coding	38	GC09M121178	3.10374	https://www.genecards.org/cgi-bin/carddisp.pl?gene=RAB14
CDKN1B	Cyclin Dependent Kinase Inhibitor 1B	Protein Coding	45	GC12P021339	3.10317	https://www.genecards.org/cgi-bin/carddisp.pl?gene=CDKN1B
SPTBN1	Spectrin Beta, Non-Erythrocytic 1	Protein Coding	44	GC02P054456	3.10157	https://www.genecards.org/cgi-bin/carddisp.pl?gene=SPTBN1
LTB	Lymphotoxin Beta	Protein Coding	38	GC06M065959	3.10134	https://www.genecards.org/cgi-bin/carddisp.pl?gene=LTB
MYH14	Myosin Heavy Chain 14	Protein Coding	45	GC19P067156	3.1002	https://www.genecards.org/cgi-bin/carddisp.pl?gene=MYH14
ACAT1	Acetyl-CoA Acetyltransferase 1	Protein Coding	48	GC11P108121	3.09827	https://www.genecards.org/cgi-bin/carddisp.pl?gene=ACAT1
WASF1	WASP Family Member 1	Protein Coding	43	GC06M110099	3.09701	https://www.genecards.org/cgi-bin/carddisp.pl?gene=WASF1
CDKN2B-AS1	CDKN2B Antisense RNA 1	RNA Gene	22	GC09P021994	3.09624	https://www.genecards.org/cgi-bin/carddisp.pl?gene=CDKN2B-AS1
USP9X	Ubiquitin Specific Peptidase 9 X-Linked	Protein Coding	46	GC0XP041085	3.09603	https://www.genecards.org/cgi-bin/carddisp.pl?gene=USP9X
ACSL3	Acyl-CoA Synthetase Long Chain Family Member 3	Protein Coding	39	GC02P222860	3.09592	https://www.genecards.org/cgi-bin/carddisp.pl?gene=ACSL3
MKS1	MKS Transition Zone Complex Subunit 1	Protein Coding	39	GC17M058205	3.09229	https://www.genecards.org/cgi-bin/carddisp.pl?gene=MKS1
SPINT1	Serine Peptidase Inhibitor, Kunitz Type 1	Protein Coding	41	GC15P040844	3.09223	https://www.genecards.org/cgi-bin/carddisp.pl?gene=SPINT1
RFX1	Regulatory Factor X1	Protein Coding	38	GC19M013961	3.09195	https://www.genecards.org/cgi-bin/carddisp.pl?gene=RFX1
RALY	RALY Heterogeneous Nuclear Ribonucleoprotein	Protein Coding	37	GC20P033993	3.09175	https://www.genecards.org/cgi-bin/carddisp.pl?gene=RALY
BCL3	BCL3 Transcription Coactivator	Protein Coding	40	GC19P044747	3.09147	https://www.genecards.org/cgi-bin/carddisp.pl?gene=BCL3
NCOA1	Nuclear Receptor Coactivator 1	Protein Coding	44	GC02P024492	3.09122	https://www.genecards.org/cgi-bin/carddisp.pl?gene=NCOA1
IDH1	Isocitrate Dehydrogenase (NADP(+)) 1	Protein Coding	50	GC02M208236	3.09119	https://www.genecards.org/cgi-bin/carddisp.pl?gene=IDH1
CFAP298	Cilia And Flagella Associated Protein 298	Protein Coding	31	GC21M032593	3.09109	https://www.genecards.org/cgi-bin/carddisp.pl?gene=CFAP298
MYO9A	Myosin IXA	Protein Coding	38	GC15M071822	3.09047	https://www.genecards.org/cgi-bin/carddisp.pl?gene=MYO9A
ATF2	Activating Transcription Factor 2	Protein Coding	44	GC02M175072	3.09014	https://www.genecards.org/cgi-bin/carddisp.pl?gene=ATF2
RAB20	RAB20, Member RAS Oncogene Family	Protein Coding	34	GC13M110523	3.09007	https://www.genecards.org/cgi-bin/carddisp.pl?gene=RAB20
ATXN2	Ataxin 2	Protein Coding	41	GC12M111443	3.08769	https://www.genecards.org/cgi-bin/carddisp.pl?gene=ATXN2
LY75	Lymphocyte Antigen 75	Protein Coding	39	GC02M159803	3.08752	https://www.genecards.org/cgi-bin/carddisp.pl?gene=LY75
TRMT112	TRNA Methyltransferase Activator Subunit 11-2	Protein Coding	35	GC11M064316	3.0871	https://www.genecards.org/cgi-bin/carddisp.pl?gene=TRMT112
ZNF687	Zinc Finger Protein 687	Protein Coding	36	GC01P151281	3.08689	https://www.genecards.org/cgi-bin/carddisp.pl?gene=ZNF687
IL18BP	Interleukin 18 Binding Protein	Protein Coding	40	GC11P071998	3.08649	https://www.genecards.org/cgi-bin/carddisp.pl?gene=IL18BP
PTPA	Protein Phosphatase 2 Phosphatase Activator	Protein Coding	33	GC09P129111	3.08572	https://www.genecards.org/cgi-bin/carddisp.pl?gene=PTPA
LTB4R	Leukotriene B4 Receptor	Protein Coding	43	GC14P024311	3.08501	https://www.genecards.org/cgi-bin/carddisp.pl?gene=LTB4R
SAMSN1	SAM Domain, SH3 Domain And Nuclear Localization Signals 1	Protein Coding	36	GC21M014485	3.08277	https://www.genecards.org/cgi-bin/carddisp.pl?gene=SAMSN1
NPPB	Natriuretic Peptide B	Protein Coding	42	GC01M011858	3.08233	https://www.genecards.org/cgi-bin/carddisp.pl?gene=NPPB
SLC5A1	Solute Carrier Family 5 Member 1	Protein Coding	48	GC22P032043	3.08229	https://www.genecards.org/cgi-bin/carddisp.pl?gene=SLC5A1
RPL32	Ribosomal Protein L32	Protein Coding	38	GC03M012834	3.08224	https://www.genecards.org/cgi-bin/carddisp.pl?gene=RPL32
SPRY2	Sprouty RTK Signaling Antagonist 2	Protein Coding	44	GC13M080335	3.08164	https://www.genecards.org/cgi-bin/carddisp.pl?gene=SPRY2
MEF2C	Myocyte Enhancer Factor 2C	Protein Coding	46	GC05M088718	3.08161	https://www.genecards.org/cgi-bin/carddisp.pl?gene=MEF2C
BRD4	Bromodomain Containing 4	Protein Coding	46	GC19M015236	3.08117	https://www.genecards.org/cgi-bin/carddisp.pl?gene=BRD4
SSR3	Signal Sequence Receptor Subunit 3	Protein Coding	36	GC03M156540	3.08114	https://www.genecards.org/cgi-bin/carddisp.pl?gene=SSR3
DUSP10	Dual Specificity Phosphatase 10	Protein Coding	41	GC01M221701	3.08023	https://www.genecards.org/cgi-bin/carddisp.pl?gene=DUSP10
FGD2	FYVE, RhoGEF And PH Domain Containing 2	Protein Coding	36	GC06P083858	3.07854	https://www.genecards.org/cgi-bin/carddisp.pl?gene=FGD2
PDIA6	Protein Disulfide Isomerase Family A Member 6	Protein Coding	38	GC02M010784	3.07821	https://www.genecards.org/cgi-bin/carddisp.pl?gene=PDIA6
HMCN1	Hemicentin 1	Protein Coding	38	GC01P185734	3.07755	https://www.genecards.org/cgi-bin/carddisp.pl?gene=HMCN1
TTC8	Tetratricopeptide Repeat Domain 8	Protein Coding	39	GC14P090174	3.07744	https://www.genecards.org/cgi-bin/carddisp.pl?gene=TTC8
CNTF	Ciliary Neurotrophic Factor	Protein Coding	39	GC11P058622	3.07562	https://www.genecards.org/cgi-bin/carddisp.pl?gene=CNTF
DLST	Dihydrolipoamide S-Succinyltransferase	Protein Coding	45	GC14P074881	3.07371	https://www.genecards.org/cgi-bin/carddisp.pl?gene=DLST
PLXNC1	Plexin C1	Protein Coding	38	GC12P094150	3.07339	https://www.genecards.org/cgi-bin/carddisp.pl?gene=PLXNC1
OXER1	Oxoeicosanoid Receptor 1	Protein Coding	37	GC02M042762	3.07177	https://www.genecards.org/cgi-bin/carddisp.pl?gene=OXER1
FLI1	Fli-1 Proto-Oncogene, ETS Transcription Factor	Protein Coding	46	GC11P128686	3.07096	https://www.genecards.org/cgi-bin/carddisp.pl?gene=FLI1
MTERF1	Mitochondrial Transcription Termination Factor 1	Protein Coding	33	GC07M091692	3.07095	https://www.genecards.org/cgi-bin/carddisp.pl?gene=MTERF1
CEACAM1	CEA Cell Adhesion Molecule 1	Protein Coding	42	GC19M042507	3.06959	https://www.genecards.org/cgi-bin/carddisp.pl?gene=CEACAM1
DYNLL1	Dynein Light Chain LC8-Type 1	Protein Coding	40	GC12P120469	3.06955	https://www.genecards.org/cgi-bin/carddisp.pl?gene=DYNLL1
GCH1	GTP Cyclohydrolase 1	Protein Coding	46	GC14M054842	3.0695	https://www.genecards.org/cgi-bin/carddisp.pl?gene=GCH1
SAFB2	Scaffold Attachment Factor B2	Protein Coding	37	GC19M005607	3.06902	https://www.genecards.org/cgi-bin/carddisp.pl?gene=SAFB2
NTRK1	Neurotrophic Receptor Tyrosine Kinase 1	Protein Coding	46	GC01P156815	3.06741	https://www.genecards.org/cgi-bin/carddisp.pl?gene=NTRK1
TBC1D1	TBC1 Domain Family Member 1	Protein Coding	40	GC04P038078	3.06576	https://www.genecards.org/cgi-bin/carddisp.pl?gene=TBC1D1
[truncated: 7,973 more rows]

## Sheet: Inflammation
Gene Symbol	Description	Category	Gifts	GC Id	Relevance score	GeneCards Link
NLRP3	NLR Family Pyrin Domain Containing 3	Protein Coding	45	GC01P247415	39.4753	https://www.genecards.org/cgi-bin/carddisp.pl?gene=NLRP3
IL6	Interleukin 6	Protein Coding	47	GC07P022725	37.7311	https://www.genecards.org/cgi-bin/carddisp.pl?gene=IL6
IL10	Interleukin 10	Protein Coding	45	GC01M206767	33.009	https://www.genecards.org/cgi-bin/carddisp.pl?gene=IL10
TNF	Tumor Necrosis Factor	Protein Coding	49	GC06P083695	31.6069	https://www.genecards.org/cgi-bin/carddisp.pl?gene=TNF
CRP	C-Reactive Protein	Protein Coding	44	GC01M159727	28.672	https://www.genecards.org/cgi-bin/carddisp.pl?gene=CRP
TLR4	Toll Like Receptor 4	Protein Coding	49	GC09P117704	26.6366	https://www.genecards.org/cgi-bin/carddisp.pl?gene=TLR4
SYK	Spleen Associated Tyrosine Kinase	Protein Coding	48	GC09P092021	26.4426	https://www.genecards.org/cgi-bin/carddisp.pl?gene=SYK
NOD2	Nucleotide Binding Oligomerization Domain Containing 2	Protein Coding	46	GC16P050693	25.83	https://www.genecards.org/cgi-bin/carddisp.pl?gene=NOD2
IL1B	Interleukin 1 Beta	Protein Coding	45	GC02M112829	24.403	https://www.genecards.org/cgi-bin/carddisp.pl?gene=IL1B
CXCL8	C-X-C Motif Chemokine Ligand 8	Protein Coding	38	GC04P073740	24.1991	https://www.genecards.org/cgi-bin/carddisp.pl?gene=CXCL8
MEFV	MEFV Innate Immuity Regulator, Pyrin	Protein Coding	42	GC16M007269	22.1474	https://www.genecards.org/cgi-bin/carddisp.pl?gene=MEFV
HLA-DRB1	Major Histocompatibility Complex, Class II, DR Beta 1	Protein Coding	46	GC06M066007	21.4608	https://www.genecards.org/cgi-bin/carddisp.pl?gene=HLA-DRB1
HLA-B	Major Histocompatibility Complex, Class I, B	Protein Coding	45	GC06M065915	21.2336	https://www.genecards.org/cgi-bin/carddisp.pl?gene=HLA-B
TGFB1	Transforming Growth Factor Beta 1	Protein Coding	49	GC19M041301	19.8674	https://www.genecards.org/cgi-bin/carddisp.pl?gene=TGFB1
CTLA4	Cytotoxic T-Lymphocyte Associated Protein 4	Protein Coding	44	GC02P203854	18.7184	https://www.genecards.org/cgi-bin/carddisp.pl?gene=CTLA4
PTGS2	Prostaglandin-Endoperoxide Synthase 2	Protein Coding	47	GC01M186640	18.3566	https://www.genecards.org/cgi-bin/carddisp.pl?gene=PTGS2
TNFRSF1A	TNF Receptor Superfamily Member 1A	Protein Coding	46	GC12M006328	18.1948	https://www.genecards.org/cgi-bin/carddisp.pl?gene=TNFRSF1A
IL17A	Interleukin 17A	Protein Coding	40	GC06P052186	18.1588	https://www.genecards.org/cgi-bin/carddisp.pl?gene=IL17A
IL13	Interleukin 13	Protein Coding	41	GC05P132656	17.651	https://www.genecards.org/cgi-bin/carddisp.pl?gene=IL13
CCL2	C-C Motif Chemokine Ligand 2	Protein Coding	46	GC17P034255	17.5797	https://www.genecards.org/cgi-bin/carddisp.pl?gene=CCL2
TLR2	Toll Like Receptor 2	Protein Coding	49	GC04P153684	17.2285	https://www.genecards.org/cgi-bin/carddisp.pl?gene=TLR2
PRTN3	Proteinase 3	Protein Coding	44	GC19P000840	16.8479	https://www.genecards.org/cgi-bin/carddisp.pl?gene=PRTN3
IL1RN	Interleukin 1 Receptor Antagonist	Protein Coding	46	GC02P122460	16.7868	https://www.genecards.org/cgi-bin/carddisp.pl?gene=IL1RN
IFNG	Interferon Gamma	Protein Coding	46	GC12M068154	16.644	https://www.genecards.org/cgi-bin/carddisp.pl?gene=IFNG
STAT1	Signal Transducer And Activator Of Transcription 1	Protein Coding	50	GC02M190908	16.2395	https://www.genecards.org/cgi-bin/carddisp.pl?gene=STAT1
PLG	Plasminogen	Protein Coding	48	GC06P160702	16.216	https://www.genecards.org/cgi-bin/carddisp.pl?gene=PLG
FOXP3	Forkhead Box P3	Protein Coding	45	GC0XM049250	15.9678	https://www.genecards.org/cgi-bin/carddisp.pl?gene=FOXP3
ELANE	Elastase, Neutrophil Expressed	Protein Coding	47	GC19P002810	15.9223	https://www.genecards.org/cgi-bin/carddisp.pl?gene=ELANE
NFKB1	Nuclear Factor Kappa B Subunit 1	Protein Coding	49	GC04P102501	15.8895	https://www.genecards.org/cgi-bin/carddisp.pl?gene=NFKB1
IL4	Interleukin 4	Protein Coding	44	GC05P132673	15.8212	https://www.genecards.org/cgi-bin/carddisp.pl?gene=IL4
PTPN22	Protein Tyrosine Phosphatase Non-Receptor Type 22	Protein Coding	47	GC01M113813	15.8057	https://www.genecards.org/cgi-bin/carddisp.pl?gene=PTPN22
ICAM1	Intercellular Adhesion Molecule 1	Protein Coding	48	GC19P010466	15.7144	https://www.genecards.org/cgi-bin/carddisp.pl?gene=ICAM1
IL18	Interleukin 18	Protein Coding	41	GC11M112143	15.5857	https://www.genecards.org/cgi-bin/carddisp.pl?gene=IL18
FAS	Fas Cell Surface Death Receptor	Protein Coding	48	GC10P092502	14.7888	https://www.genecards.org/cgi-bin/carddisp.pl?gene=FAS
STAT3	Signal Transducer And Activator Of Transcription 3	Protein Coding	50	GC17M042313	14.6753	https://www.genecards.org/cgi-bin/carddisp.pl?gene=STAT3
TNFAIP3	TNF Alpha Induced Protein 3	Protein Coding	46	GC06P137866	14.4329	https://www.genecards.org/cgi-bin/carddisp.pl?gene=TNFAIP3
ALB	Albumin	Protein Coding	48	GC04P073397	14.3825	https://www.genecards.org/cgi-bin/carddisp.pl?gene=ALB
HMGB1	High Mobility Group Box 1	Protein Coding	44	GC13M030456	14.2716	https://www.genecards.org/cgi-bin/carddisp.pl?gene=HMGB1
IL1A	Interleukin 1 Alpha	Protein Coding	42	GC02M112773	13.704	https://www.genecards.org/cgi-bin/carddisp.pl?gene=IL1A
MMP9	Matrix Metallopeptidase 9	Protein Coding	52	GC20P046008	13.6435	https://www.genecards.org/cgi-bin/carddisp.pl?gene=MMP9
MPO	Myeloperoxidase	Protein Coding	49	GC17M058269	13.5545	https://www.genecards.org/cgi-bin/carddisp.pl?gene=MPO
MMP1	Matrix Metallopeptidase 1	Protein Coding	49	GC11M102810	13.5324	https://www.genecards.org/cgi-bin/carddisp.pl?gene=MMP1
IRF5	Interferon Regulatory Factor 5	Protein Coding	45	GC07P128937	13.2849	https://www.genecards.org/cgi-bin/carddisp.pl?gene=IRF5
ILRUN	Inflammation And Lipid Regulator With UBA-Like And NBR1-Like Domains	Protein Coding	26	GC06M066842	13.2573	https://www.genecards.org/cgi-bin/carddisp.pl?gene=ILRUN
RIPK1	Receptor Interacting Serine/Threonine Kinase 1	Protein Coding	46	GC06P003275	12.9389	https://www.genecards.org/cgi-bin/carddisp.pl?gene=RIPK1
CCL11	C-C Motif Chemokine Ligand 11	Protein Coding	41	GC17P034285	12.8586	https://www.genecards.org/cgi-bin/carddisp.pl?gene=CCL11
MIR146A	MicroRNA 146a	RNA Gene	22	GC05P160485	12.8444	https://www.genecards.org/cgi-bin/carddisp.pl?gene=MIR146A
RELA	RELA Proto-Oncogene, NF-KB Subunit	Protein Coding	49	GC11M065653	12.6792	https://www.genecards.org/cgi-bin/carddisp.pl?gene=RELA
IL23R	Interleukin 23 Receptor	Protein Coding	43	GC01P067138	12.6782	https://www.genecards.org/cgi-bin/carddisp.pl?gene=IL23R
MROCKI	MARCKS Cis Regulating LncRNA Promoter Of Cytokines And Inflammation	RNA Gene	13	GC06M113869	12.4047	https://www.genecards.org/cgi-bin/carddisp.pl?gene=MROCKI
MIF	Macrophage Migration Inhibitory Factor	Protein Coding	46	GC22P023894	12.3704	https://www.genecards.org/cgi-bin/carddisp.pl?gene=MIF
STAT4	Signal Transducer And Activator Of Transcription 4	Protein Coding	45	GC02M191029	12.3317	https://www.genecards.org/cgi-bin/carddisp.pl?gene=STAT4
ITGAM	Integrin Subunit Alpha M	Protein Coding	46	GC16P041126	12.3317	https://www.genecards.org/cgi-bin/carddisp.pl?gene=ITGAM
IL10RA	Interleukin 10 Receptor Subunit Alpha	Protein Coding	44	GC11P117987	12.1511	https://www.genecards.org/cgi-bin/carddisp.pl?gene=IL10RA
VCAM1	Vascular Cell Adhesion Molecule 1	Protein Coding	44	GC01P100719	12.0845	https://www.genecards.org/cgi-bin/carddisp.pl?gene=VCAM1
VEGFA	Vascular Endothelial Growth Factor A	Protein Coding	46	GC06P043770	12.0769	https://www.genecards.org/cgi-bin/carddisp.pl?gene=VEGFA
IL2	Interleukin 2	Protein Coding	43	GC04M122451	11.9981	https://www.genecards.org/cgi-bin/carddisp.pl?gene=IL2
SELE	Selectin E	Protein Coding	41	GC01M169722	11.9801	https://www.genecards.org/cgi-bin/carddisp.pl?gene=SELE
MIR155	MicroRNA 155	RNA Gene	21	GC21P025573	11.9355	https://www.genecards.org/cgi-bin/carddisp.pl?gene=MIR155
IL37	Interleukin 37	Protein Coding	36	GC02P122457	11.9345	https://www.genecards.org/cgi-bin/carddisp.pl?gene=IL37
IL12A	Interleukin 12A	Protein Coding	42	GC03P159988	11.9192	https://www.genecards.org/cgi-bin/carddisp.pl?gene=IL12A
RNASE3	Ribonuclease A Family Member 3	Protein Coding	40	GC14P020891	11.6759	https://www.genecards.org/cgi-bin/carddisp.pl?gene=RNASE3
LTA	Lymphotoxin Alpha	Protein Coding	40	GC06P083693	11.6548	https://www.genecards.org/cgi-bin/carddisp.pl?gene=LTA
JAK1	Janus Kinase 1	Protein Coding	51	GC01M064833	11.6249	https://www.genecards.org/cgi-bin/carddisp.pl?gene=JAK1
PPARG	Peroxisome Proliferator Activated Receptor Gamma	Protein Coding	50	GC03P012287	11.4145	https://www.genecards.org/cgi-bin/carddisp.pl?gene=PPARG
HLA-DQB1	Major Histocompatibility Complex, Class II, DQ Beta 1	Protein Coding	42	GC06M066016	11.4029	https://www.genecards.org/cgi-bin/carddisp.pl?gene=HLA-DQB1
CCR6	C-C Motif Chemokine Receptor 6	Protein Coding	42	GC06P167111	11.401	https://www.genecards.org/cgi-bin/carddisp.pl?gene=CCR6
INS	Insulin	Protein Coding	45	GC11M002159	11.3941	https://www.genecards.org/cgi-bin/carddisp.pl?gene=INS
CCR1	C-C Motif Chemokine Receptor 1	Protein Coding	44	GC03M046218	11.3378	https://www.genecards.org/cgi-bin/carddisp.pl?gene=CCR1
ITGB2	Integrin Subunit Beta 2	Protein Coding	49	GC21M044885	11.3269	https://www.genecards.org/cgi-bin/carddisp.pl?gene=ITGB2
IL5	Interleukin 5	Protein Coding	43	GC05M132541	11.2705	https://www.genecards.org/cgi-bin/carddisp.pl?gene=IL5
CCL5	C-C Motif Chemokine Ligand 5	Protein Coding	41	GC17M035871	11.1561	https://www.genecards.org/cgi-bin/carddisp.pl?gene=CCL5
CSF2	Colony Stimulating Factor 2	Protein Coding	41	GC05P132073	11.0179	https://www.genecards.org/cgi-bin/carddisp.pl?gene=CSF2
SAA1	Serum Amyloid A1	Protein Coding	40	GC11P018510	10.9586	https://www.genecards.org/cgi-bin/carddisp.pl?gene=SAA1
HLA-DPB1	Major Histocompatibility Complex, Class II, DP Beta 1	Protein Coding	44	GC06P083734	10.8996	https://www.genecards.org/cgi-bin/carddisp.pl?gene=HLA-DPB1
CCR5	C-C Motif Chemokine Receptor 5	Protein Coding	44	GC03P046776	10.8487	https://www.genecards.org/cgi-bin/carddisp.pl?gene=CCR5
ABCB1	ATP Binding Cassette Subfamily B Member 1	Protein Coding	49	GC07M087504	10.649	https://www.genecards.org/cgi-bin/carddisp.pl?gene=ABCB1
PSTPIP1	Proline-Serine-Threonine Phosphatase Interacting Protein 1	Protein Coding	43	GC15P076993	10.6163	https://www.genecards.org/cgi-bin/carddisp.pl?gene=PSTPIP1
ADIPOQ	Adiponectin, C1Q And Collagen Domain Containing	Protein Coding	44	GC03P186842	10.5796	https://www.genecards.org/cgi-bin/carddisp.pl?gene=ADIPOQ
ALOX5	Arachidonate 5-Lipoxygenase	Protein Coding	46	GC10P045374	10.5706	https://www.genecards.org/cgi-bin/carddisp.pl?gene=ALOX5
SPP1	Secreted Phosphoprotein 1	Protein Coding	44	GC04P087975	10.5347	https://www.genecards.org/cgi-bin/carddisp.pl?gene=SPP1
CASP1	Caspase 1	Protein Coding	48	GC11M105025	10.5039	https://www.genecards.org/cgi-bin/carddisp.pl?gene=CASP1
CFTR	CF Transmembrane Conductance Regulator	Protein Coding	49	GC07P117287	10.3653	https://www.genecards.org/cgi-bin/carddisp.pl?gene=CFTR
CXCL10	C-X-C Motif Chemokine Ligand 10	Protein Coding	42	GC04M076021	10.3563	https://www.genecards.org/cgi-bin/carddisp.pl?gene=CXCL10
SERPINA1	Serpin Family A Member 1	Protein Coding	47	GC14M094376	10.306	https://www.genecards.org/cgi-bin/carddisp.pl?gene=SERPINA1
HLA-DQA1	Major Histocompatibility Complex, Class II, DQ Alpha 1	Protein Coding	42	GC06P083727	10.2531	https://www.genecards.org/cgi-bin/carddisp.pl?gene=HLA-DQA1
IRAK1	Interleukin 1 Receptor Associated Kinase 1	Protein Coding	47	GC0XM154010	10.2479	https://www.genecards.org/cgi-bin/carddisp.pl?gene=IRAK1
APOE	Apolipoprotein E	Protein Coding	48	GC19P066879	10.1703	https://www.genecards.org/cgi-bin/carddisp.pl?gene=APOE
FLG	Filaggrin	Protein Coding	40	GC01M152274	10.1299	https://www.genecards.org/cgi-bin/carddisp.pl?gene=FLG
C4A	Complement C4A (Rodgers Blood Group)	Protein Coding	43	GC06P083718	10.1062	https://www.genecards.org/cgi-bin/carddisp.pl?gene=C4A
OTULIN	OTU Deubiquitinase With Linear Linkage Specificity	Protein Coding	38	GC05P014667	10.1039	https://www.genecards.org/cgi-bin/carddisp.pl?gene=OTULIN
ADA2	Adenosine Deaminase 2	Protein Coding	33	GC22M017197	10.0971	https://www.genecards.org/cgi-bin/carddisp.pl?gene=ADA2
S100A9	S100 Calcium Binding Protein A9	Protein Coding	41	GC01P153357	10.0939	https://www.genecards.org/cgi-bin/carddisp.pl?gene=S100A9
CARD8	Caspase Recruitment Domain Family Member 8	Protein Coding	39	GC19M066028	10.0313	https://www.genecards.org/cgi-bin/carddisp.pl?gene=CARD8
NOS2	Nitric Oxide Synthase 2	Protein Coding	47	GC17M027756	10.026	https://www.genecards.org/cgi-bin/carddisp.pl?gene=NOS2
FASLG	Fas Ligand	Protein Coding	45	GC01P172628	9.96776	https://www.genecards.org/cgi-bin/carddisp.pl?gene=FASLG
AGER	Advanced Glycosylation End-Product Specific Receptor	Protein Coding	44	GC06M032180	9.96039	https://www.genecards.org/cgi-bin/carddisp.pl?gene=AGER
MIR21	MicroRNA 21	RNA Gene	24	GC17P059841	9.9093	https://www.genecards.org/cgi-bin/carddisp.pl?gene=MIR21
IFNGR1	Interferon Gamma Receptor 1	Protein Coding	48	GC06M137197	9.84171	https://www.genecards.org/cgi-bin/carddisp.pl?gene=IFNGR1
IL12RB1	Interleukin 12 Receptor Subunit Beta 1	Protein Coding	42	GC19M018058	9.72943	https://www.genecards.org/cgi-bin/carddisp.pl?gene=IL12RB1
CD4	CD4 Molecule	Protein Coding	48	GC12P006786	9.70655	https://www.genecards.org/cgi-bin/carddisp.pl?gene=CD4
ABCB4	ATP Binding Cassette Subfamily B Member 4	Protein Coding	46	GC07M087365	9.67383	https://www.genecards.org/cgi-bin/carddisp.pl?gene=ABCB4
IL1R1	Interleukin 1 Receptor Type 1	Protein Coding	44	GC02P102136	9.65672	https://www.genecards.org/cgi-bin/carddisp.pl?gene=IL1R1
IKBKG	Inhibitor Of Nuclear Factor Kappa B Kinase Regulatory Subunit Gamma	Protein Coding	46	GC0XP154541	9.64158	https://www.genecards.org/cgi-bin/carddisp.pl?gene=IKBKG
STING1	Stimulator Of Interferon Response CGAMP Interactor 1	Protein Coding	32	GC05M139476	9.57462	https://www.genecards.org/cgi-bin/carddisp.pl?gene=STING1
HMOX1	Heme Oxygenase 1	Protein Coding	49	GC22P035380	9.48627	https://www.genecards.org/cgi-bin/carddisp.pl?gene=HMOX1
IL2RA	Interleukin 2 Receptor Subunit Alpha	Protein Coding	48	GC10M006010	9.46758	https://www.genecards.org/cgi-bin/carddisp.pl?gene=IL2RA
LEP	Leptin	Protein Coding	45	GC07P128241	9.42485	https://www.genecards.org/cgi-bin/carddisp.pl?gene=LEP
RETN	Resistin	Protein Coding	41	GC19P007669	9.38216	https://www.genecards.org/cgi-bin/carddisp.pl?gene=RETN
NFKBIA	NFKB Inhibitor Alpha	Protein Coding	48	GC14M035401	9.35326	https://www.genecards.org/cgi-bin/carddisp.pl?gene=NFKBIA
DEFB4A	Defensin Beta 4A	Protein Coding	34	GC08P007895	9.33906	https://www.genecards.org/cgi-bin/carddisp.pl?gene=DEFB4A
SELP	Selectin P	Protein Coding	44	GC01M169558	9.32488	https://www.genecards.org/cgi-bin/carddisp.pl?gene=SELP
CHI3L1	Chitinase 3 Like 1	Protein Coding	44	GC01M203148	9.31992	https://www.genecards.org/cgi-bin/carddisp.pl?gene=CHI3L1
PDCD1	Programmed Cell Death 1	Protein Coding	45	GC02M241849	9.28533	https://www.genecards.org/cgi-bin/carddisp.pl?gene=PDCD1
NLRP1	NLR Family Pyrin Domain Containing 1	Protein Coding	42	GC17M005499	9.2805	https://www.genecards.org/cgi-bin/carddisp.pl?gene=NLRP1
IRGM	Immunity Related GTPase M	Protein Coding	35	GC05P150846	9.2787	https://www.genecards.org/cgi-bin/carddisp.pl?gene=IRGM
CIITA	Class II Major Histocompatibility Complex Transactivator	Protein Coding	43	GC16P012093	9.27863	https://www.genecards.org/cgi-bin/carddisp.pl?gene=CIITA
TLR3	Toll Like Receptor 3	Protein Coding	49	GC04P186059	9.27361	https://www.genecards.org/cgi-bin/carddisp.pl?gene=TLR3
BTNL2	Butyrophilin Like 2	Protein Coding	38	GC06M032393	9.18738	https://www.genecards.org/cgi-bin/carddisp.pl?gene=BTNL2
F2	Coagulation Factor II, Thrombin	Protein Coding	48	GC11P046720	9.16594	https://www.genecards.org/cgi-bin/carddisp.pl?gene=F2
TP53	Tumor Protein P53	Protein Coding	50	GC17M007661	9.15706	https://www.genecards.org/cgi-bin/carddisp.pl?gene=TP53
CD40LG	CD40 Ligand	Protein Coding	46	GC0XP136649	9.14811	https://www.genecards.org/cgi-bin/carddisp.pl?gene=CD40LG
FCGR2A	Fc Gamma Receptor IIa	Protein Coding	45	GC01P161505	9.11945	https://www.genecards.org/cgi-bin/carddisp.pl?gene=FCGR2A
CCL3	C-C Motif Chemokine Ligand 3	Protein Coding	37	GC17M036088	9.10844	https://www.genecards.org/cgi-bin/carddisp.pl?gene=CCL3
HFE	Homeostatic Iron Regulator	Protein Coding	44	GC06P026087	9.0415	https://www.genecards.org/cgi-bin/carddisp.pl?gene=HFE
ERAP1	Endoplasmic Reticulum Aminopeptidase 1	Protein Coding	44	GC05M096760	9.03723	https://www.genecards.org/cgi-bin/carddisp.pl?gene=ERAP1
S100A8	S100 Calcium Binding Protein A8	Protein Coding	41	GC01M153391	8.99538	https://www.genecards.org/cgi-bin/carddisp.pl?gene=S100A8
KNG1	Kininogen 1	Protein Coding	45	GC03P186717	8.95354	https://www.genecards.org/cgi-bin/carddisp.pl?gene=KNG1
PRKCQ	Protein Kinase C Theta	Protein Coding	47	GC10M006526	8.93118	https://www.genecards.org/cgi-bin/carddisp.pl?gene=PRKCQ
PTX3	Pentraxin 3	Protein Coding	41	GC03P157436	8.87405	https://www.genecards.org/cgi-bin/carddisp.pl?gene=PTX3
MMP3	Matrix Metallopeptidase 3	Protein Coding	48	GC11M102835	8.79143	https://www.genecards.org/cgi-bin/carddisp.pl?gene=MMP3
EGFR	Epidermal Growth Factor Receptor	Protein Coding	51	GC07P055019	8.76618	https://www.genecards.org/cgi-bin/carddisp.pl?gene=EGFR
C3	Complement C3	Protein Coding	46	GC19M006677	8.75006	https://www.genecards.org/cgi-bin/carddisp.pl?gene=C3
HLA-DPA1	Major Histocompatibility Complex, Class II, DP Alpha 1	Protein Coding	40	GC06M033064	8.74638	https://www.genecards.org/cgi-bin/carddisp.pl?gene=HLA-DPA1
MIR452	MicroRNA 452	RNA Gene	17	GC0XM151959	8.74289	https://www.genecards.org/cgi-bin/carddisp.pl?gene=MIR452
HLA-A	Major Histocompatibility Complex, Class I, A	Protein Coding	45	GC06P083654	8.72637	https://www.genecards.org/cgi-bin/carddisp.pl?gene=HLA-A
IKBKB	Inhibitor Of Nuclear Factor Kappa B Kinase Subunit Beta	Protein Coding	50	GC08P042271	8.71616	https://www.genecards.org/cgi-bin/carddisp.pl?gene=IKBKB
MAPK14	Mitogen-Activated Protein Kinase 14	Protein Coding	49	GC06P083841	8.68372	https://www.genecards.org/cgi-bin/carddisp.pl?gene=MAPK14
IL10RB	Interleukin 10 Receptor Subunit Beta	Protein Coding	42	GC21P033266	8.65192	https://www.genecards.org/cgi-bin/carddisp.pl?gene=IL10RB
DNASE1	Deoxyribonuclease 1	Protein Coding	42	GC16P003611	8.6469	https://www.genecards.org/cgi-bin/carddisp.pl?gene=DNASE1
MYD88	MYD88 Innate Immune Signal Transduction Adaptor	Protein Coding	48	GC03P038139	8.63961	https://www.genecards.org/cgi-bin/carddisp.pl?gene=MYD88
TREX1	Three Prime Repair Exonuclease 1	Protein Coding	40	GC03P048977	8.63723	https://www.genecards.org/cgi-bin/carddisp.pl?gene=TREX1
NLRP12	NLR Family Pyrin Domain Containing 12	Protein Coding	42	GC19M053793	8.54295	https://www.genecards.org/cgi-bin/carddisp.pl?gene=NLRP12
CXCL1	C-X-C Motif Chemokine Ligand 1	Protein Coding	40	GC04P073869	8.54169	https://www.genecards.org/cgi-bin/carddisp.pl?gene=CXCL1
AKT1	AKT Serine/Threonine Kinase 1	Protein Coding	50	GC14M104769	8.53666	https://www.genecards.org/cgi-bin/carddisp.pl?gene=AKT1
CP	Ceruloplasmin	Protein Coding	48	GC03M149162	8.53648	https://www.genecards.org/cgi-bin/carddisp.pl?gene=CP
CD40	CD40 Molecule	Protein Coding	46	GC20P046118	8.50351	https://www.genecards.org/cgi-bin/carddisp.pl?gene=CD40
CXCL2	C-X-C Motif Chemokine Ligand 2	Protein Coding	38	GC04M074097	8.48063	https://www.genecards.org/cgi-bin/carddisp.pl?gene=CXCL2
PTGS1	Prostaglandin-Endoperoxide Synthase 1	Protein Coding	45	GC09P122370	8.40904	https://www.genecards.org/cgi-bin/carddisp.pl?gene=PTGS1
CXCR3	C-X-C Motif Chemokine Receptor 3	Protein Coding	42	GC0XM071615	8.36917	https://www.genecards.org/cgi-bin/carddisp.pl?gene=CXCR3
PLA2G7	Phospholipase A2 Group VII	Protein Coding	48	GC06M046704	8.36382	https://www.genecards.org/cgi-bin/carddisp.pl?gene=PLA2G7
MVK	Mevalonate Kinase	Protein Coding	46	GC12P109573	8.32779	https://www.genecards.org/cgi-bin/carddisp.pl?gene=MVK
IL12B	Interleukin 12B	Protein Coding	42	GC05M159314	8.32626	https://www.genecards.org/cgi-bin/carddisp.pl?gene=IL12B
TSLP	Thymic Stromal Lymphopoietin	Protein Coding	37	GC05P111070	8.32542	https://www.genecards.org/cgi-bin/carddisp.pl?gene=TSLP
ACE	Angiotensin I Converting Enzyme	Protein Coding	49	GC17P063477	8.31762	https://www.genecards.org/cgi-bin/carddisp.pl?gene=ACE
SERPINE1	Serpin Family E Member 1	Protein Coding	48	GC07P101127	8.3086	https://www.genecards.org/cgi-bin/carddisp.pl?gene=SERPINE1
SERPINA3	Serpin Family A Member 3	Protein Coding	42	GC14P094612	8.25516	https://www.genecards.org/cgi-bin/carddisp.pl?gene=SERPINA3
MIR122	MicroRNA 122	RNA Gene	22	GC18P058451	8.24185	https://www.genecards.org/cgi-bin/carddisp.pl?gene=MIR122
CYBB	Cytochrome B-245 Beta Chain	Protein Coding	46	GC0XP037780	8.22706	https://www.genecards.org/cgi-bin/carddisp.pl?gene=CYBB
LCN2	Lipocalin 2	Protein Coding	43	GC09P128149	8.21062	https://www.genecards.org/cgi-bin/carddisp.pl?gene=LCN2
HP	Haptoglobin	Protein Coding	44	GC16P072086	8.19495	https://www.genecards.org/cgi-bin/carddisp.pl?gene=HP
TNFSF11	TNF Superfamily Member 11	Protein Coding	45	GC13P042562	8.12762	https://www.genecards.org/cgi-bin/carddisp.pl?gene=TNFSF11
TNIP1	TNFAIP3 Interacting Protein 1	Protein Coding	39	GC05M151029	8.11579	https://www.genecards.org/cgi-bin/carddisp.pl?gene=TNIP1
NFE2L2	NFE2 Like BZIP Transcription Factor 2	Protein Coding	48	GC02M177227	8.10002	https://www.genecards.org/cgi-bin/carddisp.pl?gene=NFE2L2
LACC1	Laccase Domain Containing 1	Protein Coding	34	GC13P043879	8.0831	https://www.genecards.org/cgi-bin/carddisp.pl?gene=LACC1
IL33	Interleukin 33	Protein Coding	37	GC09P006572	8.08268	https://www.genecards.org/cgi-bin/carddisp.pl?gene=IL33
CYBC1	Cytochrome B-245 Chaperone 1	Protein Coding	25	GC17M082443	8.07771	https://www.genecards.org/cgi-bin/carddisp.pl?gene=CYBC1
TNFSF15	TNF Superfamily Member 15	Protein Coding	42	GC09M114784	8.07711	https://www.genecards.org/cgi-bin/carddisp.pl?gene=TNFSF15
TBX21	T-Box Transcription Factor 21	Protein Coding	44	GC17P047733	8.04191	https://www.genecards.org/cgi-bin/carddisp.pl?gene=TBX21
PIK3CD	Phosphatidylinositol-4,5-Bisphosphate 3-Kinase Catalytic Subunit Delta	Protein Coding	51	GC01P009629	7.9069	https://www.genecards.org/cgi-bin/carddisp.pl?gene=PIK3CD
UBA1	Ubiquitin Like Modifier Activating Enzyme 1	Protein Coding	45	GC0XP047190	7.889	https://www.genecards.org/cgi-bin/carddisp.pl?gene=UBA1
MIR126	MicroRNA 126	RNA Gene	22	GC09P136670	7.84405	https://www.genecards.org/cgi-bin/carddisp.pl?gene=MIR126
CYBA	Cytochrome B-245 Alpha Chain	Protein Coding	46	GC16M088643	7.83632	https://www.genecards.org/cgi-bin/carddisp.pl?gene=CYBA
SELL	Selectin L	Protein Coding	42	GC01M169690	7.82961	https://www.genecards.org/cgi-bin/carddisp.pl?gene=SELL
NLRC4	NLR Family CARD Domain Containing 4	Protein Coding	42	GC02M032224	7.80757	https://www.genecards.org/cgi-bin/carddisp.pl?gene=NLRC4
C4B	Complement C4B (Chido Blood Group)	Protein Coding	43	GC06P032014	7.78414	https://www.genecards.org/cgi-bin/carddisp.pl?gene=C4B
IFIH1	Interferon Induced With Helicase C Domain 1	Protein Coding	45	GC02M162267	7.78363	https://www.genecards.org/cgi-bin/carddisp.pl?gene=IFIH1
XIAP	X-Linked Inhibitor Of Apoptosis	Protein Coding	46	GC0XP123859	7.78122	https://www.genecards.org/cgi-bin/carddisp.pl?gene=XIAP
NOD1	Nucleotide Binding Oligomerization Domain Containing 1	Protein Coding	42	GC07M030424	7.74515	https://www.genecards.org/cgi-bin/carddisp.pl?gene=NOD1
MMP2	Matrix Metallopeptidase 2	Protein Coding	50	GC16P055390	7.74254	https://www.genecards.org/cgi-bin/carddisp.pl?gene=MMP2
NFKB2	Nuclear Factor Kappa B Subunit 2	Protein Coding	49	GC10P102394	7.73778	https://www.genecards.org/cgi-bin/carddisp.pl?gene=NFKB2
IL2RB	Interleukin 2 Receptor Subunit Beta	Protein Coding	46	GC22M037125	7.66853	https://www.genecards.org/cgi-bin/carddisp.pl?gene=IL2RB
IL6ST	Interleukin 6 Cytokine Family Signal Transducer	Protein Coding	46	GC05M055935	7.65359	https://www.genecards.org/cgi-bin/carddisp.pl?gene=IL6ST
DNASE1L3	Deoxyribonuclease 1 Like 3	Protein Coding	42	GC03M058192	7.64959	https://www.genecards.org/cgi-bin/carddisp.pl?gene=DNASE1L3
NCF4	Neutrophil Cytosolic Factor 4	Protein Coding	46	GC22P036860	7.6381	https://www.genecards.org/cgi-bin/carddisp.pl?gene=NCF4
COL7A1	Collagen Type VII Alpha 1 Chain	Protein Coding	43	GC03M048564	7.57805	https://www.genecards.org/cgi-bin/carddisp.pl?gene=COL7A1
PPARA	Peroxisome Proliferator Activated Receptor Alpha	Protein Coding	44	GC22P046150	7.55418	https://www.genecards.org/cgi-bin/carddisp.pl?gene=PPARA
FCGR3B	Fc Gamma Receptor IIIb	Protein Coding	42	GC01M161623	7.54218	https://www.genecards.org/cgi-bin/carddisp.pl?gene=FCGR3B
CSF3	Colony Stimulating Factor 3	Protein Coding	38	GC17P040015	7.52902	https://www.genecards.org/cgi-bin/carddisp.pl?gene=CSF3
MST1	Macrophage Stimulating 1	Protein Coding	45	GC03M049683	7.52761	https://www.genecards.org/cgi-bin/carddisp.pl?gene=MST1
IL21	Interleukin 21	Protein Coding	42	GC04M122612	7.51726	https://www.genecards.org/cgi-bin/carddisp.pl?gene=IL21
CD14	CD14 Molecule	Protein Coding	44	GC05M140631	7.49448	https://www.genecards.org/cgi-bin/carddisp.pl?gene=CD14
TLR9	Toll Like Receptor 9	Protein Coding	44	GC03M052222	7.46583	https://www.genecards.org/cgi-bin/carddisp.pl?gene=TLR9
MUC5B	Mucin 5B, Oligomeric Mucus/Gel-Forming	Protein Coding	41	GC11P001831	7.42382	https://www.genecards.org/cgi-bin/carddisp.pl?gene=MUC5B
ADRB2	Adrenoceptor Beta 2	Protein Coding	47	GC05P148825	7.41928	https://www.genecards.org/cgi-bin/carddisp.pl?gene=ADRB2
PIK3CG	Phosphatidylinositol-4,5-Bisphosphate 3-Kinase Catalytic Subunit Gamma	Protein Coding	46	GC07P106865	7.40673	https://www.genecards.org/cgi-bin/carddisp.pl?gene=PIK3CG
IL4R	Interleukin 4 Receptor	Protein Coding	46	GC16P027992	7.38009	https://www.genecards.org/cgi-bin/carddisp.pl?gene=IL4R
TTR	Transthyretin	Protein Coding	46	GC18P031557	7.37269	https://www.genecards.org/cgi-bin/carddisp.pl?gene=TTR
IL36RN	Interleukin 36 Receptor Antagonist	Protein Coding	39	GC02P122459	7.31729	https://www.genecards.org/cgi-bin/carddisp.pl?gene=IL36RN
THBD	Thrombomodulin	Protein Coding	44	GC20M023026	7.29356	https://www.genecards.org/cgi-bin/carddisp.pl?gene=THBD
MAPK1	Mitogen-Activated Protein Kinase 1	Protein Coding	49	GC22M021759	7.29016	https://www.genecards.org/cgi-bin/carddisp.pl?gene=MAPK1
TNFRSF1B	TNF Receptor Superfamily Member 1B	Protein Coding	45	GC01P012235	7.27549	https://www.genecards.org/cgi-bin/carddisp.pl?gene=TNFRSF1B
PIK3CA	Phosphatidylinositol-4,5-Bisphosphate 3-Kinase Catalytic Subunit Alpha	Protein Coding	50	GC03P179148	7.27243	https://www.genecards.org/cgi-bin/carddisp.pl?gene=PIK3CA
MUC1	Mucin 1, Cell Surface Associated	Protein Coding	47	GC01M155185	7.25609	https://www.genecards.org/cgi-bin/carddisp.pl?gene=MUC1
TRAF6	TNF Receptor Associated Factor 6	Protein Coding	44	GC11M036467	7.25417	https://www.genecards.org/cgi-bin/carddisp.pl?gene=TRAF6
NCF1	Neutrophil Cytosolic Factor 1	Protein Coding	45	GC07P075454	7.24569	https://www.genecards.org/cgi-bin/carddisp.pl?gene=NCF1
CR2	Complement C3d Receptor 2	Protein Coding	45	GC01P207454	7.20153	https://www.genecards.org/cgi-bin/carddisp.pl?gene=CR2
FERMT1	FERM Domain Containing Kindlin 1	Protein Coding	42	GC20M006074	7.19007	https://www.genecards.org/cgi-bin/carddisp.pl?gene=FERMT1
FCGR2B	Fc Gamma Receptor IIb	Protein Coding	45	GC01P161724	7.16463	https://www.genecards.org/cgi-bin/carddisp.pl?gene=FCGR2B
SPINK1	Serine Peptidase Inhibitor Kazal Type 1	Protein Coding	42	GC05M147825	7.14344	https://www.genecards.org/cgi-bin/carddisp.pl?gene=SPINK1
CXCL12	C-X-C Motif Chemokine Ligand 12	Protein Coding	42	GC10M044370	7.13727	https://www.genecards.org/cgi-bin/carddisp.pl?gene=CXCL12
ETS1	ETS Proto-Oncogene 1, Transcription Factor	Protein Coding	45	GC11M128458	7.10064	https://www.genecards.org/cgi-bin/carddisp.pl?gene=ETS1
FGFR2	Fibroblast Growth Factor Receptor 2	Protein Coding	52	GC10M121478	7.04061	https://www.genecards.org/cgi-bin/carddisp.pl?gene=FGFR2
CD28	CD28 Molecule	Protein Coding	45	GC02P203706	7.02509	https://www.genecards.org/cgi-bin/carddisp.pl?gene=CD28
NCF2	Neutrophil Cytosolic Factor 2	Protein Coding	45	GC01M183555	6.9865	https://www.genecards.org/cgi-bin/carddisp.pl?gene=NCF2
IL1RAPL2	Interleukin 1 Receptor Accessory Protein Like 2	Protein Coding	38	GC0XP104566	6.94032	https://www.genecards.org/cgi-bin/carddisp.pl?gene=IL1RAPL2
ANXA1	Annexin A1	Protein Coding	46	GC09P073151	6.92299	https://www.genecards.org/cgi-bin/carddisp.pl?gene=ANXA1
IL17F	Interleukin 17F	Protein Coding	41	GC06M066315	6.89552	https://www.genecards.org/cgi-bin/carddisp.pl?gene=IL17F
IL6R	Interleukin 6 Receptor	Protein Coding	46	GC01P154405	6.88439	https://www.genecards.org/cgi-bin/carddisp.pl?gene=IL6R
S100A12	S100 Calcium Binding Protein A12	Protein Coding	38	GC01M153373	6.87433	https://www.genecards.org/cgi-bin/carddisp.pl?gene=S100A12
CD79A	CD79a Molecule	Protein Coding	45	GC19P041877	6.78304	https://www.genecards.org/cgi-bin/carddisp.pl?gene=CD79A
CTSG	Cathepsin G	Protein Coding	44	GC14M024573	6.78131	https://www.genecards.org/cgi-bin/carddisp.pl?gene=CTSG
F2RL1	F2R Like Trypsin Receptor 1	Protein Coding	44	GC05P076818	6.76194	https://www.genecards.org/cgi-bin/carddisp.pl?gene=F2RL1
LPL	Lipoprotein Lipase	Protein Coding	48	GC08P019901	6.7539	https://www.genecards.org/cgi-bin/carddisp.pl?gene=LPL
SLC22A4	Solute Carrier Family 22 Member 4	Protein Coding	44	GC05P132294	6.73486	https://www.genecards.org/cgi-bin/carddisp.pl?gene=SLC22A4
IL15	Interleukin 15	Protein Coding	38	GC04P141636	6.72089	https://www.genecards.org/cgi-bin/carddisp.pl?gene=IL15
CCR3	C-C Motif Chemokine Receptor 3	Protein Coding	44	GC03P046771	6.68649	https://www.genecards.org/cgi-bin/carddisp.pl?gene=CCR3
VWF	Von Willebrand Factor	Protein Coding	47	GC12M005917	6.62588	https://www.genecards.org/cgi-bin/carddisp.pl?gene=VWF
TYK2	Tyrosine Kinase 2	Protein Coding	50	GC19M010350	6.61569	https://www.genecards.org/cgi-bin/carddisp.pl?gene=TYK2
PADI4	Peptidyl Arginine Deiminase 4	Protein Coding	42	GC01P017308	6.61402	https://www.genecards.org/cgi-bin/carddisp.pl?gene=PADI4
CCL4	C-C Motif Chemokine Ligand 4	Protein Coding	37	GC17P036103	6.61139	https://www.genecards.org/cgi-bin/carddisp.pl?gene=CCL4
MBTPS2	Membrane Bound Transcription Factor Peptidase, Site 2	Protein Coding	41	GC0XP021839	6.61034	https://www.genecards.org/cgi-bin/carddisp.pl?gene=MBTPS2
CD80	CD80 Molecule	Protein Coding	40	GC03M119524	6.60651	https://www.genecards.org/cgi-bin/carddisp.pl?gene=CD80
ENG	Endoglin	Protein Coding	46	GC09M127815	6.59567	https://www.genecards.org/cgi-bin/carddisp.pl?gene=ENG
PLA2G2A	Phospholipase A2 Group IIA	Protein Coding	45	GC01M019975	6.57922	https://www.genecards.org/cgi-bin/carddisp.pl?gene=PLA2G2A
TIMP1	TIMP Metallopeptidase Inhibitor 1	Protein Coding	42	GC0XP047596	6.57778	https://www.genecards.org/cgi-bin/carddisp.pl?gene=TIMP1
CASR	Calcium Sensing Receptor	Protein Coding	49	GC03P122183	6.55848	https://www.genecards.org/cgi-bin/carddisp.pl?gene=CASR
CXCL9	C-X-C Motif Chemokine Ligand 9	Protein Coding	37	GC04M076001	6.52979	https://www.genecards.org/cgi-bin/carddisp.pl?gene=CXCL9
NR1H4	Nuclear Receptor Subfamily 1 Group H Member 4	Protein Coding	46	GC12P100473	6.51517	https://www.genecards.org/cgi-bin/carddisp.pl?gene=NR1H4
MIR34A	MicroRNA 34a	RNA Gene	23	GC01M009151	6.51125	https://www.genecards.org/cgi-bin/carddisp.pl?gene=MIR34A
SEMA4D	Semaphorin 4D	Protein Coding	45	GC09M089360	6.50943	https://www.genecards.org/cgi-bin/carddisp.pl?gene=SEMA4D
TLR1	Toll Like Receptor 1	Protein Coding	45	GC04M038793	6.50493	https://www.genecards.org/cgi-bin/carddisp.pl?gene=TLR1
IGHE	Immunoglobulin Heavy Constant Epsilon	Protein Coding	30	GC14M112707	6.50395	https://www.genecards.org/cgi-bin/carddisp.pl?gene=IGHE
WAS	WASP Actin Nucleation Promoting Factor	Protein Coding	46	GC0XP048676	6.50374	https://www.genecards.org/cgi-bin/carddisp.pl?gene=WAS
IRF1	Interferon Regulatory Factor 1	Protein Coding	45	GC05M132440	6.49444	https://www.genecards.org/cgi-bin/carddisp.pl?gene=IRF1
TNNI3	Troponin I3, Cardiac Type	Protein Coding	47	GC19M055151	6.47865	https://www.genecards.org/cgi-bin/carddisp.pl?gene=TNNI3
NR3C1	Nuclear Receptor Subfamily 3 Group C Member 1	Protein Coding	48	GC05M143277	6.46964	https://www.genecards.org/cgi-bin/carddisp.pl?gene=NR3C1
PLCG2	Phospholipase C Gamma 2	Protein Coding	50	GC16P081773	6.46367	https://www.genecards.org/cgi-bin/carddisp.pl?gene=PLCG2
VDR	Vitamin D Receptor	Protein Coding	49	GC12M047841	6.45365	https://www.genecards.org/cgi-bin/carddisp.pl?gene=VDR
INAVA	Innate Immunity Activator	Protein Coding	27	GC01P200892	6.4402	https://www.genecards.org/cgi-bin/carddisp.pl?gene=INAVA
F5	Coagulation Factor V	Protein Coding	45	GC01M169511	6.4204	https://www.genecards.org/cgi-bin/carddisp.pl?gene=F5
IL9	Interleukin 9	Protein Coding	41	GC05M135891	6.39785	https://www.genecards.org/cgi-bin/carddisp.pl?gene=IL9
CASP3	Caspase 3	Protein Coding	47	GC04M184627	6.39731	https://www.genecards.org/cgi-bin/carddisp.pl?gene=CASP3
ATG16L1	Autophagy Related 16 Like 1	Protein Coding	41	GC02P233253	6.38951	https://www.genecards.org/cgi-bin/carddisp.pl?gene=ATG16L1
TAB2	TGF-Beta Activated Kinase 1 (MAP3K7) Binding Protein 2	Protein Coding	46	GC06P149218	6.37059	https://www.genecards.org/cgi-bin/carddisp.pl?gene=TAB2
CTNNB1	Catenin Beta 1	Protein Coding	50	GC03P041236	6.36175	https://www.genecards.org/cgi-bin/carddisp.pl?gene=CTNNB1
PSMB8	Proteasome 20S Subunit Beta 8	Protein Coding	48	GC06M032840	6.34563	https://www.genecards.org/cgi-bin/carddisp.pl?gene=PSMB8
FGF10	Fibroblast Growth Factor 10	Protein Coding	45	GC05M044340	6.34392	https://www.genecards.org/cgi-bin/carddisp.pl?gene=FGF10
KLRC4	Killer Cell Lectin Like Receptor C4	Protein Coding	37	GC12M021108	6.3402	https://www.genecards.org/cgi-bin/carddisp.pl?gene=KLRC4
IL12A-AS1	IL12A Antisense RNA 1	RNA Gene	16	GC03M159913	6.3402	https://www.genecards.org/cgi-bin/carddisp.pl?gene=IL12A-AS1
MUC5AC	Mucin 5AC, Oligomeric Mucus/Gel-Forming	Protein Coding	40	GC11P001810	6.33747	https://www.genecards.org/cgi-bin/carddisp.pl?gene=MUC5AC
CASP8	Caspase 8	Protein Coding	49	GC02P201233	6.33591	https://www.genecards.org/cgi-bin/carddisp.pl?gene=CASP8
PRKCD	Protein Kinase C Delta	Protein Coding	50	GC03P053156	6.33587	https://www.genecards.org/cgi-bin/carddisp.pl?gene=PRKCD
CCL20	C-C Motif Chemokine Ligand 20	Protein Coding	41	GC02P227842	6.31496	https://www.genecards.org/cgi-bin/carddisp.pl?gene=CCL20
LTF	Lactotransferrin	Protein Coding	44	GC03M046435	6.30947	https://www.genecards.org/cgi-bin/carddisp.pl?gene=LTF
SLPI	Secretory Leukocyte Peptidase Inhibitor	Protein Coding	39	GC20M045252	6.30643	https://www.genecards.org/cgi-bin/carddisp.pl?gene=SLPI
CX3CR1	C-X3-C Motif Chemokine Receptor 1	Protein Coding	42	GC03M039279	6.28621	https://www.genecards.org/cgi-bin/carddisp.pl?gene=CX3CR1
NR1H3	Nuclear Receptor Subfamily 1 Group H Member 3	Protein Coding	45	GC11P047248	6.28438	https://www.genecards.org/cgi-bin/carddisp.pl?gene=NR1H3
ICOSLG	Inducible T Cell Costimulator Ligand	Protein Coding	39	GC21M044222	6.2779	https://www.genecards.org/cgi-bin/carddisp.pl?gene=ICOSLG
CD8A	CD8a Molecule	Protein Coding	44	GC02M086784	6.27471	https://www.genecards.org/cgi-bin/carddisp.pl?gene=CD8A
UBAC2	UBA Domain Containing 2	Protein Coding	37	GC13P099200	6.27328	https://www.genecards.org/cgi-bin/carddisp.pl?gene=UBAC2
TCF4	Transcription Factor 4	Protein Coding	45	GC18M055222	6.26292	https://www.genecards.org/cgi-bin/carddisp.pl?gene=TCF4
CALCA	Calcitonin Related Polypeptide Alpha	Protein Coding	42	GC11M014945	6.23175	https://www.genecards.org/cgi-bin/carddisp.pl?gene=CALCA
GPT	Glutamic--Pyruvic Transaminase	Protein Coding	40	GC08P144502	6.228	https://www.genecards.org/cgi-bin/carddisp.pl?gene=GPT
PRF1	Perforin 1	Protein Coding	44	GC10M070597	6.2219	https://www.genecards.org/cgi-bin/carddisp.pl?gene=PRF1
EDN1	Endothelin 1	Protein Coding	46	GC06P012256	6.21928	https://www.genecards.org/cgi-bin/carddisp.pl?gene=EDN1
GZMB	Granzyme B	Protein Coding	45	GC14M024630	6.20579	https://www.genecards.org/cgi-bin/carddisp.pl?gene=GZMB
PRSS1	Serine Protease 1	Protein Coding	45	GC07P148339	6.19804	https://www.genecards.org/cgi-bin/carddisp.pl?gene=PRSS1
JAK2	Janus Kinase 2	Protein Coding	50	GC09P004985	6.1924	https://www.genecards.org/cgi-bin/carddisp.pl?gene=JAK2
LAMC2	Laminin Subunit Gamma 2	Protein Coding	45	GC01P183186	6.18237	https://www.genecards.org/cgi-bin/carddisp.pl?gene=LAMC2
MIR223	MicroRNA 223	RNA Gene	22	GC0XP066018	6.17829	https://www.genecards.org/cgi-bin/carddisp.pl?gene=MIR223
UBE2L3	Ubiquitin Conjugating Enzyme E2 L3	Protein Coding	43	GC22P021549	6.17717	https://www.genecards.org/cgi-bin/carddisp.pl?gene=UBE2L3
AIRE	Autoimmune Regulator	Protein Coding	44	GC21P044285	6.15698	https://www.genecards.org/cgi-bin/carddisp.pl?gene=AIRE
BCL2	BCL2 Apoptosis Regulator	Protein Coding	48	GC18M063123	6.14446	https://www.genecards.org/cgi-bin/carddisp.pl?gene=BCL2
NAMPT	Nicotinamide Phosphoribosyltransferase	Protein Coding	46	GC07M106248	6.12226	https://www.genecards.org/cgi-bin/carddisp.pl?gene=NAMPT
MMP8	Matrix Metallopeptidase 8	Protein Coding	46	GC11M102617	6.11332	https://www.genecards.org/cgi-bin/carddisp.pl?gene=MMP8
SCGB1A1	Secretoglobin Family 1A Member 1	Protein Coding	39	GC11P062405	6.11075	https://www.genecards.org/cgi-bin/carddisp.pl?gene=SCGB1A1
SOCS1	Suppressor Of Cytokine Signaling 1	Protein Coding	42	GC16M012261	6.09722	https://www.genecards.org/cgi-bin/carddisp.pl?gene=SOCS1
TNFRSF11B	TNF Receptor Superfamily Member 11b	Protein Coding	46	GC08M118923	6.08901	https://www.genecards.org/cgi-bin/carddisp.pl?gene=TNFRSF11B
TLR8	Toll Like Receptor 8	Protein Coding	46	GC0XP012924	6.07853	https://www.genecards.org/cgi-bin/carddisp.pl?gene=TLR8
HAMP	Hepcidin Antimicrobial Peptide	Protein Coding	42	GC19P066535	6.07348	https://www.genecards.org/cgi-bin/carddisp.pl?gene=HAMP
GPR35	G Protein-Coupled Receptor 35	Protein Coding	41	GC02P240605	6.0727	https://www.genecards.org/cgi-bin/carddisp.pl?gene=GPR35
MBL2	Mannose Binding Lectin 2	Protein Coding	45	GC10M052760	6.06123	https://www.genecards.org/cgi-bin/carddisp.pl?gene=MBL2
SRC	SRC Proto-Oncogene, Non-Receptor Tyrosine Kinase	Protein Coding	49	GC20P037344	6.04262	https://www.genecards.org/cgi-bin/carddisp.pl?gene=SRC
CXCR2	C-X-C Motif Chemokine Receptor 2	Protein Coding	48	GC02P218125	6.02092	https://www.genecards.org/cgi-bin/carddisp.pl?gene=CXCR2
TNFSF4	TNF Superfamily Member 4	Protein Coding	39	GC01M173183	6.02018	https://www.genecards.org/cgi-bin/carddisp.pl?gene=TNFSF4
CCR7	C-C Motif Chemokine Receptor 7	Protein Coding	42	GC17M042422	6.01191	https://www.genecards.org/cgi-bin/carddisp.pl?gene=CCR7
CD36	CD36 Molecule	Protein Coding	46	GC07P080369	5.99986	https://www.genecards.org/cgi-bin/carddisp.pl?gene=CD36
ABCB11	ATP Binding Cassette Subfamily B Member 11	Protein Coding	46	GC02M168922	5.98838	https://www.genecards.org/cgi-bin/carddisp.pl?gene=ABCB11
FGFR3	Fibroblast Growth Factor Receptor 3	Protein Coding	52	GC04P001795	5.98594	https://www.genecards.org/cgi-bin/carddisp.pl?gene=FGFR3
SAMHD1	SAM And HD Domain Containing Deoxynucleoside Triphosphate Triphosphohydrolase 1	Protein Coding	41	GC20M036890	5.98562	https://www.genecards.org/cgi-bin/carddisp.pl?gene=SAMHD1
BPI	Bactericidal Permeability Increasing Protein	Protein Coding	41	GC20P038304	5.96815	https://www.genecards.org/cgi-bin/carddisp.pl?gene=BPI
EPX	Eosinophil Peroxidase	Protein Coding	43	GC17P058192	5.96725	https://www.genecards.org/cgi-bin/carddisp.pl?gene=EPX
SERPINB1	Serpin Family B Member 1	Protein Coding	39	GC06M002835	5.9113	https://www.genecards.org/cgi-bin/carddisp.pl?gene=SERPINB1
FADD	Fas Associated Via Death Domain	Protein Coding	44	GC11P070203	5.90492	https://www.genecards.org/cgi-bin/carddisp.pl?gene=FADD
PTGDR2	Prostaglandin D2 Receptor 2	Protein Coding	40	GC11M060850	5.90258	https://www.genecards.org/cgi-bin/carddisp.pl?gene=PTGDR2
TAC1	Tachykinin Precursor 1	Protein Coding	41	GC07P097731	5.9023	https://www.genecards.org/cgi-bin/carddisp.pl?gene=TAC1
HLA-G	Major Histocompatibility Complex, Class I, G	Protein Coding	42	GC06P083645	5.88966	https://www.genecards.org/cgi-bin/carddisp.pl?gene=HLA-G
PYCARD	PYD And CARD Domain Containing	Protein Coding	40	GC16M031201	5.87997	https://www.genecards.org/cgi-bin/carddisp.pl?gene=PYCARD
C5	Complement C5	Protein Coding	45	GC09M120933	5.85585	https://www.genecards.org/cgi-bin/carddisp.pl?gene=C5
SOCS3	Suppressor Of Cytokine Signaling 3	Protein Coding	41	GC17M078356	5.84551	https://www.genecards.org/cgi-bin/carddisp.pl?gene=SOCS3
CXCR4	C-X-C Motif Chemokine Receptor 4	Protein Coding	49	GC02M136114	5.84279	https://www.genecards.org/cgi-bin/carddisp.pl?gene=CXCR4
GJB2	Gap Junction Protein Beta 2	Protein Coding	45	GC13M020187	5.84278	https://www.genecards.org/cgi-bin/carddisp.pl?gene=GJB2
APOA1	Apolipoprotein A1	Protein Coding	46	GC11M116835	5.84235	https://www.genecards.org/cgi-bin/carddisp.pl?gene=APOA1
MMEL1	Membrane Metalloendopeptidase Like 1	Protein Coding	36	GC01M002590	5.83814	https://www.genecards.org/cgi-bin/carddisp.pl?gene=MMEL1
GNE	Glucosamine (UDP-N-Acetyl)-2-Epimerase/N-Acetylmannosamine Kinase	Protein Coding	42	GC09M036214	5.83754	https://www.genecards.org/cgi-bin/carddisp.pl?gene=GNE
SREBF1	Sterol Regulatory Element Binding Transcription Factor 1	Protein Coding	44	GC17M017810	5.82439	https://www.genecards.org/cgi-bin/carddisp.pl?gene=SREBF1
CASP10	Caspase 10	Protein Coding	46	GC02P201182	5.82259	https://www.genecards.org/cgi-bin/carddisp.pl?gene=CASP10
IL17RA	Interleukin 17 Receptor A	Protein Coding	43	GC22P018684	5.81633	https://www.genecards.org/cgi-bin/carddisp.pl?gene=IL17RA
CD274	CD274 Molecule	Protein Coding	42	GC09P005450	5.81429	https://www.genecards.org/cgi-bin/carddisp.pl?gene=CD274
ACKR2	Atypical Chemokine Receptor 2	Protein Coding	37	GC03P042804	5.81019	https://www.genecards.org/cgi-bin/carddisp.pl?gene=ACKR2
REL	REL Proto-Oncogene, NF-KB Subunit	Protein Coding	45	GC02P060881	5.8094	https://www.genecards.org/cgi-bin/carddisp.pl?gene=REL
SS3	Sarcoidosis, Susceptibility To, 3	Genetic Locus	1	GC10U901083	5.80704	https://www.genecards.org/cgi-bin/carddisp.pl?gene=SS3
JUN	Jun Proto-Oncogene, AP-1 Transcription Factor Subunit	Protein Coding	46	GC01M058780	5.80674	https://www.genecards.org/cgi-bin/carddisp.pl?gene=JUN
TF	Transferrin	Protein Coding	48	GC03P134296	5.80667	https://www.genecards.org/cgi-bin/carddisp.pl?gene=TF
NR1H2	Nuclear Receptor Subfamily 1 Group H Member 2	Protein Coding	45	GC19P050329	5.8034	https://www.genecards.org/cgi-bin/carddisp.pl?gene=NR1H2
CD86	CD86 Molecule	Protein Coding	42	GC03P122055	5.80109	https://www.genecards.org/cgi-bin/carddisp.pl?gene=CD86
ADAR	Adenosine Deaminase RNA Specific	Protein Coding	43	GC01M154582	5.78947	https://www.genecards.org/cgi-bin/carddisp.pl?gene=ADAR
SLC9A3	Solute Carrier Family 9 Member A3	Protein Coding	46	GC05M000472	5.75565	https://www.genecards.org/cgi-bin/carddisp.pl?gene=SLC9A3
RASGRP1	RAS Guanyl Releasing Protein 1	Protein Coding	46	GC15M038488	5.75199	https://www.genecards.org/cgi-bin/carddisp.pl?gene=RASGRP1
ZEB1	Zinc Finger E-Box Binding Homeobox 1	Protein Coding	46	GC10P031318	5.74349	https://www.genecards.org/cgi-bin/carddisp.pl?gene=ZEB1
HSPD1	Heat Shock Protein Family D (Hsp60) Member 1	Protein Coding	46	GC02M197486	5.74316	https://www.genecards.org/cgi-bin/carddisp.pl?gene=HSPD1
TNFSF12	TNF Superfamily Member 12	Protein Coding	39	GC17P011166	5.74184	https://www.genecards.org/cgi-bin/carddisp.pl?gene=TNFSF12
TOM1	Target Of Myb1 Membrane Trafficking Protein	Protein Coding	42	GC22P035299	5.73341	https://www.genecards.org/cgi-bin/carddisp.pl?gene=TOM1
SH2D1A	SH2 Domain Containing 1A	Protein Coding	44	GC0XP124227	5.72689	https://www.genecards.org/cgi-bin/carddisp.pl?gene=SH2D1A
ADAM17	ADAM Metallopeptidase Domain 17	Protein Coding	49	GC02M009488	5.72067	https://www.genecards.org/cgi-bin/carddisp.pl?gene=ADAM17
MIR150	MicroRNA 150	RNA Gene	22	GC19M049500	5.71916	https://www.genecards.org/cgi-bin/carddisp.pl?gene=MIR150
IFNA1	Interferon Alpha 1	Protein Coding	38	GC09P021593	5.67787	https://www.genecards.org/cgi-bin/carddisp.pl?gene=IFNA1
CAPN5	Calpain 5	Protein Coding	42	GC11P077066	5.67142	https://www.genecards.org/cgi-bin/carddisp.pl?gene=CAPN5
FPR2	Formyl Peptide Receptor 2	Protein Coding	44	GC19P051752	5.65492	https://www.genecards.org/cgi-bin/carddisp.pl?gene=FPR2
IL22	Interleukin 22	Protein Coding	40	GC12M068248	5.63092	https://www.genecards.org/cgi-bin/carddisp.pl?gene=IL22
TNFSF13B	TNF Superfamily Member 13b	Protein Coding	43	GC13P108251	5.61778	https://www.genecards.org/cgi-bin/carddisp.pl?gene=TNFSF13B
EGF	Epidermal Growth Factor	Protein Coding	49	GC04P109912	5.58715	https://www.genecards.org/cgi-bin/carddisp.pl?gene=EGF
CD44	CD44 Molecule (Indian Blood Group)	Protein Coding	45	GC11P035139	5.58612	https://www.genecards.org/cgi-bin/carddisp.pl?gene=CD44
LBP	Lipopolysaccharide Binding Protein	Protein Coding	42	GC20P038346	5.58156	https://www.genecards.org/cgi-bin/carddisp.pl?gene=LBP
CX3CL1	C-X3-C Motif Chemokine Ligand 1	Protein Coding	41	GC16P057372	5.58084	https://www.genecards.org/cgi-bin/carddisp.pl?gene=CX3CL1
SFTPD	Surfactant Protein D	Protein Coding	42	GC10M079937	5.5532	https://www.genecards.org/cgi-bin/carddisp.pl?gene=SFTPD
HIF1A	Hypoxia Inducible Factor 1 Subunit Alpha	Protein Coding	45	GC14P061695	5.55151	https://www.genecards.org/cgi-bin/carddisp.pl?gene=HIF1A
SIRT1	Sirtuin 1	Protein Coding	46	GC10P067884	5.54658	https://www.genecards.org/cgi-bin/carddisp.pl?gene=SIRT1
BDNF	Brain Derived Neurotrophic Factor	Protein Coding	46	GC11M027654	5.52988	https://www.genecards.org/cgi-bin/carddisp.pl?gene=BDNF
HAVCR2	Hepatitis A Virus Cellular Receptor 2	Protein Coding	44	GC05M157063	5.52371	https://www.genecards.org/cgi-bin/carddisp.pl?gene=HAVCR2
CSTB	Cystatin B	Protein Coding	45	GC21M043772	5.51306	https://www.genecards.org/cgi-bin/carddisp.pl?gene=CSTB
MECP2	Methyl-CpG Binding Protein 2	Protein Coding	44	GC0XM154021	5.49525	https://www.genecards.org/cgi-bin/carddisp.pl?gene=MECP2
TBK1	TANK Binding Kinase 1	Protein Coding	47	GC12P064451	5.49285	https://www.genecards.org/cgi-bin/carddisp.pl?gene=TBK1
ADA	Adenosine Deaminase	Protein Coding	49	GC20M044620	5.48441	https://www.genecards.org/cgi-bin/carddisp.pl?gene=ADA
TGFB2	Transforming Growth Factor Beta 2	Protein Coding	49	GC01P218345	5.48188	https://www.genecards.org/cgi-bin/carddisp.pl?gene=TGFB2
LTB4R	Leukotriene B4 Receptor	Protein Coding	43	GC14P024311	5.47623	https://www.genecards.org/cgi-bin/carddisp.pl?gene=LTB4R
CRYAA	Crystallin Alpha A	Protein Coding	44	GC21P043169	5.47152	https://www.genecards.org/cgi-bin/carddisp.pl?gene=CRYAA
MMP13	Matrix Metallopeptidase 13	Protein Coding	49	GC11M102942	5.46554	https://www.genecards.org/cgi-bin/carddisp.pl?gene=MMP13
LAMA3	Laminin Subunit Alpha 3	Protein Coding	44	GC18P023689	5.46206	https://www.genecards.org/cgi-bin/carddisp.pl?gene=LAMA3
SERPINC1	Serpin Family C Member 1	Protein Coding	47	GC01M174559	5.45365	https://www.genecards.org/cgi-bin/carddisp.pl?gene=SERPINC1
RARRES2	Retinoic Acid Receptor Responder 2	Protein Coding	38	GC07M150333	5.45215	https://www.genecards.org/cgi-bin/carddisp.pl?gene=RARRES2
CHUK	Component Of Inhibitor Of Nuclear Factor Kappa B Kinase Complex	Protein Coding	49	GC10M100188	5.43968	https://www.genecards.org/cgi-bin/carddisp.pl?gene=CHUK
CAT	Catalase	Protein Coding	49	GC11P034460	5.43387	https://www.genecards.org/cgi-bin/carddisp.pl?gene=CAT
ITGB4	Integrin Subunit Beta 4	Protein Coding	47	GC17P075721	5.42201	https://www.genecards.org/cgi-bin/carddisp.pl?gene=ITGB4
CD163	CD163 Molecule	Protein Coding	42	GC12M007819	5.41258	https://www.genecards.org/cgi-bin/carddisp.pl?gene=CD163
SFTPC	Surfactant Protein C	Protein Coding	41	GC08P022156	5.40099	https://www.genecards.org/cgi-bin/carddisp.pl?gene=SFTPC
TNFAIP6	TNF Alpha Induced Protein 6	Protein Coding	41	GC02P151357	5.39602	https://www.genecards.org/cgi-bin/carddisp.pl?gene=TNFAIP6
CD55	CD55 Molecule (Cromer Blood Group)	Protein Coding	45	GC01P207321	5.3872	https://www.genecards.org/cgi-bin/carddisp.pl?gene=CD55
NOS3	Nitric Oxide Synthase 3	Protein Coding	49	GC07P150990	5.37986	https://www.genecards.org/cgi-bin/carddisp.pl?gene=NOS3
F3	Coagulation Factor III, Tissue Factor	Protein Coding	44	GC01M094590	5.37718	https://www.genecards.org/cgi-bin/carddisp.pl?gene=F3
ALOX15	Arachidonate 15-Lipoxygenase	Protein Coding	44	GC17M004630	5.3688	https://www.genecards.org/cgi-bin/carddisp.pl?gene=ALOX15
F13A1	Coagulation Factor XIII A Chain	Protein Coding	45	GC06M006144	5.34552	https://www.genecards.org/cgi-bin/carddisp.pl?gene=F13A1
PSMB4	Proteasome 20S Subunit Beta 4	Protein Coding	43	GC01P151372	5.33511	https://www.genecards.org/cgi-bin/carddisp.pl?gene=PSMB4
MTHFR	Methylenetetrahydrofolate Reductase	Protein Coding	46	GC01M011785	5.32614	https://www.genecards.org/cgi-bin/carddisp.pl?gene=MTHFR
CSF1	Colony Stimulating Factor 1	Protein Coding	42	GC01P109911	5.3225	https://www.genecards.org/cgi-bin/carddisp.pl?gene=CSF1
BACH2	BTB Domain And CNC Homolog 2	Protein Coding	42	GC06M089926	5.30552	https://www.genecards.org/cgi-bin/carddisp.pl?gene=BACH2
PON1	Paraoxonase 1	Protein Coding	46	GC07M095297	5.27356	https://www.genecards.org/cgi-bin/carddisp.pl?gene=PON1
CELIAC2	Celiac Disease 2	Genetic Locus	2	GC05U900007	5.2713	https://www.genecards.org/cgi-bin/carddisp.pl?gene=CELIAC2
CELIAC5	Celiac Disease, Susceptibility To, 5	Genetic Locus	2	GC15U900548	5.2713	https://www.genecards.org/cgi-bin/carddisp.pl?gene=CELIAC5
CELIAC10	Celiac Disease, Susceptibility To, 10	Genetic Locus	1	GC03U901211	5.2713	https://www.genecards.org/cgi-bin/carddisp.pl?gene=CELIAC10
CELIAC11	Celiac Disease, Susceptibility To, 11	Genetic Locus	1	GC03U901236	5.2713	https://www.genecards.org/cgi-bin/carddisp.pl?gene=CELIAC11
CELIAC12	Celiac Disease, Susceptibility To, 12	Genetic Locus	1	GC06U901611	5.2713	https://www.genecards.org/cgi-bin/carddisp.pl?gene=CELIAC12
CELIAC13	Celiac Disease, Susceptibility To, 13	Genetic Locus	1	GC12U901080	5.2713	https://www.genecards.org/cgi-bin/carddisp.pl?gene=CELIAC13
CELIAC6	Celiac Disease, Susceptibility To, 6	Genetic Locus	1	GC04U900984	5.2713	https://www.genecards.org/cgi-bin/carddisp.pl?gene=CELIAC6
CELIAC7	Celiac Disease, Susceptibility To, 7	Genetic Locus	1	GC01U902349	5.2713	https://www.genecards.org/cgi-bin/carddisp.pl?gene=CELIAC7
CELIAC8	Celiac Disease, Susceptibility To, 8	Genetic Locus	1	GC02U901656	5.2713	https://www.genecards.org/cgi-bin/carddisp.pl?gene=CELIAC8
CELIAC9	Celiac Disease, Susceptibility To, 9	Genetic Locus	1	GC03U901197	5.2713	https://www.genecards.org/cgi-bin/carddisp.pl?gene=CELIAC9
HSD3B7	Hydroxy-Delta-5-Steroid Dehydrogenase, 3 Beta- And Steroid Delta-Isomerase 7	Protein Coding	40	GC16P030985	5.25624	https://www.genecards.org/cgi-bin/carddisp.pl?gene=HSD3B7
IL7	Interleukin 7	Protein Coding	40	GC08M078689	5.25217	https://www.genecards.org/cgi-bin/carddisp.pl?gene=IL7
SAA4	Serum Amyloid A4, Constitutive	Protein Coding	38	GC11M018234	5.24397	https://www.genecards.org/cgi-bin/carddisp.pl?gene=SAA4
COL17A1	Collagen Type XVII Alpha 1 Chain	Protein Coding	43	GC10M104031	5.22136	https://www.genecards.org/cgi-bin/carddisp.pl?gene=COL17A1
ARPC1B	Actin Related Protein 2/3 Complex Subunit 1B	Protein Coding	41	GC07P099374	5.22031	https://www.genecards.org/cgi-bin/carddisp.pl?gene=ARPC1B
MAPK8	Mitogen-Activated Protein Kinase 8	Protein Coding	47	GC10P048306	5.21684	https://www.genecards.org/cgi-bin/carddisp.pl?gene=MAPK8
SLC37A4	Solute Carrier Family 37 Member 4	Protein Coding	42	GC11M119024	5.21633	https://www.genecards.org/cgi-bin/carddisp.pl?gene=SLC37A4
MME	Membrane Metalloendopeptidase	Protein Coding	48	GC03P155024	5.21494	https://www.genecards.org/cgi-bin/carddisp.pl?gene=MME
NPM1	Nucleophosmin 1	Protein Coding	48	GC05P171387	5.21294	https://www.genecards.org/cgi-bin/carddisp.pl?gene=NPM1
IGF1	Insulin Like Growth Factor 1	Protein Coding	46	GC12M102395	5.20528	https://www.genecards.org/cgi-bin/carddisp.pl?gene=IGF1
IL23A	Interleukin 23 Subunit Alpha	Protein Coding	36	GC12P057293	5.19967	https://www.genecards.org/cgi-bin/carddisp.pl?gene=IL23A
TLR7	Toll Like Receptor 7	Protein Coding	46	GC0XP012867	5.1904	https://www.genecards.org/cgi-bin/carddisp.pl?gene=TLR7
LAMB3	Laminin Subunit Beta 3	Protein Coding	44	GC01M209614	5.18423	https://www.genecards.org/cgi-bin/carddisp.pl?gene=LAMB3
IL16	Interleukin 16	Protein Coding	40	GC15P081159	5.18139	https://www.genecards.org/cgi-bin/carddisp.pl?gene=IL16
GAPDH	Glyceraldehyde-3-Phosphate Dehydrogenase	Protein Coding	47	GC12P021056	5.17136	https://www.genecards.org/cgi-bin/carddisp.pl?gene=GAPDH
CD19	CD19 Molecule	Protein Coding	48	GC16P040925	5.16063	https://www.genecards.org/cgi-bin/carddisp.pl?gene=CD19
POLA1	DNA Polymerase Alpha 1, Catalytic Subunit	Protein Coding	44	GC0XP024693	5.14983	https://www.genecards.org/cgi-bin/carddisp.pl?gene=POLA1
LPIN2	Lipin 2	Protein Coding	41	GC18M002916	5.14342	https://www.genecards.org/cgi-bin/carddisp.pl?gene=LPIN2
SELPLG	Selectin P Ligand	Protein Coding	41	GC12M108621	5.13856	https://www.genecards.org/cgi-bin/carddisp.pl?gene=SELPLG
PLAT	Plasminogen Activator, Tissue Type	Protein Coding	48	GC08M042174	5.13203	https://www.genecards.org/cgi-bin/carddisp.pl?gene=PLAT
IBD11	Inflammatory Bowel Disease 11	Genetic Locus	1	GC07U903153	5.13078	https://www.genecards.org/cgi-bin/carddisp.pl?gene=IBD11
MUC7	Mucin 7, Secreted	Protein Coding	36	GC04P070430	5.13058	https://www.genecards.org/cgi-bin/carddisp.pl?gene=MUC7
CCL13	C-C Motif Chemokine Ligand 13	Protein Coding	36	GC17P034356	5.12203	https://www.genecards.org/cgi-bin/carddisp.pl?gene=CCL13
MIR142	MicroRNA 142	RNA Gene	21	GC17M058331	5.11299	https://www.genecards.org/cgi-bin/carddisp.pl?gene=MIR142
PI4KA	Phosphatidylinositol 4-Kinase Alpha	Protein Coding	46	GC22M020707	5.09901	https://www.genecards.org/cgi-bin/carddisp.pl?gene=PI4KA
WG	Wegener Granulomatosis	Genetic Locus	3	GC06U900715	5.08727	https://www.genecards.org/cgi-bin/carddisp.pl?gene=WG
LGALS3	Galectin 3	Protein Coding	43	GC14P055124	5.08387	https://www.genecards.org/cgi-bin/carddisp.pl?gene=LGALS3
CXCL5	C-X-C Motif Chemokine Ligand 5	Protein Coding	39	GC04M073995	5.08115	https://www.genecards.org/cgi-bin/carddisp.pl?gene=CXCL5
NPPB	Natriuretic Peptide B	Protein Coding	42	GC01M011858	5.06234	https://www.genecards.org/cgi-bin/carddisp.pl?gene=NPPB
POU2AF1	POU Class 2 Homeobox Associating Factor 1	Protein Coding	37	GC11M111352	5.04756	https://www.genecards.org/cgi-bin/carddisp.pl?gene=POU2AF1
KRT7	Keratin 7	Protein Coding	41	GC12P052232	5.03716	https://www.genecards.org/cgi-bin/carddisp.pl?gene=KRT7
LRP1	LDL Receptor Related Protein 1	Protein Coding	46	GC12P057128	5.02543	https://www.genecards.org/cgi-bin/carddisp.pl?gene=LRP1
IKZF1	IKAROS Family Zinc Finger 1	Protein Coding	46	GC07P050303	5.0195	https://www.genecards.org/cgi-bin/carddisp.pl?gene=IKZF1
AZU1	Azurocidin 1	Protein Coding	39	GC19P000825	5.01416	https://www.genecards.org/cgi-bin/carddisp.pl?gene=AZU1
IRF3	Interferon Regulatory Factor 3	Protein Coding	44	GC19M049659	5.00247	https://www.genecards.org/cgi-bin/carddisp.pl?gene=IRF3
BLK	BLK Proto-Oncogene, Src Family Tyrosine Kinase	Protein Coding	48	GC08P011486	5.00063	https://www.genecards.org/cgi-bin/carddisp.pl?gene=BLK
ITGA4	Integrin Subunit Alpha 4	Protein Coding	46	GC02P181456	4.9996	https://www.genecards.org/cgi-bin/carddisp.pl?gene=ITGA4
ABCD1	ATP Binding Cassette Subfamily D Member 1	Protein Coding	45	GC0XP153724	4.99676	https://www.genecards.org/cgi-bin/carddisp.pl?gene=ABCD1
COMP	Cartilage Oligomeric Matrix Protein	Protein Coding	45	GC19M018783	4.9938	https://www.genecards.org/cgi-bin/carddisp.pl?gene=COMP
CCR4	C-C Motif Chemokine Receptor 4	Protein Coding	43	GC03P032951	4.98708	https://www.genecards.org/cgi-bin/carddisp.pl?gene=CCR4
TRPV1	Transient Receptor Potential Cation Channel Subfamily V Member 1	Protein Coding	45	GC17M003565	4.98557	https://www.genecards.org/cgi-bin/carddisp.pl?gene=TRPV1
PGM3	Phosphoglucomutase 3	Protein Coding	42	GC06M083161	4.98004	https://www.genecards.org/cgi-bin/carddisp.pl?gene=PGM3
IL7R	Interleukin 7 Receptor	Protein Coding	44	GC05P035852	4.97744	https://www.genecards.org/cgi-bin/carddisp.pl?gene=IL7R
IFNB1	Interferon Beta 1	Protein Coding	41	GC09M021077	4.96757	https://www.genecards.org/cgi-bin/carddisp.pl?gene=IFNB1
TGM2	Transglutaminase 2	Protein Coding	46	GC20M038127	4.96713	https://www.genecards.org/cgi-bin/carddisp.pl?gene=TGM2
TREM1	Triggering Receptor Expressed On Myeloid Cells 1	Protein Coding	40	GC06M041267	4.96137	https://www.genecards.org/cgi-bin/carddisp.pl?gene=TREM1
FOS	Fos Proto-Oncogene, AP-1 Transcription Factor Subunit	Protein Coding	49	GC14P075278	4.94685	https://www.genecards.org/cgi-bin/carddisp.pl?gene=FOS
TGFBR2	Transforming Growth Factor Beta Receptor 2	Protein Coding	49	GC03P030623	4.94552	https://www.genecards.org/cgi-bin/carddisp.pl?gene=TGFBR2
APP	Amyloid Beta Precursor Protein	Protein Coding	49	GC21M025880	4.93992	https://www.genecards.org/cgi-bin/carddisp.pl?gene=APP
TLR5	Toll Like Receptor 5	Protein Coding	45	GC01M223109	4.93171	https://www.genecards.org/cgi-bin/carddisp.pl?gene=TLR5
GHRL	Ghrelin And Obestatin Prepropeptide	Protein Coding	42	GC03M010285	4.92922	https://www.genecards.org/cgi-bin/carddisp.pl?gene=GHRL
CCL17	C-C Motif Chemokine Ligand 17	Protein Coding	38	GC16P057414	4.92727	https://www.genecards.org/cgi-bin/carddisp.pl?gene=CCL17
ESR1	Estrogen Receptor 1	Protein Coding	50	GC06P151656	4.92134	https://www.genecards.org/cgi-bin/carddisp.pl?gene=ESR1
TNFAIP8L2	TNF Alpha Induced Protein 8 Like 2	Protein Coding	33	GC01P151156	4.91644	https://www.genecards.org/cgi-bin/carddisp.pl?gene=TNFAIP8L2
C5AR1	Complement C5a Receptor 1	Protein Coding	42	GC19P047290	4.90631	https://www.genecards.org/cgi-bin/carddisp.pl?gene=C5AR1
CCL7	C-C Motif Chemokine Ligand 7	Protein Coding	41	GC17P034270	4.8958	https://www.genecards.org/cgi-bin/carddisp.pl?gene=CCL7
TEK	TEK Receptor Tyrosine Kinase	Protein Coding	49	GC09P027109	4.89229	https://www.genecards.org/cgi-bin/carddisp.pl?gene=TEK
LMNA	Lamin A/C	Protein Coding	48	GC01P156082	4.8899	https://www.genecards.org/cgi-bin/carddisp.pl?gene=LMNA
APOH	Apolipoprotein H	Protein Coding	43	GC17M066212	4.88356	https://www.genecards.org/cgi-bin/carddisp.pl?gene=APOH
TTC7A	Tetratricopeptide Repeat Domain 7A	Protein Coding	37	GC02P046906	4.8789	https://www.genecards.org/cgi-bin/carddisp.pl?gene=TTC7A
CTRC	Chymotrypsin C	Protein Coding	43	GC01P015438	4.87487	https://www.genecards.org/cgi-bin/carddisp.pl?gene=CTRC
MIR145	MicroRNA 145	RNA Gene	22	GC05P149430	4.87398	https://www.genecards.org/cgi-bin/carddisp.pl?gene=MIR145
CCR2	C-C Motif Chemokine Receptor 2	Protein Coding	44	GC03P046775	4.87257	https://www.genecards.org/cgi-bin/carddisp.pl?gene=CCR2
AR	Androgen Receptor	Protein Coding	50	GC0XP067544	4.86632	https://www.genecards.org/cgi-bin/carddisp.pl?gene=AR
ALG1	ALG1 Chitobiosyldiphosphodolichol Beta-Mannosyltransferase	Protein Coding	42	GC16P005033	4.86574	https://www.genecards.org/cgi-bin/carddisp.pl?gene=ALG1
MIR132	MicroRNA 132	RNA Gene	22	GC17M002049	4.86204	https://www.genecards.org/cgi-bin/carddisp.pl?gene=MIR132
CARD11	Caspase Recruitment Domain Family Member 11	Protein Coding	45	GC07M002906	4.85766	https://www.genecards.org/cgi-bin/carddisp.pl?gene=CARD11
TJP2	Tight Junction Protein 2	Protein Coding	44	GC09P069121	4.85041	https://www.genecards.org/cgi-bin/carddisp.pl?gene=TJP2
MIR125A	MicroRNA 125a	RNA Gene	22	GC19P067235	4.84953	https://www.genecards.org/cgi-bin/carddisp.pl?gene=MIR125A
EPCAM	Epithelial Cell Adhesion Molecule	Protein Coding	46	GC02P047345	4.84903	https://www.genecards.org/cgi-bin/carddisp.pl?gene=EPCAM
GJB6	Gap Junction Protein Beta 6	Protein Coding	42	GC13M020221	4.82993	https://www.genecards.org/cgi-bin/carddisp.pl?gene=GJB6
PRSS2	Serine Protease 2	Protein Coding	39	GC07P148358	4.82128	https://www.genecards.org/cgi-bin/carddisp.pl?gene=PRSS2
PTPN2	Protein Tyrosine Phosphatase Non-Receptor Type 2	Protein Coding	45	GC18M024779	4.82003	https://www.genecards.org/cgi-bin/carddisp.pl?gene=PTPN2
COL1A1	Collagen Type I Alpha 1 Chain	Protein Coding	48	GC17M050183	4.80697	https://www.genecards.org/cgi-bin/carddisp.pl?gene=COL1A1
CDH1	Cadherin 1	Protein Coding	48	GC16P068737	4.79667	https://www.genecards.org/cgi-bin/carddisp.pl?gene=CDH1
PECAM1	Platelet And Endothelial Cell Adhesion Molecule 1	Protein Coding	40	GC17M064319	4.79541	https://www.genecards.org/cgi-bin/carddisp.pl?gene=PECAM1
MIR140	MicroRNA 140	RNA Gene	24	GC16P069934	4.78998	https://www.genecards.org/cgi-bin/carddisp.pl?gene=MIR140
CXCR1	C-X-C Motif Chemokine Receptor 1	Protein Coding	41	GC02M218162	4.76588	https://www.genecards.org/cgi-bin/carddisp.pl?gene=CXCR1
UNC13D	Unc-13 Homolog D	Protein Coding	43	GC17M075827	4.76227	https://www.genecards.org/cgi-bin/carddisp.pl?gene=UNC13D
CAV1	Caveolin 1	Protein Coding	46	GC07P116524	4.74035	https://www.genecards.org/cgi-bin/carddisp.pl?gene=CAV1
TNFRSF10A	TNF Receptor Superfamily Member 10a	Protein Coding	43	GC08M023190	4.73561	https://www.genecards.org/cgi-bin/carddisp.pl?gene=TNFRSF10A
C1S	Complement C1s	Protein Coding	47	GC12P021098	4.73138	https://www.genecards.org/cgi-bin/carddisp.pl?gene=C1S
CGAS	Cyclic GMP-AMP Synthase	Protein Coding	29	GC06M073414	4.72288	https://www.genecards.org/cgi-bin/carddisp.pl?gene=CGAS
B2M	Beta-2-Microglobulin	Protein Coding	46	GC15P044711	4.7161	https://www.genecards.org/cgi-bin/carddisp.pl?gene=B2M
GGT1	Gamma-Glutamyltransferase 1	Protein Coding	48	GC22P024583	4.71509	https://www.genecards.org/cgi-bin/carddisp.pl?gene=GGT1
POMC	Proopiomelanocortin	Protein Coding	46	GC02M025160	4.71054	https://www.genecards.org/cgi-bin/carddisp.pl?gene=POMC
SOD1	Superoxide Dismutase 1	Protein Coding	50	GC21P031659	4.70705	https://www.genecards.org/cgi-bin/carddisp.pl?gene=SOD1
TGFBR1	Transforming Growth Factor Beta Receptor 1	Protein Coding	50	GC09P099104	4.70103	https://www.genecards.org/cgi-bin/carddisp.pl?gene=TGFBR1
BANK1	B Cell Scaffold Protein With Ankyrin Repeats 1	Protein Coding	37	GC04P101411	4.69611	https://www.genecards.org/cgi-bin/carddisp.pl?gene=BANK1
SPINK5	Serine Peptidase Inhibitor Kazal Type 5	Protein Coding	41	GC05P148025	4.695	https://www.genecards.org/cgi-bin/carddisp.pl?gene=SPINK5
DEFB1	Defensin Beta 1	Protein Coding	38	GC08M006870	4.68323	https://www.genecards.org/cgi-bin/carddisp.pl?gene=DEFB1
TERT	Telomerase Reverse Transcriptase	Protein Coding	49	GC05M001253	4.67765	https://www.genecards.org/cgi-bin/carddisp.pl?gene=TERT
ELN	Elastin	Protein Coding	43	GC07P074027	4.67441	https://www.genecards.org/cgi-bin/carddisp.pl?gene=ELN
BAG3	BAG Cochaperone 3	Protein Coding	42	GC10P119651	4.66811	https://www.genecards.org/cgi-bin/carddisp.pl?gene=BAG3
OSM	Oncostatin M	Protein Coding	41	GC22M030262	4.6446	https://www.genecards.org/cgi-bin/carddisp.pl?gene=OSM
SLC11A1	Solute Carrier Family 11 Member 1	Protein Coding	45	GC02P218382	4.64415	https://www.genecards.org/cgi-bin/carddisp.pl?gene=SLC11A1
ANGPT2	Angiopoietin 2	Protein Coding	45	GC08M006499	4.64254	https://www.genecards.org/cgi-bin/carddisp.pl?gene=ANGPT2
STX11	Syntaxin 11	Protein Coding	40	GC06P144182	4.63921	https://www.genecards.org/cgi-bin/carddisp.pl?gene=STX11
IL11	Interleukin 11	Protein Coding	39	GC19M055364	4.63388	https://www.genecards.org/cgi-bin/carddisp.pl?gene=IL11
CD244	CD244 Molecule	Protein Coding	42	GC01M160830	4.63347	https://www.genecards.org/cgi-bin/carddisp.pl?gene=CD244
EPO	Erythropoietin	Protein Coding	40	GC07P100720	4.62558	https://www.genecards.org/cgi-bin/carddisp.pl?gene=EPO
RET	Ret Proto-Oncogene	Protein Coding	51	GC10P043182	4.6245	https://www.genecards.org/cgi-bin/carddisp.pl?gene=RET
MAP3K7	Mitogen-Activated Protein Kinase Kinase Kinase 7	Protein Coding	48	GC06M090513	4.62203	https://www.genecards.org/cgi-bin/carddisp.pl?gene=MAP3K7
TACR1	Tachykinin Receptor 1	Protein Coding	44	GC02M075112	4.62091	https://www.genecards.org/cgi-bin/carddisp.pl?gene=TACR1
SMAD3	SMAD Family Member 3	Protein Coding	48	GC15P067063	4.61987	https://www.genecards.org/cgi-bin/carddisp.pl?gene=SMAD3
BMP6	Bone Morphogenetic Protein 6	Protein Coding	42	GC06P007726	4.6196	https://www.genecards.org/cgi-bin/carddisp.pl?gene=BMP6
FPR1	Formyl Peptide Receptor 1	Protein Coding	46	GC19M051745	4.61401	https://www.genecards.org/cgi-bin/carddisp.pl?gene=FPR1
CD69	CD69 Molecule	Protein Coding	40	GC12M021100	4.61273	https://www.genecards.org/cgi-bin/carddisp.pl?gene=CD69
SFTPB	Surfactant Protein B	Protein Coding	44	GC02M085657	4.60776	https://www.genecards.org/cgi-bin/carddisp.pl?gene=SFTPB
MIR222	MicroRNA 222	RNA Gene	21	GC0XM045747	4.60122	https://www.genecards.org/cgi-bin/carddisp.pl?gene=MIR222
DPP4	Dipeptidyl Peptidase 4	Protein Coding	48	GC02M161992	4.60078	https://www.genecards.org/cgi-bin/carddisp.pl?gene=DPP4
TNFRSF8	TNF Receptor Superfamily Member 8	Protein Coding	41	GC01P012063	4.59474	https://www.genecards.org/cgi-bin/carddisp.pl?gene=TNFRSF8
HPGD	15-Hydroxyprostaglandin Dehydrogenase	Protein Coding	45	GC04M174490	4.59461	https://www.genecards.org/cgi-bin/carddisp.pl?gene=HPGD
RNASEH2B	Ribonuclease H2 Subunit B	Protein Coding	36	GC13P050909	4.58402	https://www.genecards.org/cgi-bin/carddisp.pl?gene=RNASEH2B
NGF	Nerve Growth Factor	Protein Coding	47	GC01M115285	4.57199	https://www.genecards.org/cgi-bin/carddisp.pl?gene=NGF
GDF15	Growth Differentiation Factor 15	Protein Coding	40	GC19P066244	4.57189	https://www.genecards.org/cgi-bin/carddisp.pl?gene=GDF15
ARG1	Arginase 1	Protein Coding	47	GC06P131473	4.57045	https://www.genecards.org/cgi-bin/carddisp.pl?gene=ARG1
TNPO3	Transportin 3	Protein Coding	40	GC07M128954	4.56915	https://www.genecards.org/cgi-bin/carddisp.pl?gene=TNPO3
SPIB	Spi-B Transcription Factor	Protein Coding	38	GC19P050418	4.56915	https://www.genecards.org/cgi-bin/carddisp.pl?gene=SPIB
PRG4	Proteoglycan 4	Protein Coding	41	GC01P186296	4.55419	https://www.genecards.org/cgi-bin/carddisp.pl?gene=PRG4
ALPK1	Alpha Kinase 1	Protein Coding	40	GC04P112285	4.54919	https://www.genecards.org/cgi-bin/carddisp.pl?gene=ALPK1
RNASEH2C	Ribonuclease H2 Subunit C	Protein Coding	38	GC11M065714	4.54909	https://www.genecards.org/cgi-bin/carddisp.pl?gene=RNASEH2C
REG3A	Regenerating Family Member 3 Alpha	Protein Coding	37	GC02M079157	4.54638	https://www.genecards.org/cgi-bin/carddisp.pl?gene=REG3A
CCN2	Cellular Communication Network Factor 2	Protein Coding	37	GC06M131948	4.54541	https://www.genecards.org/cgi-bin/carddisp.pl?gene=CCN2
BDKRB1	Bradykinin Receptor B1	Protein Coding	41	GC14P096296	4.53994	https://www.genecards.org/cgi-bin/carddisp.pl?gene=BDKRB1
TICAM1	TIR Domain Containing Adaptor Molecule 1	Protein Coding	42	GC19M004815	4.53952	https://www.genecards.org/cgi-bin/carddisp.pl?gene=TICAM1
FGF2	Fibroblast Growth Factor 2	Protein Coding	44	GC04P122826	4.53636	https://www.genecards.org/cgi-bin/carddisp.pl?gene=FGF2
FCGR1A	Fc Gamma Receptor Ia	Protein Coding	40	GC01P150197	4.53617	https://www.genecards.org/cgi-bin/carddisp.pl?gene=FCGR1A
SLC39A4	Solute Carrier Family 39 Member 4	Protein Coding	41	GC08M144409	4.53396	https://www.genecards.org/cgi-bin/carddisp.pl?gene=SLC39A4
C1R	Complement C1r	Protein Coding	46	GC12M007750	4.52326	https://www.genecards.org/cgi-bin/carddisp.pl?gene=C1R
RIPK2	Receptor Interacting Serine/Threonine Kinase 2	Protein Coding	44	GC08P089804	4.52097	https://www.genecards.org/cgi-bin/carddisp.pl?gene=RIPK2
PTPRC	Protein Tyrosine Phosphatase Receptor Type C	Protein Coding	49	GC01P198607	4.52042	https://www.genecards.org/cgi-bin/carddisp.pl?gene=PTPRC
CCL24	C-C Motif Chemokine Ligand 24	Protein Coding	35	GC07M076814	4.51866	https://www.genecards.org/cgi-bin/carddisp.pl?gene=CCL24
FBN1	Fibrillin 1	Protein Coding	45	GC15M048408	4.51439	https://www.genecards.org/cgi-bin/carddisp.pl?gene=FBN1
NCF4-AS1	NCF4 Antisense RNA 1	RNA Gene	13	GC22M057356	4.50808	https://www.genecards.org/cgi-bin/carddisp.pl?gene=NCF4-AS1
LCK	LCK Proto-Oncogene, Src Family Tyrosine Kinase	Protein Coding	50	GC01P032251	4.50733	https://www.genecards.org/cgi-bin/carddisp.pl?gene=LCK
IDO1	Indoleamine 2,3-Dioxygenase 1	Protein Coding	43	GC08P039891	4.50677	https://www.genecards.org/cgi-bin/carddisp.pl?gene=IDO1
MIR148A	MicroRNA 148a	RNA Gene	20	GC07M025993	4.50091	https://www.genecards.org/cgi-bin/carddisp.pl?gene=MIR148A
GDNF	Glial Cell Derived Neurotrophic Factor	Protein Coding	46	GC05M037812	4.48258	https://www.genecards.org/cgi-bin/carddisp.pl?gene=GDNF
CYLD	CYLD Lysine 63 Deubiquitinase	Protein Coding	47	GC16P050742	4.47906	https://www.genecards.org/cgi-bin/carddisp.pl?gene=CYLD
RELN	Reelin	Protein Coding	42	GC07M103471	4.47064	https://www.genecards.org/cgi-bin/carddisp.pl?gene=RELN
RBCK1	RANBP2-Type And C3HC4-Type Zinc Finger Containing 1	Protein Coding	41	GC20P000407	4.46791	https://www.genecards.org/cgi-bin/carddisp.pl?gene=RBCK1
FN1	Fibronectin 1	Protein Coding	48	GC02M215360	4.4611	https://www.genecards.org/cgi-bin/carddisp.pl?gene=FN1
GSTM1	Glutathione S-Transferase Mu 1	Protein Coding	40	GC01P109687	4.46057	https://www.genecards.org/cgi-bin/carddisp.pl?gene=GSTM1
CAMP	Cathelicidin Antimicrobial Peptide	Protein Coding	39	GC03P048954	4.45886	https://www.genecards.org/cgi-bin/carddisp.pl?gene=CAMP
ITGAL	Integrin Subunit Alpha L	Protein Coding	45	GC16P030472	4.44802	https://www.genecards.org/cgi-bin/carddisp.pl?gene=ITGAL
GRN	Granulin Precursor	Protein Coding	46	GC17P044345	4.44558	https://www.genecards.org/cgi-bin/carddisp.pl?gene=GRN
KRAS	KRAS Proto-Oncogene, GTPase	Protein Coding	49	GC12M025204	4.43163	https://www.genecards.org/cgi-bin/carddisp.pl?gene=KRAS
GSK3B	Glycogen Synthase Kinase 3 Beta	Protein Coding	47	GC03M119821	4.42844	https://www.genecards.org/cgi-bin/carddisp.pl?gene=GSK3B
KL	Klotho	Protein Coding	45	GC13P033016	4.41934	https://www.genecards.org/cgi-bin/carddisp.pl?gene=KL
MTOR	Mechanistic Target Of Rapamycin Kinase	Protein Coding	51	GC01M011106	4.4139	https://www.genecards.org/cgi-bin/carddisp.pl?gene=MTOR
CCL22	C-C Motif Chemokine Ligand 22	Protein Coding	36	GC16P057359	4.40586	https://www.genecards.org/cgi-bin/carddisp.pl?gene=CCL22
RBP4	Retinol Binding Protein 4	Protein Coding	44	GC10M093591	4.40337	https://www.genecards.org/cgi-bin/carddisp.pl?gene=RBP4
IGHG1	Immunoglobulin Heavy Constant Gamma 1 (G1m Marker)	Protein Coding	33	GC14M105736	4.40016	https://www.genecards.org/cgi-bin/carddisp.pl?gene=IGHG1
WIPF1	WAS/WASL Interacting Protein Family Member 1	Protein Coding	42	GC02M174559	4.39655	https://www.genecards.org/cgi-bin/carddisp.pl?gene=WIPF1
MMP12	Matrix Metallopeptidase 12	Protein Coding	45	GC11M102862	4.39554	https://www.genecards.org/cgi-bin/carddisp.pl?gene=MMP12
CPA1	Carboxypeptidase A1	Protein Coding	44	GC07P130380	4.39002	https://www.genecards.org/cgi-bin/carddisp.pl?gene=CPA1
ORM1	Orosomucoid 1	Protein Coding	40	GC09P114323	4.38286	https://www.genecards.org/cgi-bin/carddisp.pl?gene=ORM1
SFTPA1	Surfactant Protein A1	Protein Coding	42	GC10P093438	4.3777	https://www.genecards.org/cgi-bin/carddisp.pl?gene=SFTPA1
RNASEH2A	Ribonuclease H2 Subunit A	Protein Coding	42	GC19P014276	4.37217	https://www.genecards.org/cgi-bin/carddisp.pl?gene=RNASEH2A
AP1S3	Adaptor Related Protein Complex 1 Subunit Sigma 3	Protein Coding	38	GC02M223751	4.37209	https://www.genecards.org/cgi-bin/carddisp.pl?gene=AP1S3
ATRIP	ATR Interacting Protein	Protein Coding	41	GC03P048964	4.37008	https://www.genecards.org/cgi-bin/carddisp.pl?gene=ATRIP
ATRIP-TREX1	ATRIP-TREX1 Readthrough	RNA Gene	6	GC03P048966	4.37008	https://www.genecards.org/cgi-bin/carddisp.pl?gene=ATRIP-TREX1
MIR221	MicroRNA 221	RNA Gene	21	GC0XM045746	4.36447	https://www.genecards.org/cgi-bin/carddisp.pl?gene=MIR221
CCL27	C-C Motif Chemokine Ligand 27	Protein Coding	34	GC09M034662	4.36379	https://www.genecards.org/cgi-bin/carddisp.pl?gene=CCL27
ACP5	Acid Phosphatase 5, Tartrate Resistant	Protein Coding	45	GC19M011574	4.35746	https://www.genecards.org/cgi-bin/carddisp.pl?gene=ACP5
UMOD	Uromodulin	Protein Coding	42	GC16M020344	4.35467	https://www.genecards.org/cgi-bin/carddisp.pl?gene=UMOD
IL3	Interleukin 3	Protein Coding	41	GC05P132060	4.35437	https://www.genecards.org/cgi-bin/carddisp.pl?gene=IL3
STXBP2	Syntaxin Binding Protein 2	Protein Coding	44	GC19P007856	4.3438	https://www.genecards.org/cgi-bin/carddisp.pl?gene=STXBP2
TFRC	Transferrin Receptor	Protein Coding	47	GC03M196027	4.33043	https://www.genecards.org/cgi-bin/carddisp.pl?gene=TFRC
PXK	PX Domain Containing Serine/Threonine Kinase Like	Protein Coding	37	GC03P058333	4.32672	https://www.genecards.org/cgi-bin/carddisp.pl?gene=PXK
NCAM1	Neural Cell Adhesion Molecule 1	Protein Coding	45	GC11P112961	4.32488	https://www.genecards.org/cgi-bin/carddisp.pl?gene=NCAM1
BCL2L1	BCL2 Like 1	Protein Coding	45	GC20M031664	4.32403	https://www.genecards.org/cgi-bin/carddisp.pl?gene=BCL2L1
COL2A1	Collagen Type II Alpha 1 Chain	Protein Coding	46	GC12M047972	4.31479	https://www.genecards.org/cgi-bin/carddisp.pl?gene=COL2A1
MALAT1	Metastasis Associated Lung Adenocarcinoma Transcript 1	RNA Gene	24	GC11P069984	4.31413	https://www.genecards.org/cgi-bin/carddisp.pl?gene=MALAT1
CXCL11	C-X-C Motif Chemokine Ligand 11	Protein Coding	39	GC04M076033	4.3104	https://www.genecards.org/cgi-bin/carddisp.pl?gene=CXCL11
CLEC7A	C-Type Lectin Domain Containing 7A	Protein Coding	44	GC12M021105	4.30687	https://www.genecards.org/cgi-bin/carddisp.pl?gene=CLEC7A
CCL26	C-C Motif Chemokine Ligand 26	Protein Coding	36	GC07M075769	4.30296	https://www.genecards.org/cgi-bin/carddisp.pl?gene=CCL26
PSMB9	Proteasome 20S Subunit Beta 9	Protein Coding	45	GC06P083730	4.30281	https://www.genecards.org/cgi-bin/carddisp.pl?gene=PSMB9
IRAK3	Interleukin 1 Receptor Associated Kinase 3	Protein Coding	45	GC12P066278	4.28916	https://www.genecards.org/cgi-bin/carddisp.pl?gene=IRAK3
MIR17	MicroRNA 17	RNA Gene	20	GC13P091350	4.28836	https://www.genecards.org/cgi-bin/carddisp.pl?gene=MIR17
DDX58	DExD/H-Box Helicase 58	Protein Coding	45	GC09M032455	4.2861	https://www.genecards.org/cgi-bin/carddisp.pl?gene=DDX58
ITGA6	Integrin Subunit Alpha 6	Protein Coding	48	GC02P172427	4.27535	https://www.genecards.org/cgi-bin/carddisp.pl?gene=ITGA6
ELF4	E74 Like ETS Transcription Factor 4	Protein Coding	39	GC0XM130064	4.26047	https://www.genecards.org/cgi-bin/carddisp.pl?gene=ELF4
P4HA2	Prolyl 4-Hydroxylase Subunit Alpha 2	Protein Coding	45	GC05M132191	4.25746	https://www.genecards.org/cgi-bin/carddisp.pl?gene=P4HA2
XDH	Xanthine Dehydrogenase	Protein Coding	45	GC02M031334	4.25656	https://www.genecards.org/cgi-bin/carddisp.pl?gene=XDH
LTA4H	Leukotriene A4 Hydrolase	Protein Coding	44	GC12M096000	4.25276	https://www.genecards.org/cgi-bin/carddisp.pl?gene=LTA4H
CFH	Complement Factor H	Protein Coding	45	GC01P196621	4.24871	https://www.genecards.org/cgi-bin/carddisp.pl?gene=CFH
TLR6	Toll Like Receptor 6	Protein Coding	42	GC04M038828	4.24118	https://www.genecards.org/cgi-bin/carddisp.pl?gene=TLR6
NFKBIL1	NFKB Inhibitor Like 1	Protein Coding	37	GC06P083692	4.23195	https://www.genecards.org/cgi-bin/carddisp.pl?gene=NFKBIL1
CCK	Cholecystokinin	Protein Coding	41	GC03M042274	4.21193	https://www.genecards.org/cgi-bin/carddisp.pl?gene=CCK
NF1	Neurofibromin 1	Protein Coding	46	GC17P031094	4.20789	https://www.genecards.org/cgi-bin/carddisp.pl?gene=NF1
BGLAP	Bone Gamma-Carboxyglutamate Protein	Protein Coding	38	GC01P156242	4.19432	https://www.genecards.org/cgi-bin/carddisp.pl?gene=BGLAP
MUC16	Mucin 16, Cell Surface Associated	Protein Coding	37	GC19M008848	4.18269	https://www.genecards.org/cgi-bin/carddisp.pl?gene=MUC16
IRAK4	Interleukin 1 Receptor Associated Kinase 4	Protein Coding	45	GC12P043758	4.15283	https://www.genecards.org/cgi-bin/carddisp.pl?gene=IRAK4
FGF23	Fibroblast Growth Factor 23	Protein Coding	44	GC12M004368	4.14922	https://www.genecards.org/cgi-bin/carddisp.pl?gene=FGF23
TCIRG1	T Cell Immune Regulator 1, ATPase H+ Transporting V0 Subunit A3	Protein Coding	43	GC11P070194	4.13378	https://www.genecards.org/cgi-bin/carddisp.pl?gene=TCIRG1
PTEN	Phosphatase And Tensin Homolog	Protein Coding	50	GC10P092487	4.12318	https://www.genecards.org/cgi-bin/carddisp.pl?gene=PTEN
JAZF1	JAZF Zinc Finger 1	Protein Coding	37	GC07M027830	4.11987	https://www.genecards.org/cgi-bin/carddisp.pl?gene=JAZF1
ADAMTS5	ADAM Metallopeptidase With Thrombospondin Type 1 Motif 5	Protein Coding	43	GC21M026918	4.118	https://www.genecards.org/cgi-bin/carddisp.pl?gene=ADAMTS5
FCGR3A	Fc Gamma Receptor IIIa	Protein Coding	44	GC01M161541	4.1171	https://www.genecards.org/cgi-bin/carddisp.pl?gene=FCGR3A
CD27	CD27 Molecule	Protein Coding	44	GC12P021037	4.10769	https://www.genecards.org/cgi-bin/carddisp.pl?gene=CD27
ABCA3	ATP Binding Cassette Subfamily A Member 3	Protein Coding	48	GC16M002275	4.10366	https://www.genecards.org/cgi-bin/carddisp.pl?gene=ABCA3
SHARPIN	SHANK Associated RH Domain Interactor	Protein Coding	39	GC08M144098	4.10344	https://www.genecards.org/cgi-bin/carddisp.pl?gene=SHARPIN
NR1I2	Nuclear Receptor Subfamily 1 Group I Member 2	Protein Coding	44	GC03P119780	4.09811	https://www.genecards.org/cgi-bin/carddisp.pl?gene=NR1I2
DEFA5	Defensin Alpha 5	Protein Coding	37	GC08M007057	4.09433	https://www.genecards.org/cgi-bin/carddisp.pl?gene=DEFA5
HPS1	HPS1 Biogenesis Of Lysosomal Organelles Complex 3 Subunit 1	Protein Coding	41	GC10M098416	4.08092	https://www.genecards.org/cgi-bin/carddisp.pl?gene=HPS1
HPSE	Heparanase	Protein Coding	43	GC04M083292	4.0765	https://www.genecards.org/cgi-bin/carddisp.pl?gene=HPSE
MIR199A1	MicroRNA 199a-1	RNA Gene	20	GC19M010817	4.07568	https://www.genecards.org/cgi-bin/carddisp.pl?gene=MIR199A1
UROD	Uroporphyrinogen Decarboxylase	Protein Coding	44	GC01P045353	4.07165	https://www.genecards.org/cgi-bin/carddisp.pl?gene=UROD
F13B	Coagulation Factor XIII B Chain	Protein Coding	40	GC01M197008	4.07164	https://www.genecards.org/cgi-bin/carddisp.pl?gene=F13B
BRCA2	BRCA2 DNA Repair Associated	Protein Coding	46	GC13P032315	4.06774	https://www.genecards.org/cgi-bin/carddisp.pl?gene=BRCA2
SIRT6	Sirtuin 6	Protein Coding	43	GC19M004174	4.0619	https://www.genecards.org/cgi-bin/carddisp.pl?gene=SIRT6
MAPT	Microtubule Associated Protein Tau	Protein Coding	48	GC17P045894	4.04035	https://www.genecards.org/cgi-bin/carddisp.pl?gene=MAPT
BCL6	BCL6 Transcription Repressor	Protein Coding	43	GC03M187721	4.03678	https://www.genecards.org/cgi-bin/carddisp.pl?gene=BCL6
MIR210	MicroRNA 210	RNA Gene	21	GC11M003193	4.03211	https://www.genecards.org/cgi-bin/carddisp.pl?gene=MIR210
F2R	Coagulation Factor II Thrombin Receptor	Protein Coding	45	GC05P076716	4.03071	https://www.genecards.org/cgi-bin/carddisp.pl?gene=F2R
BTK	Bruton Tyrosine Kinase	Protein Coding	50	GC0XM101349	4.0263	https://www.genecards.org/cgi-bin/carddisp.pl?gene=BTK
KIAA0319L	KIAA0319 Like	Protein Coding	37	GC01M035433	4.02523	https://www.genecards.org/cgi-bin/carddisp.pl?gene=KIAA0319L
SLEB3	Systemic Lupus Erythematosus Susceptibility 3	Genetic Locus	2	GC04U990113	4.02523	https://www.genecards.org/cgi-bin/carddisp.pl?gene=SLEB3
SLEB4	Systemic Lupus Erythematosus, Susceptibility To, 4	Genetic Locus	2	GC12U900444	4.02523	https://www.genecards.org/cgi-bin/carddisp.pl?gene=SLEB4
SLEB12	Systemic Lupus Erythematosus, Susceptibility To, 12	Genetic Locus	1	GC08U901082	4.02523	https://www.genecards.org/cgi-bin/carddisp.pl?gene=SLEB12
SLEB13	Systemic Lupus Erythematosus, Susceptibility To, 13	Genetic Locus	1	GC06U901477	4.02523	https://www.genecards.org/cgi-bin/carddisp.pl?gene=SLEB13
SLEB14	Systemic Lupus Erythematosus, Susceptiblity To, 14	Genetic Locus	1	GC01U902528	4.02523	https://www.genecards.org/cgi-bin/carddisp.pl?gene=SLEB14
SLEB15	Systemic Lupus Erthematosus, Susceptibility To, 15	Genetic Locus	1	GC0XU901369	4.02523	https://www.genecards.org/cgi-bin/carddisp.pl?gene=SLEB15
SLEB5	Systemic Lupus Erythematosus, Susceptibility To, 5	Genetic Locus	1	GC13U900574	4.02523	https://www.genecards.org/cgi-bin/carddisp.pl?gene=SLEB5
SLEB7	Systemic Lupus Erythematosus, Susceptibility To, 7	Genetic Locus	1	GC20U900443	4.02523	https://www.genecards.org/cgi-bin/carddisp.pl?gene=SLEB7
SLEB8	Systemic Lupus Erythematosus, Susceptibility To, 8	Genetic Locus	1	GC20U900434	4.02523	https://www.genecards.org/cgi-bin/carddisp.pl?gene=SLEB8
CLC	Charcot-Leyden Crystal Galectin	Protein Coding	39	GC19M065759	4.01573	https://www.genecards.org/cgi-bin/carddisp.pl?gene=CLC
TSHR	Thyroid Stimulating Hormone Receptor	Protein Coding	45	GC14P080954	4.01244	https://www.genecards.org/cgi-bin/carddisp.pl?gene=TSHR
APOL1	Apolipoprotein L1	Protein Coding	43	GC22P036253	4.0122	https://www.genecards.org/cgi-bin/carddisp.pl?gene=APOL1
IL1RL1	Interleukin 1 Receptor Like 1	Protein Coding	40	GC02P102294	4.0102	https://www.genecards.org/cgi-bin/carddisp.pl?gene=IL1RL1
ODAD2	Outer Dynein Arm Docking Complex Subunit 2	Protein Coding	26	GC10M027882	4.00956	https://www.genecards.org/cgi-bin/carddisp.pl?gene=ODAD2
PTGDR	Prostaglandin D2 Receptor	Protein Coding	45	GC14P052267	4.00719	https://www.genecards.org/cgi-bin/carddisp.pl?gene=PTGDR
RNF31	Ring Finger Protein 31	Protein Coding	40	GC14P024146	3.99563	https://www.genecards.org/cgi-bin/carddisp.pl?gene=RNF31
HGF	Hepatocyte Growth Factor	Protein Coding	49	GC07M081699	3.99223	https://www.genecards.org/cgi-bin/carddisp.pl?gene=HGF
TIMP2	TIMP Metallopeptidase Inhibitor 2	Protein Coding	41	GC17M078852	3.99209	https://www.genecards.org/cgi-bin/carddisp.pl?gene=TIMP2
ZC3H12A	Zinc Finger CCCH-Type Containing 12A	Protein Coding	36	GC01P037474	3.99104	https://www.genecards.org/cgi-bin/carddisp.pl?gene=ZC3H12A
SAA2	Serum Amyloid A2	Protein Coding	34	GC11M018238	3.98677	https://www.genecards.org/cgi-bin/carddisp.pl?gene=SAA2
CHEK2	Checkpoint Kinase 2	Protein Coding	50	GC22M028687	3.98616	https://www.genecards.org/cgi-bin/carddisp.pl?gene=CHEK2
TERC	Telomerase RNA Component	RNA Gene	29	GC03M169765	3.98594	https://www.genecards.org/cgi-bin/carddisp.pl?gene=TERC
RTEL1	Regulator Of Telomere Elongation Helicase 1	Protein Coding	40	GC20P063658	3.98486	https://www.genecards.org/cgi-bin/carddisp.pl?gene=RTEL1
CPT2	Carnitine Palmitoyltransferase 2	Protein Coding	48	GC01P053196	3.98426	https://www.genecards.org/cgi-bin/carddisp.pl?gene=CPT2
CTSC	Cathepsin C	Protein Coding	46	GC11M090619	3.98163	https://www.genecards.org/cgi-bin/carddisp.pl?gene=CTSC
APC	APC Regulator Of WNT Signaling Pathway	Protein Coding	46	GC05P112707	3.97808	https://www.genecards.org/cgi-bin/carddisp.pl?gene=APC
STAT6	Signal Transducer And Activator Of Transcription 6	Protein Coding	48	GC12M057095	3.97457	https://www.genecards.org/cgi-bin/carddisp.pl?gene=STAT6
SLC25A13	Solute Carrier Family 25 Member 13	Protein Coding	45	GC07M096120	3.97305	https://www.genecards.org/cgi-bin/carddisp.pl?gene=SLC25A13
IL27	Interleukin 27	Protein Coding	36	GC16M036923	3.96923	https://www.genecards.org/cgi-bin/carddisp.pl?gene=IL27
TNC	Tenascin C	Protein Coding	47	GC09M115019	3.96873	https://www.genecards.org/cgi-bin/carddisp.pl?gene=TNC
H2AC18	H2A Clustered Histone 18	Protein Coding	26	GC01M152015	3.96869	https://www.genecards.org/cgi-bin/carddisp.pl?gene=H2AC18
PTGER2	Prostaglandin E Receptor 2	Protein Coding	46	GC14P052314	3.96817	https://www.genecards.org/cgi-bin/carddisp.pl?gene=PTGER2
KRT18	Keratin 18	Protein Coding	46	GC12P052948	3.96641	https://www.genecards.org/cgi-bin/carddisp.pl?gene=KRT18
ANXA5	Annexin A5	Protein Coding	44	GC04M121667	3.95361	https://www.genecards.org/cgi-bin/carddisp.pl?gene=ANXA5
GATA3	GATA Binding Protein 3	Protein Coding	47	GC10P008045	3.93753	https://www.genecards.org/cgi-bin/carddisp.pl?gene=GATA3
ACAN	Aggrecan	Protein Coding	46	GC15P118102	3.93449	https://www.genecards.org/cgi-bin/carddisp.pl?gene=ACAN
PI3	Peptidase Inhibitor 3	Protein Coding	38	GC20P045174	3.93311	https://www.genecards.org/cgi-bin/carddisp.pl?gene=PI3
DNAAF1	Dynein Axonemal Assembly Factor 1	Protein Coding	36	GC16P084145	3.93	https://www.genecards.org/cgi-bin/carddisp.pl?gene=DNAAF1
CXCL13	C-X-C Motif Chemokine Ligand 13	Protein Coding	40	GC04P077511	3.92859	https://www.genecards.org/cgi-bin/carddisp.pl?gene=CXCL13
MIR30A	MicroRNA 30a	RNA Gene	20	GC06M071403	3.92808	https://www.genecards.org/cgi-bin/carddisp.pl?gene=MIR30A
LOC111674472	DNase I Hypersensitive Sites In Introns 16 And 17a Of CFTR	Biological Region	3	GC07P117607	3.92484	https://www.genecards.org/cgi-bin/carddisp.pl?gene=LOC111674472
VIP	Vasoactive Intestinal Peptide	Protein Coding	43	GC06P152750	3.92325	https://www.genecards.org/cgi-bin/carddisp.pl?gene=VIP
TRAF3IP2	TRAF3 Interacting Protein 2	Protein Coding	44	GC06M111555	3.92209	https://www.genecards.org/cgi-bin/carddisp.pl?gene=TRAF3IP2
PROCR	Protein C Receptor	Protein Coding	41	GC20P035171	3.92031	https://www.genecards.org/cgi-bin/carddisp.pl?gene=PROCR
PIK3C2A	Phosphatidylinositol-4-Phosphate 3-Kinase Catalytic Subunit Type 2 Alpha	Protein Coding	45	GC11M017580	3.91861	https://www.genecards.org/cgi-bin/carddisp.pl?gene=PIK3C2A
SERPINA6	Serpin Family A Member 6	Protein Coding	44	GC14M101180	3.91654	https://www.genecards.org/cgi-bin/carddisp.pl?gene=SERPINA6
FOXJ1	Forkhead Box J1	Protein Coding	37	GC17M076136	3.91549	https://www.genecards.org/cgi-bin/carddisp.pl?gene=FOXJ1
HSPA4	Heat Shock Protein Family A (Hsp70) Member 4	Protein Coding	40	GC05P133051	3.89189	https://www.genecards.org/cgi-bin/carddisp.pl?gene=HSPA4
GUCY2C	Guanylate Cyclase 2C	Protein Coding	44	GC12M014612	3.89023	https://www.genecards.org/cgi-bin/carddisp.pl?gene=GUCY2C
MUCL3	Mucin Like 3	Protein Coding	27	GC06P085587	3.88223	https://www.genecards.org/cgi-bin/carddisp.pl?gene=MUCL3
CYP19A1	Cytochrome P450 Family 19 Subfamily A Member 1	Protein Coding	47	GC15M051208	3.8696	https://www.genecards.org/cgi-bin/carddisp.pl?gene=CYP19A1
AIM2	Absent In Melanoma 2	Protein Coding	40	GC01M159062	3.86561	https://www.genecards.org/cgi-bin/carddisp.pl?gene=AIM2
LDLR	Low Density Lipoprotein Receptor	Protein Coding	49	GC19P011091	3.85792	https://www.genecards.org/cgi-bin/carddisp.pl?gene=LDLR
ACE2	Angiotensin Converting Enzyme 2	Protein Coding	46	GC0XM015494	3.84615	https://www.genecards.org/cgi-bin/carddisp.pl?gene=ACE2
MALT1	MALT1 Paracaspase	Protein Coding	45	GC18P058671	3.83708	https://www.genecards.org/cgi-bin/carddisp.pl?gene=MALT1
DNAL1	Dynein Axonemal Light Chain 1	Protein Coding	40	GC14P073644	3.83686	https://www.genecards.org/cgi-bin/carddisp.pl?gene=DNAL1
CRH	Corticotropin Releasing Hormone	Protein Coding	42	GC08M066176	3.83328	https://www.genecards.org/cgi-bin/carddisp.pl?gene=CRH
P2RX7	Purinergic Receptor P2X 7	Protein Coding	45	GC12P126220	3.83148	https://www.genecards.org/cgi-bin/carddisp.pl?gene=P2RX7
PDPN	Podoplanin	Protein Coding	40	GC01P013583	3.82112	https://www.genecards.org/cgi-bin/carddisp.pl?gene=PDPN
MIR483	MicroRNA 483	RNA Gene	20	GC11M003297	3.81933	https://www.genecards.org/cgi-bin/carddisp.pl?gene=MIR483
BRAF	B-Raf Proto-Oncogene, Serine/Threonine Kinase	Protein Coding	50	GC07M140737	3.81889	https://www.genecards.org/cgi-bin/carddisp.pl?gene=BRAF
KRT17	Keratin 17	Protein Coding	43	GC17M041619	3.81831	https://www.genecards.org/cgi-bin/carddisp.pl?gene=KRT17
ATP12A	ATPase H+/K+ Transporting Non-Gastric Alpha2 Subunit	Protein Coding	42	GC13P024680	3.81763	https://www.genecards.org/cgi-bin/carddisp.pl?gene=ATP12A
NOX1	NADPH Oxidase 1	Protein Coding	41	GC0XM100843	3.81738	https://www.genecards.org/cgi-bin/carddisp.pl?gene=NOX1
COX5A	Cytochrome C Oxidase Subunit 5A	Protein Coding	42	GC15M074919	3.81682	https://www.genecards.org/cgi-bin/carddisp.pl?gene=COX5A
DOCK8	Dedicator Of Cytokinesis 8	Protein Coding	43	GC09P000214	3.815	https://www.genecards.org/cgi-bin/carddisp.pl?gene=DOCK8
PTGER4	Prostaglandin E Receptor 4	Protein Coding	45	GC05P040679	3.8132	https://www.genecards.org/cgi-bin/carddisp.pl?gene=PTGER4
PTGES	Prostaglandin E Synthase	Protein Coding	40	GC09M129738	3.81069	https://www.genecards.org/cgi-bin/carddisp.pl?gene=PTGES
MIR22	MicroRNA 22	RNA Gene	21	GC17M001713	3.80997	https://www.genecards.org/cgi-bin/carddisp.pl?gene=MIR22
GCG	Glucagon	Protein Coding	40	GC02M162142	3.80981	https://www.genecards.org/cgi-bin/carddisp.pl?gene=GCG
CASP4	Caspase 4	Protein Coding	45	GC11M104942	3.80873	https://www.genecards.org/cgi-bin/carddisp.pl?gene=CASP4
IFNA2	Interferon Alpha 2	Protein Coding	41	GC09M021384	3.80756	https://www.genecards.org/cgi-bin/carddisp.pl?gene=IFNA2
TRB	T Cell Receptor Beta Locus	Protein Coding	19	GC07P148690	3.80694	https://www.genecards.org/cgi-bin/carddisp.pl?gene=TRB
ZAP70	Zeta Chain Of T Cell Receptor Associated Protein Kinase 70	Protein Coding	49	GC02P097753	3.80181	https://www.genecards.org/cgi-bin/carddisp.pl?gene=ZAP70
EDNRA	Endothelin Receptor Type A	Protein Coding	47	GC04P147480	3.79663	https://www.genecards.org/cgi-bin/carddisp.pl?gene=EDNRA
LOC111674475	CFTR Intron 11 Enhancer	Biological Region	3	GC07P117587	3.79376	https://www.genecards.org/cgi-bin/carddisp.pl?gene=LOC111674475
MOG	Myelin Oligodendrocyte Glycoprotein	Protein Coding	45	GC06P083635	3.79023	https://www.genecards.org/cgi-bin/carddisp.pl?gene=MOG
IL21R	Interleukin 21 Receptor	Protein Coding	41	GC16P027995	3.7889	https://www.genecards.org/cgi-bin/carddisp.pl?gene=IL21R
IL32	Interleukin 32	Protein Coding	37	GC16P011732	3.78257	https://www.genecards.org/cgi-bin/carddisp.pl?gene=IL32
YARS1	Tyrosyl-TRNA Synthetase 1	Protein Coding	36	GC01M032776	3.78247	https://www.genecards.org/cgi-bin/carddisp.pl?gene=YARS1
TNFRSF13C	TNF Receptor Superfamily Member 13C	Protein Coding	42	GC22M057604	3.77929	https://www.genecards.org/cgi-bin/carddisp.pl?gene=TNFRSF13C
CCR9	C-C Motif Chemokine Receptor 9	Protein Coding	39	GC03P046762	3.77284	https://www.genecards.org/cgi-bin/carddisp.pl?gene=CCR9
CCL18	C-C Motif Chemokine Ligand 18	Protein Coding	34	GC17P036064	3.76602	https://www.genecards.org/cgi-bin/carddisp.pl?gene=CCL18
CTSB	Cathepsin B	Protein Coding	50	GC08M011842	3.76204	https://www.genecards.org/cgi-bin/carddisp.pl?gene=CTSB
CARD14	Caspase Recruitment Domain Family Member 14	Protein Coding	41	GC17P080170	3.75941	https://www.genecards.org/cgi-bin/carddisp.pl?gene=CARD14
DNAH11	Dynein Axonemal Heavy Chain 11	Protein Coding	42	GC07P021543	3.75229	https://www.genecards.org/cgi-bin/carddisp.pl?gene=DNAH11
SOD2	Superoxide Dismutase 2	Protein Coding	48	GC06M159669	3.74639	https://www.genecards.org/cgi-bin/carddisp.pl?gene=SOD2
CASP6	Caspase 6	Protein Coding	46	GC04M109688	3.74046	https://www.genecards.org/cgi-bin/carddisp.pl?gene=CASP6
IL18R1	Interleukin 18 Receptor 1	Protein Coding	41	GC02P102311	3.73925	https://www.genecards.org/cgi-bin/carddisp.pl?gene=IL18R1
ICOS	Inducible T Cell Costimulator	Protein Coding	42	GC02P203937	3.73922	https://www.genecards.org/cgi-bin/carddisp.pl?gene=ICOS
PARP1	Poly(ADP-Ribose) Polymerase 1	Protein Coding	47	GC01M226360	3.73385	https://www.genecards.org/cgi-bin/carddisp.pl?gene=PARP1
TRIM21	Tripartite Motif Containing 21	Protein Coding	41	GC11M004384	3.73346	https://www.genecards.org/cgi-bin/carddisp.pl?gene=TRIM21
RSPH4A	Radial Spoke Head Component 4A	Protein Coding	37	GC06P116616	3.72746	https://www.genecards.org/cgi-bin/carddisp.pl?gene=RSPH4A
THBS1	Thrombospondin 1	Protein Coding	44	GC15P039581	3.7233	https://www.genecards.org/cgi-bin/carddisp.pl?gene=THBS1
PRKCA	Protein Kinase C Alpha	Protein Coding	48	GC17P066302	3.72151	https://www.genecards.org/cgi-bin/carddisp.pl?gene=PRKCA
AHR	Aryl Hydrocarbon Receptor	Protein Coding	47	GC07P016916	3.72048	https://www.genecards.org/cgi-bin/carddisp.pl?gene=AHR
RAC1	Rac Family Small GTPase 1	Protein Coding	47	GC07P006377	3.71765	https://www.genecards.org/cgi-bin/carddisp.pl?gene=RAC1
CD81	CD81 Molecule	Protein Coding	44	GC11P002532	3.7088	https://www.genecards.org/cgi-bin/carddisp.pl?gene=CD81
TIMP3	TIMP Metallopeptidase Inhibitor 3	Protein Coding	43	GC22P036985	3.7063	https://www.genecards.org/cgi-bin/carddisp.pl?gene=TIMP3
EPRS1	Glutamyl-Prolyl-TRNA Synthetase 1	Protein Coding	35	GC01M219969	3.70414	https://www.genecards.org/cgi-bin/carddisp.pl?gene=EPRS1
PLAUR	Plasminogen Activator, Urokinase Receptor	Protein Coding	42	GC19M043646	3.70002	https://www.genecards.org/cgi-bin/carddisp.pl?gene=PLAUR
CFTR-AS1	CFTR Antisense RNA 1	RNA Gene	12	GC07M117561	3.68376	https://www.genecards.org/cgi-bin/carddisp.pl?gene=CFTR-AS1
KRT16	Keratin 16	Protein Coding	42	GC17M041609	3.67994	https://www.genecards.org/cgi-bin/carddisp.pl?gene=KRT16
DNAI2	Dynein Axonemal Intermediate Chain 2	Protein Coding	38	GC17P074274	3.67764	https://www.genecards.org/cgi-bin/carddisp.pl?gene=DNAI2
AMBP	Alpha-1-Microglobulin/Bikunin Precursor	Protein Coding	42	GC09M114060	3.67757	https://www.genecards.org/cgi-bin/carddisp.pl?gene=AMBP
TNFRSF13B	TNF Receptor Superfamily Member 13B	Protein Coding	44	GC17M016929	3.67583	https://www.genecards.org/cgi-bin/carddisp.pl?gene=TNFRSF13B
DARS2	Aspartyl-TRNA Synthetase 2, Mitochondrial	Protein Coding	41	GC01P173824	3.67536	https://www.genecards.org/cgi-bin/carddisp.pl?gene=DARS2
GUSB	Glucuronidase Beta	Protein Coding	46	GC07M065960	3.67072	https://www.genecards.org/cgi-bin/carddisp.pl?gene=GUSB
HYDIN	HYDIN Axonemal Central Pair Apparatus Protein	Protein Coding	37	GC16M070920	3.66847	https://www.genecards.org/cgi-bin/carddisp.pl?gene=HYDIN
CCDC40	Coiled-Coil Domain Containing 40	Protein Coding	36	GC17P080037	3.66847	https://www.genecards.org/cgi-bin/carddisp.pl?gene=CCDC40
PAX6	Paired Box 6	Protein Coding	46	GC11M031784	3.66837	https://www.genecards.org/cgi-bin/carddisp.pl?gene=PAX6
TRAF3	TNF Receptor Associated Factor 3	Protein Coding	45	GC14P109708	3.66743	https://www.genecards.org/cgi-bin/carddisp.pl?gene=TRAF3
FLNA	Filamin A	Protein Coding	46	GC0XM154348	3.66381	https://www.genecards.org/cgi-bin/carddisp.pl?gene=FLNA
EDNRB	Endothelin Receptor Type B	Protein Coding	47	GC13M077895	3.66244	https://www.genecards.org/cgi-bin/carddisp.pl?gene=EDNRB
CCL8	C-C Motif Chemokine Ligand 8	Protein Coding	37	GC17P034319	3.65826	https://www.genecards.org/cgi-bin/carddisp.pl?gene=CCL8
DNAAF11	Dynein Axonemal Assembly Factor 11	Protein Coding	30	GC08M132571	3.6529	https://www.genecards.org/cgi-bin/carddisp.pl?gene=DNAAF11
MCIDAS	Multiciliate Differentiation And DNA Synthesis Associated Cell Cycle Protein	Protein Coding	29	GC05M055219	3.6529	https://www.genecards.org/cgi-bin/carddisp.pl?gene=MCIDAS
DNAH5	Dynein Axonemal Heavy Chain 5	Protein Coding	40	GC05M013693	3.64262	https://www.genecards.org/cgi-bin/carddisp.pl?gene=DNAH5
MIR20A	MicroRNA 20a	RNA Gene	20	GC13P091555	3.63895	https://www.genecards.org/cgi-bin/carddisp.pl?gene=MIR20A
COG6	Component Of Oligomeric Golgi Complex 6	Protein Coding	38	GC13P039655	3.62986	https://www.genecards.org/cgi-bin/carddisp.pl?gene=COG6
DNAAF5	Dynein Axonemal Assembly Factor 5	Protein Coding	34	GC07P000726	3.62266	https://www.genecards.org/cgi-bin/carddisp.pl?gene=DNAAF5
DNAAF2	Dynein Axonemal Assembly Factor 2	Protein Coding	36	GC14M049625	3.62253	https://www.genecards.org/cgi-bin/carddisp.pl?gene=DNAAF2
RSPH9	Radial Spoke Head Component 9	Protein Coding	36	GC06P083926	3.62253	https://www.genecards.org/cgi-bin/carddisp.pl?gene=RSPH9
CST3	Cystatin C	Protein Coding	42	GC20M023667	3.61731	https://www.genecards.org/cgi-bin/carddisp.pl?gene=CST3
LOC113664106	CFTR Intron 2 DNase I Hypersensitive Site	Biological Region	3	GC07P117508	3.61684	https://www.genecards.org/cgi-bin/carddisp.pl?gene=LOC113664106
ALOX5AP	Arachidonate 5-Lipoxygenase Activating Protein	Protein Coding	42	GC13P030713	3.61624	https://www.genecards.org/cgi-bin/carddisp.pl?gene=ALOX5AP
CD209	CD209 Molecule	Protein Coding	42	GC19M007739	3.61381	https://www.genecards.org/cgi-bin/carddisp.pl?gene=CD209
MIR203A	MicroRNA 203a	RNA Gene	20	GC14P109723	3.60855	https://www.genecards.org/cgi-bin/carddisp.pl?gene=MIR203A
ERBB2	Erb-B2 Receptor Tyrosine Kinase 2	Protein Coding	52	GC17P039687	3.6072	https://www.genecards.org/cgi-bin/carddisp.pl?gene=ERBB2
CHIT1	Chitinase 1	Protein Coding	43	GC01M203213	3.60542	https://www.genecards.org/cgi-bin/carddisp.pl?gene=CHIT1
SLC17A5	Solute Carrier Family 17 Member 5	Protein Coding	42	GC06M073593	3.60343	https://www.genecards.org/cgi-bin/carddisp.pl?gene=SLC17A5
LRBA	LPS Responsive Beige-Like Anchor Protein	Protein Coding	40	GC04M150264	3.60256	https://www.genecards.org/cgi-bin/carddisp.pl?gene=LRBA
CCDC39	Coiled-Coil Domain Containing 39	Protein Coding	36	GC03M180602	3.60155	https://www.genecards.org/cgi-bin/carddisp.pl?gene=CCDC39
SCGB3A2	Secretoglobin Family 3A Member 2	Protein Coding	38	GC05P147870	3.60154	https://www.genecards.org/cgi-bin/carddisp.pl?gene=SCGB3A2
SLC39A8	Solute Carrier Family 39 Member 8	Protein Coding	42	GC04M102252	3.60133	https://www.genecards.org/cgi-bin/carddisp.pl?gene=SLC39A8
BCL10	BCL10 Immune Signaling Adaptor	Protein Coding	42	GC01M085265	3.59895	https://www.genecards.org/cgi-bin/carddisp.pl?gene=BCL10
HBB	Hemoglobin Subunit Beta	Protein Coding	44	GC11M006446	3.59625	https://www.genecards.org/cgi-bin/carddisp.pl?gene=HBB
GSTP1	Glutathione S-Transferase Pi 1	Protein Coding	48	GC11P067583	3.5952	https://www.genecards.org/cgi-bin/carddisp.pl?gene=GSTP1
BMPR2	Bone Morphogenetic Protein Receptor Type 2	Protein Coding	48	GC02P202376	3.59166	https://www.genecards.org/cgi-bin/carddisp.pl?gene=BMPR2
PDE4A	Phosphodiesterase 4A	Protein Coding	44	GC19P010416	3.58326	https://www.genecards.org/cgi-bin/carddisp.pl?gene=PDE4A
FCHO1	FCH And Mu Domain Containing Endocytic Adaptor 1	Protein Coding	36	GC19P066230	3.57367	https://www.genecards.org/cgi-bin/carddisp.pl?gene=FCHO1
CD59	CD59 Molecule (CD59 Blood Group)	Protein Coding	44	GC11M033704	3.56861	https://www.genecards.org/cgi-bin/carddisp.pl?gene=CD59
POSTN	Periostin	Protein Coding	42	GC13M037562	3.56772	https://www.genecards.org/cgi-bin/carddisp.pl?gene=POSTN
MIR27A	MicroRNA 27a	RNA Gene	23	GC19M014484	3.56693	https://www.genecards.org/cgi-bin/carddisp.pl?gene=MIR27A
CREB1	CAMP Responsive Element Binding Protein 1	Protein Coding	47	GC02P207529	3.56534	https://www.genecards.org/cgi-bin/carddisp.pl?gene=CREB1
GJA1	Gap Junction Protein Alpha 1	Protein Coding	48	GC06P121436	3.55906	https://www.genecards.org/cgi-bin/carddisp.pl?gene=GJA1
PAPPA	Pappalysin 1	Protein Coding	42	GC09P118958	3.55278	https://www.genecards.org/cgi-bin/carddisp.pl?gene=PAPPA
LOC111674477	CFTR Intron 23 Enhancer	Biological Region	3	GC07P117665	3.54992	https://www.genecards.org/cgi-bin/carddisp.pl?gene=LOC111674477
LOC113633877	CFTR Intron 19 DNase I Hypersensitive Site	Biological Region	3	GC07P117639	3.54992	https://www.genecards.org/cgi-bin/carddisp.pl?gene=LOC113633877
ADM	Adrenomedullin	Protein Coding	43	GC11P010304	3.54799	https://www.genecards.org/cgi-bin/carddisp.pl?gene=ADM
RSPH1	Radial Spoke Head Component 1	Protein Coding	38	GC21M042472	3.54798	https://www.genecards.org/cgi-bin/carddisp.pl?gene=RSPH1
CMKLR1	Chemerin Chemokine-Like Receptor 1	Protein Coding	40	GC12M108288	3.54592	https://www.genecards.org/cgi-bin/carddisp.pl?gene=CMKLR1
AMACR	Alpha-Methylacyl-CoA Racemase	Protein Coding	45	GC05M033986	3.54059	https://www.genecards.org/cgi-bin/carddisp.pl?gene=AMACR
GC	GC Vitamin D Binding Protein	Protein Coding	44	GC04M071741	3.53811	https://www.genecards.org/cgi-bin/carddisp.pl?gene=GC
RELB	RELB Proto-Oncogene, NF-KB Subunit	Protein Coding	43	GC19P066884	3.52968	https://www.genecards.org/cgi-bin/carddisp.pl?gene=RELB
IGFBP3	Insulin Like Growth Factor Binding Protein 3	Protein Coding	44	GC07M045912	3.52451	https://www.genecards.org/cgi-bin/carddisp.pl?gene=IGFBP3
CXCL3	C-X-C Motif Chemokine Ligand 3	Protein Coding	36	GC04M074036	3.51986	https://www.genecards.org/cgi-bin/carddisp.pl?gene=CXCL3
APOB	Apolipoprotein B	Protein Coding	45	GC02M020956	3.5177	https://www.genecards.org/cgi-bin/carddisp.pl?gene=APOB
MBP	Myelin Basic Protein	Protein Coding	44	GC18M076978	3.5148	https://www.genecards.org/cgi-bin/carddisp.pl?gene=MBP
CD247	CD247 Molecule	Protein Coding	47	GC01M167399	3.51275	https://www.genecards.org/cgi-bin/carddisp.pl?gene=CD247
HLA-C	Major Histocompatibility Complex, Class I, C	Protein Coding	44	GC06M065914	3.51003	https://www.genecards.org/cgi-bin/carddisp.pl?gene=HLA-C
IL36G	Interleukin 36 Gamma	Protein Coding	36	GC02P112973	3.50943	https://www.genecards.org/cgi-bin/carddisp.pl?gene=IL36G
MIR149	MicroRNA 149	RNA Gene	22	GC02P240456	3.50831	https://www.genecards.org/cgi-bin/carddisp.pl?gene=MIR149
MIR200C	MicroRNA 200c	RNA Gene	21	GC12P021094	3.50782	https://www.genecards.org/cgi-bin/carddisp.pl?gene=MIR200C
DRC1	Dynein Regulatory Complex Subunit 1	Protein Coding	32	GC02P026401	3.50592	https://www.genecards.org/cgi-bin/carddisp.pl?gene=DRC1
STAT5A	Signal Transducer And Activator Of Transcription 5A	Protein Coding	45	GC17P042287	3.50426	https://www.genecards.org/cgi-bin/carddisp.pl?gene=STAT5A
F8	Coagulation Factor VIII	Protein Coding	45	GC0XM154835	3.49274	https://www.genecards.org/cgi-bin/carddisp.pl?gene=F8
SFTPA2	Surfactant Protein A2	Protein Coding	40	GC10M081851	3.49087	https://www.genecards.org/cgi-bin/carddisp.pl?gene=SFTPA2
ITGAX	Integrin Subunit Alpha X	Protein Coding	44	GC16P041137	3.48647	https://www.genecards.org/cgi-bin/carddisp.pl?gene=ITGAX
MIR192	MicroRNA 192	RNA Gene	22	GC11M064891	3.48384	https://www.genecards.org/cgi-bin/carddisp.pl?gene=MIR192
CR1	Complement C3b/C4b Receptor 1 (Knops Blood Group)	Protein Coding	45	GC01P207496	3.47987	https://www.genecards.org/cgi-bin/carddisp.pl?gene=CR1
HRH1	Histamine Receptor H1	Protein Coding	44	GC03P012473	3.47292	https://www.genecards.org/cgi-bin/carddisp.pl?gene=HRH1
PF4	Platelet Factor 4	Protein Coding	39	GC04M073980	3.47174	https://www.genecards.org/cgi-bin/carddisp.pl?gene=PF4
CALR	Calreticulin	Protein Coding	49	GC19P012938	3.46615	https://www.genecards.org/cgi-bin/carddisp.pl?gene=CALR
HDAC2	Histone Deacetylase 2	Protein Coding	49	GC06M113933	3.46395	https://www.genecards.org/cgi-bin/carddisp.pl?gene=HDAC2
ADGRE5	Adhesion G Protein-Coupled Receptor E5	Protein Coding	38	GC19P014392	3.46215	https://www.genecards.org/cgi-bin/carddisp.pl?gene=ADGRE5
ARG2	Arginase 2	Protein Coding	43	GC14P067619	3.45115	https://www.genecards.org/cgi-bin/carddisp.pl?gene=ARG2
AREG	Amphiregulin	Protein Coding	41	GC04P074445	3.4477	https://www.genecards.org/cgi-bin/carddisp.pl?gene=AREG
ABCA1	ATP Binding Cassette Subfamily A Member 1	Protein Coding	46	GC09M104781	3.44153	https://www.genecards.org/cgi-bin/carddisp.pl?gene=ABCA1
CNR1	Cannabinoid Receptor 1	Protein Coding	45	GC06M088139	3.4341	https://www.genecards.org/cgi-bin/carddisp.pl?gene=CNR1
PLEC	Plectin	Protein Coding	42	GC08M144188	3.4214	https://www.genecards.org/cgi-bin/carddisp.pl?gene=PLEC
GPR84	G Protein-Coupled Receptor 84	Protein Coding	37	GC12M054897	3.41877	https://www.genecards.org/cgi-bin/carddisp.pl?gene=GPR84
ALMS1	ALMS1 Centrosome And Basal Body Associated Protein	Protein Coding	41	GC02P073385	3.41665	https://www.genecards.org/cgi-bin/carddisp.pl?gene=ALMS1
KEAP1	Kelch Like ECH Associated Protein 1	Protein Coding	46	GC19M010486	3.41582	https://www.genecards.org/cgi-bin/carddisp.pl?gene=KEAP1
DCDC2	Doublecortin Domain Containing 2	Protein Coding	38	GC06M024171	3.41397	https://www.genecards.org/cgi-bin/carddisp.pl?gene=DCDC2
STUB1	STIP1 Homology And U-Box Containing Protein 1	Protein Coding	43	GC16P011630	3.41137	https://www.genecards.org/cgi-bin/carddisp.pl?gene=STUB1
OLR1	Oxidized Low Density Lipoprotein Receptor 1	Protein Coding	41	GC12M021106	3.41131	https://www.genecards.org/cgi-bin/carddisp.pl?gene=OLR1
POLG	DNA Polymerase Gamma, Catalytic Subunit	Protein Coding	46	GC15M090834	3.41107	https://www.genecards.org/cgi-bin/carddisp.pl?gene=POLG
TXN	Thioredoxin	Protein Coding	44	GC09M110243	3.40912	https://www.genecards.org/cgi-bin/carddisp.pl?gene=TXN
PPBP	Pro-Platelet Basic Protein	Protein Coding	41	GC04M073986	3.4089	https://www.genecards.org/cgi-bin/carddisp.pl?gene=PPBP
HNMT	Histamine N-Methyltransferase	Protein Coding	43	GC02P137964	3.40861	https://www.genecards.org/cgi-bin/carddisp.pl?gene=HNMT
MIR148B	MicroRNA 148b	RNA Gene	21	GC12P054337	3.40652	https://www.genecards.org/cgi-bin/carddisp.pl?gene=MIR148B
MADCAM1	Mucosal Vascular Addressin Cell Adhesion Molecule 1	Protein Coding	39	GC19P002778	3.40603	https://www.genecards.org/cgi-bin/carddisp.pl?gene=MADCAM1
MPZ	Myelin Protein Zero	Protein Coding	44	GC01M161304	3.4033	https://www.genecards.org/cgi-bin/carddisp.pl?gene=MPZ
GAST	Gastrin	Protein Coding	38	GC17P041712	3.38894	https://www.genecards.org/cgi-bin/carddisp.pl?gene=GAST
CYSLTR1	Cysteinyl Leukotriene Receptor 1	Protein Coding	41	GC0XM078271	3.3793	https://www.genecards.org/cgi-bin/carddisp.pl?gene=CYSLTR1
JAK3	Janus Kinase 3	Protein Coding	49	GC19M017824	3.37778	https://www.genecards.org/cgi-bin/carddisp.pl?gene=JAK3
SLC10A1	Solute Carrier Family 10 Member 1	Protein Coding	42	GC14M069775	3.3766	https://www.genecards.org/cgi-bin/carddisp.pl?gene=SLC10A1
ABCG2	ATP Binding Cassette Subfamily G Member 2 (Junior Blood Group)	Protein Coding	48	GC04M088090	3.37564	https://www.genecards.org/cgi-bin/carddisp.pl?gene=ABCG2
ANGPT1	Angiopoietin 1	Protein Coding	44	GC08M107246	3.37488	https://www.genecards.org/cgi-bin/carddisp.pl?gene=ANGPT1
PGF	Placental Growth Factor	Protein Coding	41	GC14M074941	3.37467	https://www.genecards.org/cgi-bin/carddisp.pl?gene=PGF
ADAMTS4	ADAM Metallopeptidase With Thrombospondin Type 1 Motif 4	Protein Coding	42	GC01M161184	3.37348	https://www.genecards.org/cgi-bin/carddisp.pl?gene=ADAMTS4
RIPK3	Receptor Interacting Serine/Threonine Kinase 3	Protein Coding	40	GC14M024336	3.36888	https://www.genecards.org/cgi-bin/carddisp.pl?gene=RIPK3
PPARD	Peroxisome Proliferator Activated Receptor Delta	Protein Coding	45	GC06P083822	3.36434	https://www.genecards.org/cgi-bin/carddisp.pl?gene=PPARD
CDX2	Caudal Type Homeobox 2	Protein Coding	41	GC13M027962	3.35681	https://www.genecards.org/cgi-bin/carddisp.pl?gene=CDX2
ARRB2	Arrestin Beta 2	Protein Coding	44	GC17P004711	3.35037	https://www.genecards.org/cgi-bin/carddisp.pl?gene=ARRB2
PSEN1	Presenilin 1	Protein Coding	50	GC14P073136	3.34526	https://www.genecards.org/cgi-bin/carddisp.pl?gene=PSEN1
SIGIRR	Single Ig And TIR Domain Containing	Protein Coding	39	GC11M003183	3.34247	https://www.genecards.org/cgi-bin/carddisp.pl?gene=SIGIRR
S100B	S100 Calcium Binding Protein B	Protein Coding	44	GC21M050764	3.34137	https://www.genecards.org/cgi-bin/carddisp.pl?gene=S100B
CFI	Complement Factor I	Protein Coding	45	GC04M109732	3.34037	https://www.genecards.org/cgi-bin/carddisp.pl?gene=CFI
PLA2G4A	Phospholipase A2 Group IVA	Protein Coding	47	GC01P186798	3.33954	https://www.genecards.org/cgi-bin/carddisp.pl?gene=PLA2G4A
C12orf60	Chromosome 12 Open Reading Frame 60	Protein Coding	30	GC12P021405	3.32646	https://www.genecards.org/cgi-bin/carddisp.pl?gene=C12orf60
COPD	Pulmonary Disease, Chronic Obstructive, Severe Early-Onset	Genetic Locus	2	GC02U900018	3.32646	https://www.genecards.org/cgi-bin/carddisp.pl?gene=COPD
PBC2	Biliary Cirrhosis, Primary, 2	Genetic Locus	1	GC06U901769	3.32646	https://www.genecards.org/cgi-bin/carddisp.pl?gene=PBC2
PBC3	Biliary Cirrhosis, Primary, 3	Genetic Locus	1	GC01U902479	3.32646	https://www.genecards.org/cgi-bin/carddisp.pl?gene=PBC3
PBC4	Biliary Cirrhosis, Primary, 4	Genetic Locus	1	GC07U903249	3.32646	https://www.genecards.org/cgi-bin/carddisp.pl?gene=PBC4
PBC5	Biliary Cirrhosis, Primary, 5	Genetic Locus	1	GC17U901708	3.32646	https://www.genecards.org/cgi-bin/carddisp.pl?gene=PBC5
NLRP6	NLR Family Pyrin Domain Containing 6	Protein Coding	37	GC11P000269	3.32424	https://www.genecards.org/cgi-bin/carddisp.pl?gene=NLRP6
ADAMTS13	ADAM Metallopeptidase With Thrombospondin Type 1 Motif 13	Protein Coding	47	GC09P133414	3.32316	https://www.genecards.org/cgi-bin/carddisp.pl?gene=ADAMTS13
SPAG1	Sperm Associated Antigen 1	Protein Coding	38	GC08P100157	3.32117	https://www.genecards.org/cgi-bin/carddisp.pl?gene=SPAG1
ZMYND10	Zinc Finger MYND-Type Containing 10	Protein Coding	37	GC03M051259	3.32117	https://www.genecards.org/cgi-bin/carddisp.pl?gene=ZMYND10
CCDC65	Coiled-Coil Domain Containing 65	Protein Coding	34	GC12P048904	3.32117	https://www.genecards.org/cgi-bin/carddisp.pl?gene=CCDC65
CFAP298	Cilia And Flagella Associated Protein 298	Protein Coding	31	GC21M032593	3.32117	https://www.genecards.org/cgi-bin/carddisp.pl?gene=CFAP298
ODAD3	Outer Dynein Arm Docking Complex Subunit 3	Protein Coding	28	GC19M011421	3.32117	https://www.genecards.org/cgi-bin/carddisp.pl?gene=ODAD3
TJP1	Tight Junction Protein 1	Protein Coding	42	GC15M029699	3.31798	https://www.genecards.org/cgi-bin/carddisp.pl?gene=TJP1
TPO	Thyroid Peroxidase	Protein Coding	47	GC02P001374	3.31056	https://www.genecards.org/cgi-bin/carddisp.pl?gene=TPO
KDR	Kinase Insert Domain Receptor	Protein Coding	51	GC04M055078	3.30892	https://www.genecards.org/cgi-bin/carddisp.pl?gene=KDR
MDK	Midkine	Protein Coding	42	GC11P046380	3.30322	https://www.genecards.org/cgi-bin/carddisp.pl?gene=MDK
MED12	Mediator Complex Subunit 12	Protein Coding	43	GC0XP071118	3.3016	https://www.genecards.org/cgi-bin/carddisp.pl?gene=MED12
HTR1A	5-Hydroxytryptamine Receptor 1A	Protein Coding	45	GC05M063960	3.28896	https://www.genecards.org/cgi-bin/carddisp.pl?gene=HTR1A
IRF4	Interferon Regulatory Factor 4	Protein Coding	42	GC06P000391	3.28883	https://www.genecards.org/cgi-bin/carddisp.pl?gene=IRF4
PSC	Cholangitis, Primary Sclerosing	Genetic Locus	2	GC03U901834	3.28659	https://www.genecards.org/cgi-bin/carddisp.pl?gene=PSC
EOE1	Esophagitis, Eosinophilic	Genetic Locus	1	GC07U904973	3.28659	https://www.genecards.org/cgi-bin/carddisp.pl?gene=EOE1
EOE2	Esophagitis, Eosinophilic, 2	Genetic Locus	1	GC05U901393	3.28659	https://www.genecards.org/cgi-bin/carddisp.pl?gene=EOE2
TGFB3	Transforming Growth Factor Beta 3	Protein Coding	45	GC14M075958	3.28416	https://www.genecards.org/cgi-bin/carddisp.pl?gene=TGFB3
CMA1	Chymase 1	Protein Coding	42	GC14M024506	3.28318	https://www.genecards.org/cgi-bin/carddisp.pl?gene=CMA1
AGTR1	Angiotensin II Receptor Type 1	Protein Coding	48	GC03P148697	3.27165	https://www.genecards.org/cgi-bin/carddisp.pl?gene=AGTR1
DNAAF4	Dynein Axonemal Assembly Factor 4	Protein Coding	30	GC15M090886	3.27135	https://www.genecards.org/cgi-bin/carddisp.pl?gene=DNAAF4
ODAD1	Outer Dynein Arm Docking Complex Subunit 1	Protein Coding	25	GC19M066035	3.27135	https://www.genecards.org/cgi-bin/carddisp.pl?gene=ODAD1
MEP1B	Meprin A Subunit Beta	Protein Coding	41	GC18P032185	3.27093	https://www.genecards.org/cgi-bin/carddisp.pl?gene=MEP1B
EREG	Epiregulin	Protein Coding	41	GC04P074366	3.26739	https://www.genecards.org/cgi-bin/carddisp.pl?gene=EREG
MIR152	MicroRNA 152	RNA Gene	22	GC17M048037	3.26534	https://www.genecards.org/cgi-bin/carddisp.pl?gene=MIR152
LGALS1	Galectin 1	Protein Coding	41	GC22P037675	3.26506	https://www.genecards.org/cgi-bin/carddisp.pl?gene=LGALS1
DSP	Desmoplakin	Protein Coding	48	GC06P007541	3.26419	https://www.genecards.org/cgi-bin/carddisp.pl?gene=DSP
ITGB3	Integrin Subunit Beta 3	Protein Coding	49	GC17P055923	3.26363	https://www.genecards.org/cgi-bin/carddisp.pl?gene=ITGB3
CYP2E1	Cytochrome P450 Family 2 Subfamily E Member 1	Protein Coding	44	GC10P133520	3.26016	https://www.genecards.org/cgi-bin/carddisp.pl?gene=CYP2E1
NOS1	Nitric Oxide Synthase 1	Protein Coding	48	GC12M117208	3.25451	https://www.genecards.org/cgi-bin/carddisp.pl?gene=NOS1
MLX	MAX Dimerization Protein MLX	Protein Coding	42	GC17P042567	3.24472	https://www.genecards.org/cgi-bin/carddisp.pl?gene=MLX
DEFA6	Defensin Alpha 6	Protein Coding	36	GC08M006924	3.24164	https://www.genecards.org/cgi-bin/carddisp.pl?gene=DEFA6
CCN1	Cellular Communication Network Factor 1	Protein Coding	29	GC01P085581	3.2372	https://www.genecards.org/cgi-bin/carddisp.pl?gene=CCN1
CD34	CD34 Molecule	Protein Coding	42	GC01M207880	3.23153	https://www.genecards.org/cgi-bin/carddisp.pl?gene=CD34
ENO1	Enolase 1	Protein Coding	45	GC01M008861	3.23035	https://www.genecards.org/cgi-bin/carddisp.pl?gene=ENO1
CCNO	Cyclin O	Protein Coding	41	GC05M055231	3.21625	https://www.genecards.org/cgi-bin/carddisp.pl?gene=CCNO
DNAAF3	Dynein Axonemal Assembly Factor 3	Protein Coding	36	GC19M055158	3.21625	https://www.genecards.org/cgi-bin/carddisp.pl?gene=DNAAF3
DNAH1	Dynein Axonemal Heavy Chain 1	Protein Coding	36	GC03P052318	3.21625	https://www.genecards.org/cgi-bin/carddisp.pl?gene=DNAH1
RSPH3	Radial Spoke Head 3	Protein Coding	36	GC06M158962	3.21625	https://www.genecards.org/cgi-bin/carddisp.pl?gene=RSPH3
CCDC103	Coiled-Coil Domain Containing 103	Protein Coding	34	GC17P055755	3.21625	https://www.genecards.org/cgi-bin/carddisp.pl?gene=CCDC103
AXL	AXL Receptor Tyrosine Kinase	Protein Coding	50	GC19P041219	3.21409	https://www.genecards.org/cgi-bin/carddisp.pl?gene=AXL
SAT1	Spermidine/Spermine N1-Acetyltransferase 1	Protein Coding	42	GC0XP023784	3.21373	https://www.genecards.org/cgi-bin/carddisp.pl?gene=SAT1
IL1R2	Interleukin 1 Receptor Type 2	Protein Coding	44	GC02P101991	3.2125	https://www.genecards.org/cgi-bin/carddisp.pl?gene=IL1R2
AQP4	Aquaporin 4	Protein Coding	45	GC18M026852	3.21206	https://www.genecards.org/cgi-bin/carddisp.pl?gene=AQP4
FCN3	Ficolin 3	Protein Coding	44	GC01M027843	3.21168	https://www.genecards.org/cgi-bin/carddisp.pl?gene=FCN3
BMP4	Bone Morphogenetic Protein 4	Protein Coding	46	GC14M053949	3.20118	https://www.genecards.org/cgi-bin/carddisp.pl?gene=BMP4
FABP4	Fatty Acid Binding Protein 4	Protein Coding	43	GC08M081478	3.19837	https://www.genecards.org/cgi-bin/carddisp.pl?gene=FABP4
C15orf48	Chromosome 15 Open Reading Frame 48	Protein Coding	33	GC15P045430	3.19295	https://www.genecards.org/cgi-bin/carddisp.pl?gene=C15orf48
TNFRSF4	TNF Receptor Superfamily Member 4	Protein Coding	40	GC01M001211	3.19058	https://www.genecards.org/cgi-bin/carddisp.pl?gene=TNFRSF4
PLA2G10	Phospholipase A2 Group X	Protein Coding	42	GC16M014672	3.18721	https://www.genecards.org/cgi-bin/carddisp.pl?gene=PLA2G10
TNFRSF25	TNF Receptor Superfamily Member 25	Protein Coding	40	GC01M006460	3.18707	https://www.genecards.org/cgi-bin/carddisp.pl?gene=TNFRSF25
XBP1	X-Box Binding Protein 1	Protein Coding	44	GC22M028794	3.18584	https://www.genecards.org/cgi-bin/carddisp.pl?gene=XBP1
SST	Somatostatin	Protein Coding	40	GC03M187668	3.18353	https://www.genecards.org/cgi-bin/carddisp.pl?gene=SST
SAMD9	Sterile Alpha Motif Domain Containing 9	Protein Coding	36	GC07M093099	3.18092	https://www.genecards.org/cgi-bin/carddisp.pl?gene=SAMD9
S100A7	S100 Calcium Binding Protein A7	Protein Coding	39	GC01M153457	3.17897	https://www.genecards.org/cgi-bin/carddisp.pl?gene=S100A7
CYP2C19	Cytochrome P450 Family 2 Subfamily C Member 19	Protein Coding	46	GC10P094762	3.17722	https://www.genecards.org/cgi-bin/carddisp.pl?gene=CYP2C19
GSN	Gelsolin	Protein Coding	46	GC09P121201	3.16727	https://www.genecards.org/cgi-bin/carddisp.pl?gene=GSN
IL25	Interleukin 25	Protein Coding	36	GC14P032705	3.16706	https://www.genecards.org/cgi-bin/carddisp.pl?gene=IL25
SOD3	Superoxide Dismutase 3	Protein Coding	41	GC04P024798	3.16578	https://www.genecards.org/cgi-bin/carddisp.pl?gene=SOD3
FGFR1	Fibroblast Growth Factor Receptor 1	Protein Coding	52	GC08M038400	3.16526	https://www.genecards.org/cgi-bin/carddisp.pl?gene=FGFR1
IL5RA	Interleukin 5 Receptor Subunit Alpha	Protein Coding	44	GC03M003066	3.16458	https://www.genecards.org/cgi-bin/carddisp.pl?gene=IL5RA
HNF1B	HNF1 Homeobox B	Protein Coding	41	GC17M037686	3.16247	https://www.genecards.org/cgi-bin/carddisp.pl?gene=HNF1B
CCR10	C-C Motif Chemokine Receptor 10	Protein Coding	35	GC17M042678	3.16044	https://www.genecards.org/cgi-bin/carddisp.pl?gene=CCR10
CHIA	Chitinase Acidic	Protein Coding	42	GC01P111291	3.15971	https://www.genecards.org/cgi-bin/carddisp.pl?gene=CHIA
CEBPB	CCAAT Enhancer Binding Protein Beta	Protein Coding	42	GC20P050190	3.15957	https://www.genecards.org/cgi-bin/carddisp.pl?gene=CEBPB
CEACAM6	CEA Cell Adhesion Molecule 6	Protein Coding	41	GC19P041750	3.1593	https://www.genecards.org/cgi-bin/carddisp.pl?gene=CEACAM6
FGB	Fibrinogen Beta Chain	Protein Coding	46	GC04P154595	3.15587	https://www.genecards.org/cgi-bin/carddisp.pl?gene=FGB
MIR141	MicroRNA 141	RNA Gene	22	GC12P021095	3.15473	https://www.genecards.org/cgi-bin/carddisp.pl?gene=MIR141
IRF2BP2	Interferon Regulatory Factor 2 Binding Protein 2	Protein Coding	36	GC01M234604	3.15343	https://www.genecards.org/cgi-bin/carddisp.pl?gene=IRF2BP2
HSPB1	Heat Shock Protein Family B (Small) Member 1	Protein Coding	49	GC07P076302	3.15182	https://www.genecards.org/cgi-bin/carddisp.pl?gene=HSPB1
PLA2G2D	Phospholipase A2 Group IID	Protein Coding	41	GC01M020111	3.1518	https://www.genecards.org/cgi-bin/carddisp.pl?gene=PLA2G2D
ITK	IL2 Inducible T Cell Kinase	Protein Coding	50	GC05P157158	3.15054	https://www.genecards.org/cgi-bin/carddisp.pl?gene=ITK
RPGRIP1L	RPGRIP1 Like	Protein Coding	38	GC16M053597	3.15033	https://www.genecards.org/cgi-bin/carddisp.pl?gene=RPGRIP1L
EBI3	Epstein-Barr Virus Induced 3	Protein Coding	37	GC19P004233	3.14926	https://www.genecards.org/cgi-bin/carddisp.pl?gene=EBI3
NCSTN	Nicastrin	Protein Coding	45	GC01P160343	3.14894	https://www.genecards.org/cgi-bin/carddisp.pl?gene=NCSTN
CLU	Clusterin	Protein Coding	45	GC08M027596	3.14879	https://www.genecards.org/cgi-bin/carddisp.pl?gene=CLU
MAPK3	Mitogen-Activated Protein Kinase 3	Protein Coding	46	GC16M037120	3.14594	https://www.genecards.org/cgi-bin/carddisp.pl?gene=MAPK3
CYP3A4	Cytochrome P450 Family 3 Subfamily A Member 4	Protein Coding	49	GC07M099759	3.14519	https://www.genecards.org/cgi-bin/carddisp.pl?gene=CYP3A4
CARD9	Caspase Recruitment Domain Family Member 9	Protein Coding	42	GC09M136364	3.14231	https://www.genecards.org/cgi-bin/carddisp.pl?gene=CARD9
FLT4	Fms Related Receptor Tyrosine Kinase 4	Protein Coding	49	GC05M180607	3.14207	https://www.genecards.org/cgi-bin/carddisp.pl?gene=FLT4
AGT	Angiotensinogen	Protein Coding	47	GC01M230702	3.13921	https://www.genecards.org/cgi-bin/carddisp.pl?gene=AGT
HSPA1A	Heat Shock Protein Family A (Hsp70) Member 1A	Protein Coding	44	GC06P083713	3.13338	https://www.genecards.org/cgi-bin/carddisp.pl?gene=HSPA1A
NEAT1	Nuclear Paraspeckle Assembly Transcript 1	RNA Gene	24	GC11P069943	3.13285	https://www.genecards.org/cgi-bin/carddisp.pl?gene=NEAT1
GATA6	GATA Binding Protein 6	Protein Coding	45	GC18P022169	3.1328	https://www.genecards.org/cgi-bin/carddisp.pl?gene=GATA6
MMP7	Matrix Metallopeptidase 7	Protein Coding	46	GC11M102425	3.12758	https://www.genecards.org/cgi-bin/carddisp.pl?gene=MMP7
SLC22A5	Solute Carrier Family 22 Member 5	Protein Coding	46	GC05P132369	3.12404	https://www.genecards.org/cgi-bin/carddisp.pl?gene=SLC22A5
COL4A4	Collagen Type IV Alpha 4 Chain	Protein Coding	43	GC02M226973	3.1205	https://www.genecards.org/cgi-bin/carddisp.pl?gene=COL4A4
TNFRSF18	TNF Receptor Superfamily Member 18	Protein Coding	40	GC01M001203	3.11921	https://www.genecards.org/cgi-bin/carddisp.pl?gene=TNFRSF18
MYH11	Myosin Heavy Chain 11	Protein Coding	45	GC16M015705	3.11896	https://www.genecards.org/cgi-bin/carddisp.pl?gene=MYH11
PRG2	Proteoglycan 2, Pro Eosinophil Major Basic Protein	Protein Coding	39	GC11M057386	3.10876	https://www.genecards.org/cgi-bin/carddisp.pl?gene=PRG2
MIR15B	MicroRNA 15b	RNA Gene	20	GC03P160404	3.10444	https://www.genecards.org/cgi-bin/carddisp.pl?gene=MIR15B
CEACAM5	CEA Cell Adhesion Molecule 5	Protein Coding	42	GC19P066761	3.1035	https://www.genecards.org/cgi-bin/carddisp.pl?gene=CEACAM5
FZD4	Frizzled Class Receptor 4	Protein Coding	48	GC11M086945	3.0973	https://www.genecards.org/cgi-bin/carddisp.pl?gene=FZD4
DNAI1	Dynein Axonemal Intermediate Chain 1	Protein Coding	41	GC09P034457	3.09713	https://www.genecards.org/cgi-bin/carddisp.pl?gene=DNAI1
KLF2	Kruppel Like Factor 2	Protein Coding	39	GC19P066201	3.09579	https://www.genecards.org/cgi-bin/carddisp.pl?gene=KLF2
ACTA2	Actin Alpha 2, Smooth Muscle	Protein Coding	45	GC10M088935	3.0953	https://www.genecards.org/cgi-bin/carddisp.pl?gene=ACTA2
LACTB	Lactamase Beta	Protein Coding	36	GC15P118651	3.09056	https://www.genecards.org/cgi-bin/carddisp.pl?gene=LACTB
FLT1	Fms Related Receptor Tyrosine Kinase 1	Protein Coding	49	GC13M028300	3.08976	https://www.genecards.org/cgi-bin/carddisp.pl?gene=FLT1
A2ML1	Alpha-2-Macroglobulin Like 1	Protein Coding	39	GC12P008822	3.08492	https://www.genecards.org/cgi-bin/carddisp.pl?gene=A2ML1
OPTN	Optineurin	Protein Coding	43	GC10P013099	3.08308	https://www.genecards.org/cgi-bin/carddisp.pl?gene=OPTN
CCR8	C-C Motif Chemokine Receptor 8	Protein Coding	41	GC03P039886	3.07714	https://www.genecards.org/cgi-bin/carddisp.pl?gene=CCR8
NINJ1	Ninjurin 1	Protein Coding	40	GC09M093121	3.07338	https://www.genecards.org/cgi-bin/carddisp.pl?gene=NINJ1
OTOP1	Otopetrin 1	Protein Coding	31	GC04M004297	3.07224	https://www.genecards.org/cgi-bin/carddisp.pl?gene=OTOP1
ESR2	Estrogen Receptor 2	Protein Coding	47	GC14M064084	3.06929	https://www.genecards.org/cgi-bin/carddisp.pl?gene=ESR2
CXCL16	C-X-C Motif Chemokine Ligand 16	Protein Coding	38	GC17M004733	3.06757	https://www.genecards.org/cgi-bin/carddisp.pl?gene=CXCL16
NME8	NME/NM23 Family Member 8	Protein Coding	38	GC07P037889	3.06677	https://www.genecards.org/cgi-bin/carddisp.pl?gene=NME8
TAP1	Transporter 1, ATP Binding Cassette Subfamily B Member	Protein Coding	45	GC06M066023	3.06607	https://www.genecards.org/cgi-bin/carddisp.pl?gene=TAP1
TET2	Tet Methylcytosine Dioxygenase 2	Protein Coding	44	GC04P105145	3.06419	https://www.genecards.org/cgi-bin/carddisp.pl?gene=TET2
AOC3	Amine Oxidase Copper Containing 3	Protein Coding	44	GC17P042851	3.06329	https://www.genecards.org/cgi-bin/carddisp.pl?gene=AOC3
MS4A2	Membrane Spanning 4-Domains A2	Protein Coding	40	GC11P060088	3.06228	https://www.genecards.org/cgi-bin/carddisp.pl?gene=MS4A2
SMAD7	SMAD Family Member 7	Protein Coding	42	GC18M048919	3.06112	https://www.genecards.org/cgi-bin/carddisp.pl?gene=SMAD7
MIR326	MicroRNA 326	RNA Gene	22	GC11M075335	3.0601	https://www.genecards.org/cgi-bin/carddisp.pl?gene=MIR326
GBP5	Guanylate Binding Protein 5	Protein Coding	36	GC01M089259	3.0587	https://www.genecards.org/cgi-bin/carddisp.pl?gene=GBP5
FGF7	Fibroblast Growth Factor 7	Protein Coding	40	GC15P049423	3.05471	https://www.genecards.org/cgi-bin/carddisp.pl?gene=FGF7
ATOD3	Dermatitis, Atopic, 3	Genetic Locus	2	GC20U990080	3.05295	https://www.genecards.org/cgi-bin/carddisp.pl?gene=ATOD3
ATP4A	ATPase H+/K+ Transporting Subunit Alpha	Protein Coding	40	GC19M066540	3.0486	https://www.genecards.org/cgi-bin/carddisp.pl?gene=ATP4A
PRL	Prolactin	Protein Coding	41	GC06M022287	3.04791	https://www.genecards.org/cgi-bin/carddisp.pl?gene=PRL
PDGFRB	Platelet Derived Growth Factor Receptor Beta	Protein Coding	52	GC05M150113	3.04741	https://www.genecards.org/cgi-bin/carddisp.pl?gene=PDGFRB
UCN	Urocortin	Protein Coding	36	GC02M027308	3.04162	https://www.genecards.org/cgi-bin/carddisp.pl?gene=UCN
HFE-AS1	HFE Antisense RNA 1	RNA Gene	9	GC06M026085	3.04138	https://www.genecards.org/cgi-bin/carddisp.pl?gene=HFE-AS1
OAS1	2'-5'-Oligoadenylate Synthetase 1	Protein Coding	43	GC12P112939	3.04113	https://www.genecards.org/cgi-bin/carddisp.pl?gene=OAS1
PLA2G1B	Phospholipase A2 Group IB	Protein Coding	43	GC12M120322	3.04085	https://www.genecards.org/cgi-bin/carddisp.pl?gene=PLA2G1B
IL31	Interleukin 31	Protein Coding	34	GC12M122295	3.03966	https://www.genecards.org/cgi-bin/carddisp.pl?gene=IL31
NLRP9	NLR Family Pyrin Domain Containing 9	Protein Coding	34	GC19M066419	3.03721	https://www.genecards.org/cgi-bin/carddisp.pl?gene=NLRP9
MIR455	MicroRNA 455	RNA Gene	20	GC09P114209	3.0343	https://www.genecards.org/cgi-bin/carddisp.pl?gene=MIR455
TREM2	Triggering Receptor Expressed On Myeloid Cells 2	Protein Coding	42	GC06M066157	3.03376	https://www.genecards.org/cgi-bin/carddisp.pl?gene=TREM2
RBP3	Retinol Binding Protein 3	Protein Coding	41	GC10P047348	3.02833	https://www.genecards.org/cgi-bin/carddisp.pl?gene=RBP3
IL18BP	Interleukin 18 Binding Protein	Protein Coding	40	GC11P071998	3.02652	https://www.genecards.org/cgi-bin/carddisp.pl?gene=IL18BP
KITLG	KIT Ligand	Protein Coding	43	GC12M088492	3.02611	https://www.genecards.org/cgi-bin/carddisp.pl?gene=KITLG
TNFSF10	TNF Superfamily Member 10	Protein Coding	42	GC03M172505	3.02465	https://www.genecards.org/cgi-bin/carddisp.pl?gene=TNFSF10
VEGFC	Vascular Endothelial Growth Factor C	Protein Coding	45	GC04M176683	3.01235	https://www.genecards.org/cgi-bin/carddisp.pl?gene=VEGFC
PRKACA	Protein Kinase CAMP-Activated Catalytic Subunit Alpha	Protein Coding	49	GC19M014497	3.01166	https://www.genecards.org/cgi-bin/carddisp.pl?gene=PRKACA
SNCA	Synuclein Alpha	Protein Coding	48	GC04M089724	3.00772	https://www.genecards.org/cgi-bin/carddisp.pl?gene=SNCA
ELF3	E74 Like ETS Transcription Factor 3	Protein Coding	39	GC01P202007	3.00477	https://www.genecards.org/cgi-bin/carddisp.pl?gene=ELF3
IL12RB2	Interleukin 12 Receptor Subunit Beta 2	Protein Coding	42	GC01P067307	3.00435	https://www.genecards.org/cgi-bin/carddisp.pl?gene=IL12RB2
ASRT3	Asthma-Related Traits, Susceptibility To, 3	Genetic Locus	1	GC02U901663	3.00023	https://www.genecards.org/cgi-bin/carddisp.pl?gene=ASRT3
ASRT4	Asthma-Related Traits, Susceptibility To, 4	Genetic Locus	1	GC01U902370	3.00023	https://www.genecards.org/cgi-bin/carddisp.pl?gene=ASRT4
ASRT6	Asthma-Related Traits, Susceptibility To, 6	Genetic Locus	1	GC17U901148	3.00023	https://www.genecards.org/cgi-bin/carddisp.pl?gene=ASRT6
ASRT8	Asthma-Related Traits, Susceptibility To, 8	Genetic Locus	1	GC09U901396	3.00023	https://www.genecards.org/cgi-bin/carddisp.pl?gene=ASRT8
PIK3R1	Phosphoinositide-3-Kinase Regulatory Subunit 1	Protein Coding	49	GC05P068215	2.99821	https://www.genecards.org/cgi-bin/carddisp.pl?gene=PIK3R1
ACVR1	Activin A Receptor Type 1	Protein Coding	49	GC02M157736	2.99639	https://www.genecards.org/cgi-bin/carddisp.pl?gene=ACVR1
DNAH9	Dynein Axonemal Heavy Chain 9	Protein Coding	37	GC17P011598	2.99221	https://www.genecards.org/cgi-bin/carddisp.pl?gene=DNAH9
TRPA1	Transient Receptor Potential Cation Channel Subfamily A Member 1	Protein Coding	45	GC08M072019	2.99104	https://www.genecards.org/cgi-bin/carddisp.pl?gene=TRPA1
ATOD1	Dermatitis, Atopic	Genetic Locus	2	GC03U902187	2.98603	https://www.genecards.org/cgi-bin/carddisp.pl?gene=ATOD1
ATOD5	Dermatitis, Atopic, 5	Genetic Locus	2	GC13U900216	2.98603	https://www.genecards.org/cgi-bin/carddisp.pl?gene=ATOD5
ATOD6	Dermatitis, Atopic, 6	Genetic Locus	2	GC05U990174	2.98603	https://www.genecards.org/cgi-bin/carddisp.pl?gene=ATOD6
TLR8-AS1	TLR8 Antisense RNA 1	RNA Gene	16	GC0XM012825	2.98161	https://www.genecards.org/cgi-bin/carddisp.pl?gene=TLR8-AS1
PTPN11	Protein Tyrosine Phosphatase Non-Receptor Type 11	Protein Coding	50	GC12P112418	2.97973	https://www.genecards.org/cgi-bin/carddisp.pl?gene=PTPN11
ALPP	Alkaline Phosphatase, Placental	Protein Coding	44	GC02P232378	2.97505	https://www.genecards.org/cgi-bin/carddisp.pl?gene=ALPP
CLEC5A	C-Type Lectin Domain Containing 5A	Protein Coding	34	GC07M141927	2.96849	https://www.genecards.org/cgi-bin/carddisp.pl?gene=CLEC5A
CXCL6	C-X-C Motif Chemokine Ligand 6	Protein Coding	38	GC04P073837	2.96473	https://www.genecards.org/cgi-bin/carddisp.pl?gene=CXCL6
KRT19	Keratin 19	Protein Coding	43	GC17M041523	2.96393	https://www.genecards.org/cgi-bin/carddisp.pl?gene=KRT19
SMAD4	SMAD Family Member 4	Protein Coding	48	GC18P051028	2.96293	https://www.genecards.org/cgi-bin/carddisp.pl?gene=SMAD4
CCL21	C-C Motif Chemokine Ligand 21	Protein Coding	40	GC09M034709	2.9566	https://www.genecards.org/cgi-bin/carddisp.pl?gene=CCL21
TP73	Tumor Protein P73	Protein Coding	45	GC01P003652	2.95655	https://www.genecards.org/cgi-bin/carddisp.pl?gene=TP73
ACKR1	Atypical Chemokine Receptor 1 (Duffy Blood Group)	Protein Coding	36	GC01P159203	2.95348	https://www.genecards.org/cgi-bin/carddisp.pl?gene=ACKR1
GPBAR1	G Protein-Coupled Bile Acid Receptor 1	Protein Coding	39	GC02P218259	2.95004	https://www.genecards.org/cgi-bin/carddisp.pl?gene=GPBAR1
FGA	Fibrinogen Alpha Chain	Protein Coding	46	GC04M154583	2.94965	https://www.genecards.org/cgi-bin/carddisp.pl?gene=FGA
SPI1	Spi-1 Proto-Oncogene	Protein Coding	42	GC11M089364	2.94223	https://www.genecards.org/cgi-bin/carddisp.pl?gene=SPI1
CD68	CD68 Molecule	Protein Coding	38	GC17P007579	2.92458	https://www.genecards.org/cgi-bin/carddisp.pl?gene=CD68
TG	Thyroglobulin	Protein Coding	43	GC08P132866	2.92378	https://www.genecards.org/cgi-bin/carddisp.pl?gene=TG
STAT5B	Signal Transducer And Activator Of Transcription 5B	Protein Coding	47	GC17M042199	2.92359	https://www.genecards.org/cgi-bin/carddisp.pl?gene=STAT5B
GPS2	G Protein Pathway Suppressor 2	Protein Coding	34	GC17M007311	2.91983	https://www.genecards.org/cgi-bin/carddisp.pl?gene=GPS2
SHBG	Sex Hormone Binding Globulin	Protein Coding	40	GC17P007613	2.91952	https://www.genecards.org/cgi-bin/carddisp.pl?gene=SHBG
INVS	Inversin	Protein Coding	43	GC09P100099	2.91788	https://www.genecards.org/cgi-bin/carddisp.pl?gene=INVS
FLNC	Filamin C	Protein Coding	44	GC07P128830	2.91577	https://www.genecards.org/cgi-bin/carddisp.pl?gene=FLNC
SDC1	Syndecan 1	Protein Coding	41	GC02M020200	2.91163	https://www.genecards.org/cgi-bin/carddisp.pl?gene=SDC1
USB1	U6 SnRNA Biogenesis Phosphodiesterase 1	Protein Coding	36	GC16P057999	2.90981	https://www.genecards.org/cgi-bin/carddisp.pl?gene=USB1
MEG3	Maternally Expressed 3	RNA Gene	29	GC14P109962	2.90776	https://www.genecards.org/cgi-bin/carddisp.pl?gene=MEG3
HRH4	Histamine Receptor H4	Protein Coding	44	GC18P024460	2.90695	https://www.genecards.org/cgi-bin/carddisp.pl?gene=HRH4
SERPINF1	Serpin Family F Member 1	Protein Coding	44	GC17P001761	2.9056	https://www.genecards.org/cgi-bin/carddisp.pl?gene=SERPINF1
RHOA	Ras Homolog Family Member A	Protein Coding	46	GC03M049359	2.90362	https://www.genecards.org/cgi-bin/carddisp.pl?gene=RHOA
FABP5	Fatty Acid Binding Protein 5	Protein Coding	41	GC08P081282	2.90211	https://www.genecards.org/cgi-bin/carddisp.pl?gene=FABP5
PROC	Protein C, Inactivator Of Coagulation Factors Va And VIIIa	Protein Coding	48	GC02P127418	2.90031	https://www.genecards.org/cgi-bin/carddisp.pl?gene=PROC
PTPN6	Protein Tyrosine Phosphatase Non-Receptor Type 6	Protein Coding	47	GC12P021091	2.89838	https://www.genecards.org/cgi-bin/carddisp.pl?gene=PTPN6
GAS2L2	Growth Arrest Specific 2 Like 2	Protein Coding	34	GC17M035744	2.89505	https://www.genecards.org/cgi-bin/carddisp.pl?gene=GAS2L2
DNAAF6	Dynein Axonemal Assembly Factor 6	Protein Coding	26	GC0XP107207	2.89505	https://www.genecards.org/cgi-bin/carddisp.pl?gene=DNAAF6
TP63	Tumor Protein P63	Protein Coding	46	GC03P189598	2.89498	https://www.genecards.org/cgi-bin/carddisp.pl?gene=TP63
MYC	MYC Proto-Oncogene, BHLH Transcription Factor	Protein Coding	49	GC08P127735	2.89354	https://www.genecards.org/cgi-bin/carddisp.pl?gene=MYC
CARMIL2	Capping Protein Regulator And Myosin 1 Linker 2	Protein Coding	29	GC16P067644	2.89262	https://www.genecards.org/cgi-bin/carddisp.pl?gene=CARMIL2
SLC40A1	Solute Carrier Family 40 Member 1	Protein Coding	44	GC02M189560	2.89047	https://www.genecards.org/cgi-bin/carddisp.pl?gene=SLC40A1
COL3A1	Collagen Type III Alpha 1 Chain	Protein Coding	45	GC02P188974	2.88986	https://www.genecards.org/cgi-bin/carddisp.pl?gene=COL3A1
CDKN1B	Cyclin Dependent Kinase Inhibitor 1B	Protein Coding	45	GC12P021339	2.88925	https://www.genecards.org/cgi-bin/carddisp.pl?gene=CDKN1B
GPHN	Gephyrin	Protein Coding	46	GC14P066507	2.88855	https://www.genecards.org/cgi-bin/carddisp.pl?gene=GPHN
BMP2	Bone Morphogenetic Protein 2	Protein Coding	44	GC20P006767	2.88465	https://www.genecards.org/cgi-bin/carddisp.pl?gene=BMP2
PIGA	Phosphatidylinositol Glycan Anchor Biosynthesis Class A	Protein Coding	43	GC0XM015319	2.88385	https://www.genecards.org/cgi-bin/carddisp.pl?gene=PIGA
CLEC12A	C-Type Lectin Domain Family 12 Member A	Protein Coding	38	GC12P009951	2.8815	https://www.genecards.org/cgi-bin/carddisp.pl?gene=CLEC12A
CLEC1A	C-Type Lectin Domain Family 1 Member A	Protein Coding	39	GC12M021104	2.88033	https://www.genecards.org/cgi-bin/carddisp.pl?gene=CLEC1A
CDC73	Cell Division Cycle 73	Protein Coding	44	GC01P193121	2.87803	https://www.genecards.org/cgi-bin/carddisp.pl?gene=CDC73
IFNL3	Interferon Lambda 3	Protein Coding	33	GC19M039243	2.87694	https://www.genecards.org/cgi-bin/carddisp.pl?gene=IFNL3
SIGLEC5	Sialic Acid Binding Ig Like Lectin 5	Protein Coding	38	GC19M066230	2.87469	https://www.genecards.org/cgi-bin/carddisp.pl?gene=SIGLEC5
MIR451A	MicroRNA 451a	RNA Gene	19	GC17M028861	2.87445	https://www.genecards.org/cgi-bin/carddisp.pl?gene=MIR451A
HJV	Hemojuvelin BMP Co-Receptor	Protein Coding	35	GC01M146846	2.87006	https://www.genecards.org/cgi-bin/carddisp.pl?gene=HJV
MIR143	MicroRNA 143	RNA Gene	25	GC05P149410	2.86879	https://www.genecards.org/cgi-bin/carddisp.pl?gene=MIR143
NCKAP1L	NCK Associated Protein 1 Like	Protein Coding	37	GC12P054497	2.867	https://www.genecards.org/cgi-bin/carddisp.pl?gene=NCKAP1L
CYP27B1	Cytochrome P450 Family 27 Subfamily B Member 1	Protein Coding	46	GC12M057757	2.86456	https://www.genecards.org/cgi-bin/carddisp.pl?gene=CYP27B1
BDKRB2	Bradykinin Receptor B2	Protein Coding	43	GC14P096205	2.86381	https://www.genecards.org/cgi-bin/carddisp.pl?gene=BDKRB2
ATP7A	ATPase Copper Transporting Alpha	Protein Coding	45	GC0XP077993	2.85636	https://www.genecards.org/cgi-bin/carddisp.pl?gene=ATP7A
DCN	Decorin	Protein Coding	45	GC12M091140	2.85325	https://www.genecards.org/cgi-bin/carddisp.pl?gene=DCN
MET	MET Proto-Oncogene, Receptor Tyrosine Kinase	Protein Coding	51	GC07P116672	2.85118	https://www.genecards.org/cgi-bin/carddisp.pl?gene=MET
GAS6	Growth Arrest Specific 6	Protein Coding	44	GC13M113820	2.84946	https://www.genecards.org/cgi-bin/carddisp.pl?gene=GAS6
TRPV4	Transient Receptor Potential Cation Channel Subfamily V Member 4	Protein Coding	48	GC12M109783	2.84852	https://www.genecards.org/cgi-bin/carddisp.pl?gene=TRPV4
[truncated: 10,083 more rows]
